# Supplementary material for: Loss of stomach, loss of appetite? Sequencing of the ballan wrasse (Labrus bergylta) genome and intestinal transcriptomic profiling illuminate the evolution of loss of stomach function in fish
Source: BMC Genomics. 2018 Mar 6;19:186. doi: 10.1186/s12864-018-4570-8 (PMC5840709; doi:10.1186/s12864-018-4570-8)
Supplement: Supplementary file 6 — The table shows the differentially expressed genes between the different segments. Segment 2 versus (vs) 1, 3 vs 1, 4 vs 1, 3 vs 4 and 3 vs 2. Gene IDs, gene symbol, P-values, P-adjust values and Log2 fold change are given in the table. Expression values are given in the sheet labeled “transcriptome” (XLSX 5003 kb) [file 12864_2018_4570_MOESM6_ESM.xlsx]

## Sheet: 2vs1
Gene_ID	gene_symbol	baseMean	log2FoldChange	pvalue	padj
LABE_00047045-RA	unknown	6.49851	2.7467	2.44122e-08	0.000131435
LABE_00012675-RA	pla1a	49.2366	2.54594	3.8359e-08	0.00016522
LABE_00027498-RA	Actin%2C alpha cardiac	291.649	2.03857	8.06895e-06	0.0173773
LABE_00048894-RA	tshz1-a	293.551	-1.19108	1.70399e-05	0.0305809
LABE_00040147-RA	TAF6	1200.19	-1.33101	5.5558e-07	0.00170928
LABE_00002890-RA	HEBP2	75.6887	-1.56809	2.67651e-05	0.0443394
LABE_00036369-RA	TSPAN8	527.908	-1.66653	1.79001e-08	0.000128499
LABE_00059501-RA	Dmbt1	679.112	-1.90255	8.02425e-07	0.00216013
LABE_00021377-RA	unknown	128.667	-2.12862	3.1541e-05	0.048519
LABE_00026700-RA	Agt	1524.48	-2.19845	1.48306e-05	0.0290356
LABE_00069462-RA	DMBT1	8268.68	-2.24178	4.12271e-06	0.00986519
LABE_00048638-RA	ptf1a	30.621	-2.63565	2.21671e-07	0.000795651
LABE_00089146-RA	DMBT1	82.401	-2.92362	4.37604e-09	4.71212e-05
LABE_00056301-RA	DMBT1	872.241	-3.2246	1.34658e-10	2.9e-06

## Sheet: 3vs1
Gene_ID	gene_symbol	species	baseMean	log2FoldChange	lfcSE	stat	pvalue	padj
LABE_00051334-RA	Fabp6	Rattus norvegicus	73931.1	3.32056	0.504939	6.57615	4.8277e-11	2.17954e-07		9.9905
LABE_00033297-RA	Aqp8	Rattus norvegicus	126.136	3.26927	0.48093	6.7978	1.06229e-11	7.19384e-08		9.64155
LABE_00015135-RA	slc51a	Danio rerio	1845.27	2.88296	0.404315	7.13047	1.00028e-12	1.35479e-08		7.3766
LABE_00068937-RA	CSMD3	Homo sapiens	96.7389	2.6455	0.481713	5.49185	3.9775e-08	4.48927e-05		6.25711
LABE_00003632-RA	cyp2k1	Oncorhynchus mykiss	178.652	2.59894	0.467834	5.55527	2.77183e-08	4.1713e-05		6.05842
LABE_00026336-RA	slc16a12b	Danio rerio	320.18	2.50198	0.457949	5.46344	4.67004e-08	4.86546e-05		5.66461
LABE_00038289-RA	elovl6	Danio rerio	383.477	2.26082	0.378746	5.96921	2.38402e-09	6.45784e-06		4.79263
LABE_00019974-RA	P2ry4	Rattus norvegicus	245.344	2.24756	0.348948	6.44097	1.18711e-10	4.01955e-07		4.7488
LABE_00010583-RA	fam213a	Danio rerio	123.699	2.20946	0.437722	5.04764	4.47312e-07	0.000288495		4.62502
LABE_00006530-RA	Rab32	Mus musculus	646.924	2.17567	0.509983	4.26616	1.98867e-05	0.00480973		4.51795
LABE_00023976-RA	Satb2	Mus musculus	1107.09	2.12889	0.414863	5.13155	2.87371e-07	0.00020485		4.37381
LABE_00014762-RA	SLC10A2	Cricetulus griseus	6626.76	2.12032	0.511451	4.1457	3.38776e-05	0.00643693		4.34791
LABE_00027498-RA	Actin%2C alpha cardiac	Takifugu rubripes	291.649	2.1181	0.456627	4.63859	3.50802e-06	0.00148477		4.34123
LABE_00061143-RA	unknown	none	207.403	2.045	0.509425	4.01433	5.96139e-05	0.00851592		4.12673
LABE_00032184-RA	hoxa13a	Takifugu rubripes	679.95	1.978	0.511245	3.86899	0.000109285	0.0124383		3.93947
LABE_00049130-RA	Stox2	Mus musculus	2348.29	1.94841	0.415523	4.68906	2.74469e-06	0.00123555		3.85949
LABE_00018179-RA	unknown	none	371.213	1.87246	0.45355	4.12845	3.65211e-05	0.00656231		3.66157
LABE_00053039-RA	TMIGD1	Bos taurus	13586.3	1.85655	0.510539	3.63644	0.000276431	0.0218936		3.6214
LABE_00037354-RA	Alcohol dehydrogenase 1	Gadus morhua subsp. callarias	728.469	1.80585	0.383355	4.71065	2.46924e-06	0.00118611		3.49635
LABE_00033181-RA	axin1	Danio rerio	195.79	1.78818	0.445776	4.0114	6.03609e-05	0.00851592		3.45379
LABE_00049921-RA	Mpp2	Mus musculus	88.7533	1.77517	0.387258	4.58394	4.56288e-06	0.00179894		3.42278
LABE_00042887-RA	foxd2	Xenopus laevis	287.155	1.7469	0.505055	3.45883	0.000542526	0.0315701		3.35637
LABE_00049604-RA	SLC15A2	Canis lupus familiaris	2779.37	1.73742	0.508999	3.41341	0.000641555	0.0339941		3.33439
LABE_00019351-RA	MPP4	Homo sapiens	613.553	1.68004	0.42267	3.97484	7.04275e-05	0.00953871		3.20437
LABE_00006912-RA	SLC10A1	Homo sapiens	1063.74	1.67634	0.483419	3.46767	0.000524994	0.0315701		3.19615
LABE_00090246-RA	unknown	none	93.9825	1.66636	0.506994	3.28675	0.00101351	0.0444186		3.17413
LABE_00032178-RA	hoxa9	Morone saxatilis	282.215	1.63213	0.508247	3.2113	0.00132136	0.0497127		3.09971
LABE_00023154-RA	unknown	none	316.386	1.60697	0.401229	4.00511	6.19889e-05	0.00856712		3.0461
LABE_00056528-RA	S1pr4	Mus musculus	149.279	1.60199	0.436646	3.66885	0.000243646	0.020245		3.03562
LABE_00025921-RA	ppp1cb	Xenopus tropicalis	712.95	1.59766	0.394046	4.0545	5.02416e-05	0.00791247		3.02652
LABE_00008348-RA	ABLIM3	Homo sapiens	158.782	1.57729	0.4401	3.58394	0.000338445	0.0245304		2.9841
LABE_00047853-RA	LIPE	Ictidomys tridecemlineatus	1967.84	1.52738	0.409908	3.72616	0.000194418	0.0174384		2.88263
LABE_00023328-RA	unknown	none	469.423	1.51537	0.432	3.50779	0.00045184	0.0288061		2.85871
LABE_00043048-RA	LYL1	Homo sapiens	838.406	1.51041	0.392852	3.84474	0.00012068	0.0127387		2.84892
LABE_00040702-RA	OXCT1	Homo sapiens	611.505	1.49961	0.299115	5.01348	5.34537e-07	0.000314773		2.82766
LABE_00013724-RA	tmem98	Xenopus laevis	83.9147	1.48438	0.360517	4.11735	3.83251e-05	0.00657056		2.79796
LABE_00026645-RA	GREM2	Homo sapiens	72.6191	1.48066	0.4342	3.41008	0.000649435	0.0342255		2.79076
LABE_00049906-RA	slc51b	Leucoraja erinacea	7914.59	1.45695	0.264525	5.5078	3.63356e-08	4.47391e-05		2.74528
LABE_00052980-RA	CD22	Homo sapiens	706.551	1.44304	0.431095	3.3474	0.000815748	0.039179		2.71894
LABE_00045068-RA	Xk	Mus musculus	141.726	1.43718	0.394182	3.64597	0.000266384	0.0214756		2.7079
LABE_00071008-RA	SYK	Gallus gallus	729.3	1.43638	0.356836	4.02532	5.68975e-05	0.00850519		2.70641
LABE_00003562-RA	TMC6	Homo sapiens	1156.23	1.43473	0.432766	3.31527	0.000915548	0.0423214		2.70332
LABE_00018479-RA	Acot3	Mus musculus	1625.49	1.42362	0.273372	5.20763	1.91268e-07	0.000152384		2.68257
LABE_00003711-RA	cyb561a3	Danio rerio	8754.74	1.41169	0.316316	4.46292	8.08521e-06	0.00243347		2.66049
LABE_00019918-RA	Prss23	Mus musculus	124.655	1.40267	0.322677	4.34698	1.38026e-05	0.00366553		2.6439
LABE_00037831-RA	POU2AF1	Homo sapiens	767.573	1.3728	0.402199	3.41324	0.000641951	0.0339941		2.58973
LABE_00046721-RA	CD163L1	Homo sapiens	118.949	1.35538	0.41998	3.22724	0.0012499	0.0487857		2.55864
LABE_00077201-RA	Ig lambda chain C region	Oryctolagus cuniculus	446.174	1.318	0.409073	3.22191	0.00127339	0.0492767		2.4932
LABE_00057322-RA	ZDHHC8	Homo sapiens	114.883	1.30243	0.350103	3.72012	0.000199125	0.0177431		2.46643
LABE_00000348-RA	wdr76	Xenopus laevis	109.109	1.28239	0.352889	3.63397	0.000279093	0.0218936		2.43241
LABE_00044027-RA	RARRES3	Homo sapiens	776.102	1.27702	0.354343	3.60389	0.000313486	0.0238531		2.42337
LABE_00003384-RA	NFI1	Gallus gallus	184.335	1.27072	0.302374	4.20248	2.6401e-05	0.00558712		2.41282
LABE_00062833-RA	trio	Danio rerio	352.522	1.26515	0.384563	3.28983	0.00100247	0.0444186		2.40352
LABE_00007461-RA	SHBG	Oryctolagus cuniculus	94.8689	1.26344	0.253125	4.99137	5.99532e-07	0.000324803		2.40068
LABE_00055681-RA	Cyp4b1	Mus musculus	4198.62	1.25457	0.329055	3.81265	0.000137483	0.0135917		2.38596
LABE_00006123-RA	Swap70	Mus musculus	3490.76	1.2453	0.33859	3.67789	0.000235172	0.0197837		2.37067
LABE_00051520-RA	Tle4	Mus musculus	608.11	1.23778	0.379639	3.2604	0.00111255	0.0463931		2.35835
LABE_00038989-RA	GLIPR2	Homo sapiens	349.22	1.23222	0.352988	3.49082	0.000481545	0.0301402		2.34928
LABE_00031530-RA	RHAG	Homo sapiens	164.391	1.22894	0.271488	4.52669	5.99134e-06	0.00217225		2.34395
LABE_00049606-RA	hspbap1	Danio rerio	120.534	1.21377	0.338663	3.58401	0.00033836	0.0245304		2.31943
LABE_00007488-RA	AGFG1	Homo sapiens	337.732	1.20539	0.268626	4.48725	7.21483e-06	0.00222587		2.306
LABE_00046183-RA	SYK	Gallus gallus	1435.1	1.18871	0.363443	3.2707	0.00107282	0.045407		2.27949
LABE_00021535-RA	SEC24C	Homo sapiens	345.743	1.18573	0.259411	4.57086	4.85734e-06	0.00182744		2.27478
LABE_00018423-RA	B3GLCT	Homo sapiens	110.05	1.18379	0.302698	3.91078	9.19972e-05	0.0111884		2.27172
LABE_00064681-RA	ASB5	Bos taurus	99.6583	1.1667	0.273202	4.27045	1.95081e-05	0.00480397		2.24497
LABE_00040698-RA	C7	Bos taurus	529.05	1.16247	0.335909	3.46066	0.000538853	0.0315701		2.2384
LABE_00010757-RA	Cd300lh	Mus musculus	166.842	1.15835	0.339036	3.4166	0.00063408	0.0339941		2.23202
LABE_00030050-RA	NCOA3	Homo sapiens	1024.01	1.15759	0.302683	3.82445	0.000131066	0.0132475		2.23085
LABE_00001544-RA	Cd22	Mus musculus	602.574	1.15391	0.34228	3.37123	0.000748321	0.0376775		2.22516
LABE_00026042-RA	lrmp	Danio rerio	663.202	1.14695	0.335533	3.4183	0.00063014	0.0339941		2.21445
LABE_00049751-RA	CARD11	Homo sapiens	1965.44	1.13768	0.327695	3.47178	0.00051702	0.0312612		2.20028
LABE_00031797-RA	Siglec1	Mus musculus	109.762	1.12694	0.346631	3.25112	0.00114953	0.0467543		2.18395
LABE_00035589-RA	SLC1A1	Oryctolagus cuniculus	5529.48	1.09823	0.286825	3.82892	0.000128708	0.0131911		2.14092
LABE_00019973-RA	inppl1b	Danio rerio	310.857	1.09384	0.336244	3.25311	0.00114151	0.046568		2.13441
LABE_00033056-RA	SLC6A13	Bos taurus	852.957	1.09021	0.298045	3.65788	0.000254308	0.0208821		2.12906
LABE_00027609-RA	TRIM2	Homo sapiens	794.854	1.07768	0.309957	3.47688	0.000507286	0.030949		2.11064
LABE_00037263-RA	RAP1GAP2	Gallus gallus	727.649	1.07155	0.256711	4.17416	2.99086e-05	0.0061376		2.1017
LABE_00046852-RA	EHBP1	Homo sapiens	86.0331	1.06008	0.278792	3.8024	0.000143301	0.0138633		2.08505
LABE_00034134-RA	ARHGAP24	Homo sapiens	550.289	1.04977	0.324726	3.2328	0.00122585	0.0482642		2.0702
LABE_00015575-RA	Thrap3	Rattus norvegicus	1647.12	1.04873	0.313757	3.34248	0.000830334	0.0397387		2.0687
LABE_00003878-RA	IL3RA	Homo sapiens	481.535	1.04805	0.323644	3.23827	0.00120258	0.0481884		2.06773
LABE_00054830-RA	far1	Xenopus laevis	607.34	1.04726	0.291753	3.58954	0.000331265	0.0245304		2.0666
LABE_00011619-RA	STRA6	Bos taurus	1485.4	1.02066	0.308675	3.30659	0.000944386	0.0430665		2.02885
LABE_00002011-RA	PRTFDC1	Homo sapiens	73.0232	1.01842	0.288701	3.52758	0.000419379	0.02809		2.02569
LABE_00006234-RA	Acss1	Mus musculus	3615.93	1.01163	0.267751	3.77826	0.000157926	0.0148538		2.01619
LABE_00000386-RA	AFG3L2	Bos taurus	118.512	1.00321	0.227559	4.40858	1.04053e-05	0.00299848		2.00446
LABE_00044339-RA	AFF3	Homo sapiens	604.862	0.989845	0.272834	3.62801	0.000285615	0.0221216		1.98597
LABE_00071061-RA	unknown	none	165.09	0.980274	0.278549	3.51921	0.000432826	0.0284311		1.97284
LABE_00004760-RA	DSP	Homo sapiens	1129.88	0.979364	0.255886	3.82734	0.000129535	0.0131911		1.9716
LABE_00043701-RA	SATB1	Homo sapiens	344.847	0.978413	0.267487	3.65779	0.000254397	0.0208821		1.9703
LABE_00010447-RA	unknown	none	221.408	0.966745	0.214969	4.49713	6.8878e-06	0.00222115		1.95443
LABE_00047573-RA	ITPKA	Homo sapiens	418.864	0.951753	0.21684	4.38919	1.13776e-05	0.00321038		1.93422
LABE_00031946-RA	SLC43A3	Homo sapiens	1085.64	0.945043	0.293596	3.21886	0.00128703	0.0494567		1.92525
LABE_00004838-RA	fcho1	Danio rerio	315.386	0.944202	0.263211	3.58725	0.000334188	0.0245304		1.92412
LABE_00034048-RA	WDFY4	Homo sapiens	2005.55	0.939507	0.283945	3.30876	0.000937092	0.0430236		1.91787
LABE_00045200-RA	Rxfp3	Mus musculus	375.571	0.936061	0.239438	3.90941	9.25208e-05	0.0111884		1.9133
LABE_00069276-RA	Pglyrp2	Mus musculus	2720.71	0.927758	0.278874	3.3268	0.000878486	0.0414572		1.90232
LABE_00004874-RA	Nr2f6	Mus musculus	502.582	0.923325	0.256705	3.59683	0.000322118	0.024373		1.89648
LABE_00096412-RA	unknown	none	166.876	0.91414	0.248012	3.68586	0.000227928	0.0194078		1.88444
LABE_00056344-RA	MCF2L	Homo sapiens	444.579	0.91329	0.255263	3.57785	0.000346438	0.0247285		1.88334
LABE_00002044-RA	Fam117a	Mus musculus	353.605	0.904314	0.218254	4.1434	3.42188e-05	0.00643693		1.87165
LABE_00014043-RA	MAP3K4	Homo sapiens	302.841	0.902459	0.157399	5.73357	9.83407e-09	2.21988e-05		1.86925
LABE_00012599-RA	Sctr	Rattus norvegicus	108.513	0.894112	0.198441	4.50569	6.61588e-06	0.00218739		1.85847
LABE_00066206-RA	Arsa	Mus musculus	272.516	0.890633	0.24929	3.57268	0.000353347	0.0249257		1.85399
LABE_00032172-RA	hoxa4	Morone saxatilis	325.635	0.868705	0.240508	3.61195	0.000303901	0.0232545		1.82602
LABE_00014986-RA	RCSD1	Bos taurus	995.203	0.867961	0.252964	3.43116	0.00060101	0.0334983		1.82508
LABE_00071263-RA	SLC4A11	Homo sapiens	904.757	0.865067	0.261538	3.30761	0.000940954	0.043055		1.82142
LABE_00060557-RA	HERPUD1	Homo sapiens	87.2028	0.86292	0.267249	3.2289	0.00124268	0.048785		1.81872
LABE_00038572-RA	Prkch	Mus musculus	1840.69	0.860534	0.212792	4.04402	5.25423e-05	0.00812194		1.81571
LABE_00045601-RA	St3gal4	Rattus norvegicus	263.042	0.8549	0.262431	3.25762	0.00112352	0.0463931		1.80863
LABE_00055200-RA	NRP2	Homo sapiens	266.178	0.848137	0.213592	3.97083	7.16221e-05	0.00960446		1.80018
LABE_00020892-RA	CBX4	Homo sapiens	624.769	0.842122	0.219107	3.84342	0.00012133	0.0127387		1.79268
LABE_00059070-RA	RIN3	Homo sapiens	1027.74	0.825208	0.194323	4.24659	2.17051e-05	0.00506851		1.77179
LABE_00041829-RA	unknown	none	165.366	0.818363	0.243742	3.3575	0.000786501	0.0385014		1.7634
LABE_00011985-RA	unknown	none	184.574	0.811119	0.246397	3.29192	0.000995048	0.044332		1.75457
LABE_00056734-RA	CSK	Homo sapiens	481.49	0.796731	0.226723	3.51412	0.000441219	0.0285927		1.73716
LABE_00001230-RA	Scin	Mus musculus	263.038	0.786945	0.202954	3.87746	0.000105554	0.0123243		1.72542
LABE_00037219-RA	Fli1	Mus musculus	2035.37	0.785052	0.173777	4.51758	6.25502e-06	0.00217225		1.72315
LABE_00074664-RA	pvrl3l	Danio rerio	381.831	0.782667	0.23276	3.36255	0.000772249	0.0385014		1.72031
LABE_00034180-RA	RAD1	Pongo abelii	165.13	0.782533	0.200853	3.89604	9.77768e-05	0.0116166		1.72015
LABE_00014455-RA	PBX3	Homo sapiens	128.515	0.781068	0.223876	3.48884	0.000485127	0.0301402		1.7184
LABE_00040984-RA	SEMA4A	Bos taurus	339.324	0.766036	0.188406	4.06589	4.78495e-05	0.00773518		1.70059
LABE_00014256-RA	RAB32	Homo sapiens	671.058	0.743201	0.180354	4.12078	3.77586e-05	0.00657056		1.67389
LABE_00061920-RA	Tmc7	Gallus gallus	624.705	0.742884	0.217083	3.42211	0.000621368	0.0339941		1.67352
LABE_00062694-RA	Dopey2	Mus musculus	1536.85	0.741435	0.229118	3.23603	0.00121203	0.0482642		1.67184
LABE_00039331-RA	CORO1A	Bos taurus	8950.91	0.738546	0.20836	3.54457	0.000393249	0.0267646		1.66849
LABE_00033338-RA	ERCC4	Homo sapiens	152.01	0.733853	0.192881	3.80471	0.000141973	0.0138633		1.66308
LABE_00001068-RA	Slc9a7	Mus musculus	394.628	0.721601	0.2179	3.31161	0.000927596	0.0427325		1.64901
LABE_00062317-RA	tmem241	Xenopus laevis	359.912	0.718797	0.212203	3.38731	0.000705816	0.0363482		1.64581
LABE_00004207-RA	HGF	Canis lupus familiaris	107.61	0.715905	0.173099	4.13582	3.53688e-05	0.00650014		1.64251
LABE_00030638-RA	ARHGAP15	Bos taurus	1213.69	0.697053	0.175703	3.96723	7.27123e-05	0.00965506		1.62119
LABE_00052190-RA	Ethe1	Mus musculus	2989.51	0.696476	0.203866	3.41635	0.000634672	0.0339941		1.62054
LABE_00001607-RA	prelid3a	Xenopus laevis	88.0763	0.689642	0.209112	3.29795	0.000973936	0.0438239		1.61288
LABE_00008518-RA	SH3BGRL	Pongo abelii	2941.69	0.686396	0.171038	4.01313	5.99197e-05	0.00851592		1.60926
LABE_00015477-RA	MAN1C1	Homo sapiens	573.896	0.686027	0.196617	3.48915	0.000484565	0.0301402		1.60885
LABE_00014235-RA	UTRN	Homo sapiens	2092.51	0.685346	0.196858	3.48142	0.000498771	0.0305672		1.60809
LABE_00020894-RA	Cbx8	Mus musculus	264.94	0.684648	0.19145	3.57612	0.000348727	0.0247285		1.60731
LABE_00047256-RA	Tpcn1	Mus musculus	760.106	0.679536	0.206805	3.28587	0.00101667	0.0444186		1.60162
LABE_00052453-RA	SSBP3	Gallus gallus	88.5052	0.674118	0.172545	3.90691	9.34835e-05	0.0112048		1.59562
LABE_00014179-RA	ARMC2	Bos taurus	543.927	0.668821	0.191874	3.48572	0.000490814	0.0302163		1.58977
LABE_00049749-RA	AP5Z1	Homo sapiens	377.238	0.659917	0.167535	3.93897	8.18305e-05	0.0102961		1.57999
LABE_00008519-RA	Non-histone chromosomal protein HMG-14A	Gallus gallus	1746.55	0.642717	0.156044	4.11883	3.80808e-05	0.00657056		1.56127
LABE_00022024-RA	NCKAP1L	Homo sapiens	2113.07	0.641648	0.182559	3.51475	0.000440171	0.0285927		1.56011
LABE_00012979-RA	TRAF3IP3	Homo sapiens	1570.96	0.636005	0.196719	3.23306	0.00122472	0.0482642		1.55402
LABE_00060263-RA	ADAM19	Homo sapiens	781.89	0.631406	0.146675	4.30478	1.67151e-05	0.00419239		1.54907
LABE_00037638-RA	Adarb1	Mus musculus	155.537	0.631315	0.184383	3.42394	0.000617204	0.0339941		1.54898
LABE_00013709-RA	hexim	Danio rerio	797.603	0.630125	0.151107	4.17007	3.04508e-05	0.00615561		1.5477
LABE_00004602-RA	Gmfg	Mus musculus	1271.8	0.628384	0.182263	3.44768	0.000565421	0.0325875		1.54583
LABE_00045824-RA	RASGRP1	Homo sapiens	463.759	0.627003	0.144737	4.332	1.47759e-05	0.00384854		1.54435
LABE_00048873-RA	NFATC2	Homo sapiens	265.987	0.608152	0.153671	3.95749	7.57405e-05	0.0099595		1.52431
LABE_00001744-RA	Was	Mus musculus	1443.74	0.608135	0.176931	3.43713	0.000587911	0.0331778		1.52429
LABE_00044909-RA	Trim23	Mus musculus	134.368	0.601387	0.167366	3.59325	0.000326581	0.0244376		1.51717
LABE_00019941-RA	unknown	none	2136.1	0.590257	0.16423	3.59408	0.000325534	0.0244376		1.50551
LABE_00033050-RA	RERE	Homo sapiens	1197.23	0.586791	0.126843	4.62611	3.726e-06	0.00152924		1.5019
LABE_00008087-RA	MBD4	Homo sapiens	156.867	0.585054	0.172198	3.39756	0.000679891	0.0354404		1.50009
LABE_00031517-RA	unknown	none	226.587	0.584042	0.157164	3.71613	0.000202294	0.0179076		1.49904
LABE_00024125-RA	phka2	Takifugu rubripes	188.789	0.57766	0.154939	3.72831	0.000192769	0.0174384		1.49243
LABE_00052216-RA	unknown	none	1255.57	0.568329	0.171105	3.32152	0.000895302	0.0418137		1.48281
LABE_00059517-RA	Rfx1	Mus musculus	485.61	0.567894	0.168614	3.36802	0.000757103	0.0379786		1.48236
LABE_00010564-RA	Arhgap27	Rattus norvegicus	1348.95	0.565214	0.160575	3.51995	0.000431629	0.0284311		1.47961
LABE_00017330-RA	CSPP1	Homo sapiens	360.875	0.564919	0.105729	5.34307	9.13839e-08	8.25135e-05		1.4793
LABE_00032478-RA	ATP8B2	Homo sapiens	264.276	0.550742	0.143076	3.8493	0.000118458	0.0127387		1.46484
LABE_00013131-RA	Tox2	Rattus norvegicus	515.166	0.543933	0.134695	4.03824	5.38531e-05	0.00819536		1.45794
LABE_00048024-RA	P2rx1	Rattus norvegicus	501.798	0.538363	0.130201	4.13488	3.55146e-05	0.00650014		1.45232
LABE_00034020-RA	Rassf2	Mus musculus	201.433	0.533804	0.15726	3.3944	0.000687798	0.0356917		1.44774
LABE_00017750-RA	ttc33	Danio rerio	258.634	0.532687	0.165705	3.21468	0.0013059	0.0495435		1.44662
LABE_00042869-RA	PXN	Gallus gallus	662.404	0.520835	0.158344	3.28926	0.0010045	0.0444186		1.43479
LABE_00007325-RA	unknown	none	4058.7	0.500777	0.148328	3.37615	0.000735081	0.037149		1.41498
LABE_00051627-RA	Smarce1	Mus musculus	214.91	0.496936	0.139786	3.55498	0.000378002	0.0260514		1.41121
LABE_00028928-RA	Mfap3l	Mus musculus	475.978	0.488322	0.145352	3.35957	0.000780627	0.0385014		1.40281
LABE_00012981-RA	unknown	none	1823.41	0.486259	0.120272	4.043	5.2771e-05	0.00812194		1.40081
LABE_00017785-RA	TTLL11	Homo sapiens	124.81	0.484628	0.147098	3.29459	0.000985669	0.0440591		1.39923
LABE_00040243-RA	MTA3	Homo sapiens	902.441	0.47299	0.146211	3.23499	0.00121646	0.0482642		1.38798
LABE_00032912-RA	USF2	Homo sapiens	1059.94	0.471505	0.110838	4.25399	2.09996e-05	0.0049898		1.38656
LABE_00002129-RA	PRR12	Homo sapiens	876.604	0.467706	0.142379	3.28494	0.00102003	0.044422		1.38291
LABE_00021968-RA	ARHGAP15	Homo sapiens	2234.12	0.466471	0.137303	3.39738	0.000680338	0.0354404		1.38173
LABE_00045809-RA	tgfb1	Oncorhynchus mykiss	1148.85	0.465143	0.115658	4.0217	5.77787e-05	0.00850519		1.38045
LABE_00044125-RA	def6	Danio rerio	2004.27	0.464569	0.115553	4.0204	5.81005e-05	0.00850519		1.3799
LABE_00011492-RA	Med13	Mus musculus	433.698	0.446333	0.135433	3.29559	0.000982143	0.0440468		1.36257
LABE_00016110-RA	ZMYND8	Homo sapiens	868.136	0.445297	0.113754	3.91457	9.05669e-05	0.0111513		1.36159
LABE_00065410-RA	Traf5	Mus musculus	1554.34	0.438443	0.105744	4.14627	3.37938e-05	0.00643693		1.35514
LABE_00018777-RA	APOBEC2	Bos taurus	1525.86	0.428874	0.13078	3.27936	0.00104041	0.0447068		1.34618
LABE_00013246-RA	MGAT2	Sus scrofa	661.299	0.416673	0.118434	3.51817	0.000434527	0.0284311		1.33485
LABE_00037437-RA	TMPO	Homo sapiens	1386.13	0.410487	0.115489	3.55434	0.000378923	0.0260514		1.32913
LABE_00039753-RA	PHC3	Homo sapiens	966.674	0.407598	0.107403	3.79505	0.000147615	0.0141519		1.32648
LABE_00030179-RA	NOTCH2	Homo sapiens	643.61	0.38612	0.10019	3.85387	0.000116263	0.0127387		1.30687
LABE_00025497-RA	ZNF438	Pongo abelii	320.899	0.362426	0.109676	3.30452	0.000951384	0.0430954		1.28559
LABE_00024931-RA	MATR3	Homo sapiens	1201.09	0.361585	0.111116	3.25412	0.00113744	0.0465422		1.28484
LABE_00055569-RA	tnfaip8l2b	Danio rerio	964.85	0.350441	0.10838	3.23346	0.00122301	0.0482642		1.27495
LABE_00021074-RA	Arhgap25	Mus musculus	1594.02	0.345804	0.10132	3.41299	0.000642535	0.0339941		1.27086
LABE_00012707-RA	Mphosph8	Mus musculus	596.138	0.330462	0.0955412	3.45884	0.000542507	0.0315701		1.25742
LABE_00045840-RA	GLTSCR1	Homo sapiens	774.303	0.307193	0.0951703	3.22782	0.00124738	0.0487857		1.2373
LABE_00053466-RA	unknown	none	1666.73	0.282759	0.0813717	3.4749	0.000511044	0.0310385		1.21652
LABE_00019248-RA	arglu1a	Danio rerio	874.228	0.254823	0.0744819	3.42128	0.000623274	0.0339941		1.19319
LABE_00034222-RA	ADD1	Homo sapiens	2793.84	0.236515	0.0647124	3.65487	0.000257312	0.0209942		1.17814
LABE_00020227-RA	CSDE1	Homo sapiens	5416.91	-0.213669	0.0653784	-3.26819	0.00108239	0.0456694		0.862341
LABE_00036682-RA	glyr1	Danio rerio	3210.61	-0.263705	0.0813478	-3.2417	0.00118819	0.0477783		0.832946
LABE_00032668-RA	PARP3	Homo sapiens	759.331	-0.314742	0.0916525	-3.43408	0.000594563	0.0334139		0.803995
LABE_00022314-RA	FER	Homo sapiens	1127.65	-0.357235	0.105587	-3.38333	0.000716116	0.0366003		0.780659
LABE_00011727-RA	ETFA	Homo sapiens	3061.45	-0.375707	0.115308	-3.25829	0.00112086	0.0463931		0.770727
LABE_00067599-RA	DENND6B	Homo sapiens	4100.44	-0.37587	0.0999914	-3.75902	0.00017058	0.0157166		0.770641
LABE_00039901-RA	RER1	Pongo abelii	2749.33	-0.37702	0.115248	-3.27137	0.00107028	0.045407		0.770026
LABE_00070732-RA	NMI	Homo sapiens	2307.37	-0.380386	0.112423	-3.38352	0.000715617	0.0366003		0.768232
LABE_00054765-RA	Srp54	Mus musculus	512.317	-0.380803	0.107875	-3.53004	0.000415497	0.0279974		0.76801
LABE_00045642-RA	RABAC1	Homo sapiens	2140.06	-0.387136	0.110426	-3.50585	0.000455146	0.0288061		0.764646
LABE_00036119-RA	ykt6	Danio rerio	1369.61	-0.388447	0.109113	-3.56004	0.000370798	0.0257543		0.763951
LABE_00059639-RA	PREB	Homo sapiens	1322.08	-0.395666	0.108575	-3.64419	0.000268238	0.0214971		0.760138
LABE_00012557-RA	an3	Xenopus laevis	12015.1	-0.397327	0.120832	-3.28826	0.00100809	0.0444186		0.759263
LABE_00051111-RA	SDHC	Cricetulus griseus	1879.97	-0.415287	0.127294	-3.26242	0.00110465	0.0463202		0.749871
LABE_00033931-RA	Slc33a1	Rattus norvegicus	764.536	-0.424715	0.132008	-3.21735	0.0012938	0.0494567		0.744986
LABE_00019039-RA	ATP5L	Homo sapiens	988.247	-0.425245	0.120584	-3.52655	0.000421019	0.02809		0.744712
LABE_00016503-RA	Camsap2	Mus musculus	843.644	-0.43851	0.126771	-3.45908	0.000542032	0.0315701		0.737896
LABE_00043391-RA	Abcb7	Rattus norvegicus	1682.48	-0.441045	0.11482	-3.84119	0.000122437	0.012756		0.736601
LABE_00043770-RA	SLC25A16	Homo sapiens	1046.99	-0.441445	0.114624	-3.85125	0.000117517	0.0127387		0.736396
LABE_00061191-RA	CRADD	Pongo abelii	159.405	-0.449326	0.135356	-3.3196	0.000901477	0.0418137		0.732385
LABE_00054857-RA	llph	Danio rerio	620.75	-0.450786	0.138113	-3.26389	0.00109893	0.0462233		0.731644
LABE_00002601-RA	CPT1A	Homo sapiens	5844.24	-0.452884	0.131604	-3.44126	0.000579012	0.032956		0.730581
LABE_00021902-RA	TIMM17A	Homo sapiens	961.51	-0.453824	0.139406	-3.25541	0.0011323	0.0465422		0.730105
LABE_00003935-RA	GNG12	Bos taurus	1080.05	-0.454239	0.132768	-3.42131	0.000623204	0.0339941		0.729895
LABE_00002642-RA	Ush1c	Mus musculus	5763.34	-0.459597	0.13109	-3.50596	0.00045497	0.0288061		0.727189
LABE_00009049-RA	DLST	Bos taurus	2818.98	-0.459939	0.136941	-3.35866	0.000783202	0.0385014		0.727017
LABE_00018803-RA	COPZ1	Bos taurus	2090.91	-0.471873	0.136192	-3.46476	0.000530714	0.0315701		0.721028
LABE_00044375-RA	SPRYD7	Bos taurus	922.148	-0.47744	0.121584	-3.92682	8.60763e-05	0.0106956		0.718251
LABE_00054603-RA	KIF2A	Pongo abelii	1282.9	-0.480811	0.113633	-4.23125	2.32392e-05	0.00515986		0.716575
LABE_00001172-RA	HDLBP	Homo sapiens	9478.22	-0.481646	0.149374	-3.22443	0.00126226	0.0489857		0.71616
LABE_00012978-RA	ATP5F1	Pongo abelii	5532.51	-0.493982	0.153623	-3.21554	0.00130199	0.049534		0.710063
LABE_00016055-RA	sec61al1	Danio rerio	5614.91	-0.495544	0.134208	-3.69237	0.000222177	0.0190454		0.709294
LABE_00031830-RA	EEF1E1	Homo sapiens	195.872	-0.496408	0.150403	-3.30051	0.0009651	0.043571		0.70887
LABE_00037809-RA	sdhdb	Danio rerio	3905.54	-0.505176	0.131394	-3.84474	0.000120682	0.0127387		0.704574
LABE_00023752-RA	CALML4	Bos taurus	5094.85	-0.512129	0.14318	-3.57681	0.000347811	0.0247285		0.701187
LABE_00049810-RA	sdf4	Danio rerio	3809.88	-0.518258	0.150026	-3.45445	0.000551427	0.0319168		0.698215
LABE_00033877-RA	Sec23b	Mus musculus	3440.42	-0.522362	0.159323	-3.27864	0.00104307	0.0447068		0.696231
LABE_00008825-RA	ATP5I	Bos taurus	1412.45	-0.523904	0.161506	-3.24387	0.00117918	0.0476739		0.695487
LABE_00037247-RA	HSPA13	Homo sapiens	270.814	-0.524996	0.156805	-3.34808	0.000813725	0.039179		0.694961
LABE_00054769-RA	sec23a	Danio rerio	1280.56	-0.531901	0.159377	-3.33737	0.000845763	0.0403346		0.691643
LABE_00019970-RA	RAB6A	Pongo abelii	2523.69	-0.537651	0.150689	-3.56794	0.000359793	0.0252489		0.688892
LABE_00037092-RA	Copb2	Mus musculus	4477.35	-0.541007	0.166477	-3.24973	0.00115514	0.0468418		0.687291
LABE_00026055-RA	ARL1	Bos taurus	540.811	-0.541162	0.157146	-3.44369	0.000573842	0.0329327		0.687217
LABE_00000230-RA	SCCPDH	Pongo abelii	2994.64	-0.546557	0.153491	-3.56084	0.000369677	0.0257543		0.684652
LABE_00008552-RA	MTMR7	Pongo abelii	767.55	-0.556957	0.171147	-3.25427	0.00113685	0.0465422		0.679735
LABE_00012247-RA	COPE	Gallus gallus	2773.9	-0.557239	0.158697	-3.51135	0.000445835	0.0287543		0.679601
LABE_00001105-RA	atnb233	Anguilla anguilla	1135.14	-0.557261	0.144198	-3.86454	0.000111298	0.0125494		0.679591
LABE_00045980-RA	Slc7a7	Rattus norvegicus	1439.47	-0.566468	0.175879	-3.22079	0.00127839	0.049329		0.675268
LABE_00006157-RA	Rab1A	Rattus norvegicus	5590.98	-0.570895	0.155543	-3.67034	0.000242224	0.020245		0.673199
LABE_00003425-RA	ECI2	Homo sapiens	4517.76	-0.575659	0.11029	-5.21952	1.79391e-07	0.000151854		0.67098
LABE_00031883-RA	Dap	Mus musculus	9599.6	-0.575935	0.175515	-3.2814	0.00103294	0.0446968		0.670851
LABE_00024148-RA	PIR	Homo sapiens	806.433	-0.577204	0.152145	-3.79378	0.000148373	0.0141519		0.670262
LABE_00010122-RA	pacsin1b	Danio rerio	6618.33	-0.584713	0.151893	-3.8495	0.000118357	0.0127387		0.666782
LABE_00050869-RA	ALG2	Homo sapiens	385.669	-0.588422	0.183361	-3.20909	0.00133154	0.0499568		0.66507
LABE_00041327-RA	chchd6a	Danio rerio	580.209	-0.603151	0.160155	-3.76604	0.00016586	0.0153864		0.658314
LABE_00019551-RA	SEC24A	Homo sapiens	1574.75	-0.61009	0.167909	-3.63346	0.000279651	0.0218936		0.655156
LABE_00040053-RA	RAB11FIP2	Homo sapiens	279.191	-0.61461	0.181729	-3.38201	0.000719565	0.0366383		0.653107
LABE_00056732-RA	edc3	Danio rerio	244.931	-0.620113	0.155766	-3.98106	6.86075e-05	0.00938607		0.65062
LABE_00034119-RA	CUTC	Homo sapiens	2939.63	-0.62032	0.184884	-3.35519	0.000793111	0.0385014		0.650527
LABE_00019892-RA	STX5	Bos taurus	3486.26	-0.626582	0.133801	-4.68293	2.82797e-06	0.00123555		0.647709
LABE_00036665-RA	pdxdc1	Danio rerio	1507.77	-0.636836	0.184134	-3.45854	0.000543106	0.0315701		0.643122
LABE_00033034-RA	CYB561D2	Bos taurus	642.177	-0.640363	0.136105	-4.70492	2.53966e-06	0.00118611		0.641552
LABE_00043518-RA	Tmem30a	Mus musculus	910.588	-0.654029	0.190528	-3.43272	0.000597568	0.0334441		0.635503
LABE_00004152-RA	Suco	Mus musculus	2009.47	-0.661229	0.181885	-3.63542	0.000277531	0.0218936		0.632339
LABE_00002987-RA	Tmprss6	Mus musculus	112.212	-0.663278	0.15645	-4.23956	2.23961e-05	0.00511211		0.631442
LABE_00014604-RA	SUCLG2	Fragment) (Sus scrofa	4286.75	-0.666717	0.179956	-3.70489	0.000211483	0.0185996		0.629938
LABE_00020128-RA	grtp1a	Danio rerio	879.635	-0.670483	0.20397	-3.28716	0.00101204	0.0444186		0.628296
LABE_00037024-RA	OCLN	Gallus gallus	1281.71	-0.674089	0.194846	-3.4596	0.000540972	0.0315701		0.626728
LABE_00009209-RA	RAB6A	Gallus gallus	3141.12	-0.674895	0.14936	-4.51858	6.22556e-06	0.00217225		0.626378
LABE_00052067-RA	BAX	Bos taurus	1148	-0.676477	0.210522	-3.21333	0.00131205	0.049638		0.625691
LABE_00043235-RA	Mgarp	Mus musculus	1826.63	-0.680149	0.192342	-3.53614	0.000406017	0.0274955		0.624101
LABE_00003909-RA	Myo7a	Mus musculus	12461.2	-0.69849	0.137272	-5.08838	3.61137e-07	0.000244562		0.616217
LABE_00010670-RA	PPA1	Bos taurus	2409.56	-0.70184	0.212351	-3.3051	0.000949432	0.0430954		0.614788
LABE_00012264-RA	xpr1	Xenopus laevis	186.435	-0.710658	0.217243	-3.27126	0.0010707	0.045407		0.611041
LABE_00048710-RA	TGDS	Bos taurus	1374.92	-0.711036	0.203564	-3.49294	0.000477737	0.0300952		0.610881
LABE_00058610-RA	csf1r2	Takifugu rubripes	3625.59	-0.716834	0.218913	-3.27451	0.00105844	0.0452226		0.608431
LABE_00052853-RA	Atp5g3	Rattus norvegicus	2630.23	-0.740015	0.212286	-3.48593	0.00049043	0.0302163		0.598733
LABE_00010984-RA	Rab18	Mus musculus	1779.37	-0.743314	0.152087	-4.88741	1.02169e-06	0.000532223		0.597366
LABE_00000742-RA	Nrtn	Mus musculus	106.52	-0.748493	0.217592	-3.43989	0.000581959	0.0329793		0.595225
LABE_00031694-RA	Odc1	Rattus norvegicus	1185.66	-0.750324	0.209772	-3.57686	0.000347751	0.0247285		0.59447
LABE_00006976-RA	PLA2G12A	Homo sapiens	268.231	-0.752318	0.207956	-3.61767	0.000297266	0.022876		0.593649
LABE_00037252-RA	P2rx5	Rattus norvegicus	359.386	-0.764562	0.182486	-4.1897	2.79329e-05	0.00582035		0.588632
LABE_00031877-RA	unknown	none	575.582	-0.764781	0.177563	-4.30709	1.65418e-05	0.00419239		0.588543
LABE_00002309-RA	KDELR2	Homo sapiens	2824.85	-0.766608	0.20106	-3.81282	0.000137388	0.0135917		0.587798
LABE_00021222-RA	ogfod2	Danio rerio	906.668	-0.76738	0.224824	-3.41324	0.000641949	0.0339941		0.587483
LABE_00047704-RA	ada	Danio rerio	3363.12	-0.777578	0.238574	-3.25928	0.00111697	0.0463931		0.583345
LABE_00003386-RA	VIL1	Gallus gallus	18561.4	-0.796618	0.221942	-3.58931	0.000331561	0.0245304		0.575697
LABE_00011746-RA	SLC28A1	Sus scrofa	2924.4	-0.801932	0.17799	-4.5055	6.6216e-06	0.00218739		0.57358
LABE_00043755-RA	PGAM1	Gallus gallus	2528.66	-0.810967	0.241546	-3.3574	0.0007868	0.0385014		0.57
LABE_00017945-RA	Phyh	Mus musculus	2691.58	-0.812199	0.208998	-3.88616	0.000101843	0.0119945		0.569513
LABE_00040797-RA	Gfpt2	Rattus norvegicus	7515.56	-0.8143	0.2104	-3.87025	0.000108724	0.0124383		0.568684
LABE_00060065-RA	CNDP2	Homo sapiens	14048.2	-0.823224	0.240762	-3.41925	0.000627946	0.0339941		0.565178
LABE_00036048-RA	MTTP	Mesocricetus auratus	9465.23	-0.826974	0.214089	-3.86276	0.000112114	0.0125494		0.563711
LABE_00012242-RA	triqk	Danio rerio	1661.88	-0.82903	0.224147	-3.6986	0.000216788	0.0187018		0.562908
LABE_00025243-RA	MYO1B	Homo sapiens	1942.12	-0.842936	0.251607	-3.35021	0.00080751	0.0390604		0.557508
LABE_00040323-RA	unknown	none	497.765	-0.843569	0.221796	-3.80336	0.000142748	0.0138633		0.557263
LABE_00001238-RA	SEC16B	Homo sapiens	2306.43	-0.849534	0.21137	-4.01918	5.8401e-05	0.00850519		0.554964
LABE_00047827-RA	unknown	none	14430.8	-0.868841	0.270463	-3.21242	0.00131621	0.0496567		0.547587
LABE_00012024-RA	BET1	Homo sapiens	1034.62	-0.885537	0.224018	-3.95298	7.71851e-05	0.0100519		0.541286
LABE_00051618-RA	Cisd3	Mus musculus	712.1	-0.890473	0.23301	-3.8216	0.000132588	0.013302		0.539437
LABE_00024059-RA	TNFAIP6	Oryctolagus cuniculus	73.4725	-0.903985	0.225609	-4.00687	6.15285e-05	0.00856712		0.534408
LABE_00021938-RA	SHMT2	Homo sapiens	8527.56	-0.909007	0.265452	-3.42437	0.000616223	0.0339941		0.532551
LABE_00054600-RA	bhmt	Xenopus tropicalis	2689.6	-0.916156	0.245076	-3.73825	0.000185308	0.0169582		0.529919
LABE_00006559-RA	SLC18B1	Homo sapiens	412.794	-0.950006	0.248139	-3.82852	0.000128918	0.0131911		0.51763
LABE_00040147-RA	TAF6	Homo sapiens	1200.19	-0.951423	0.265482	-3.58376	0.000338688	0.0245304		0.517122
LABE_00038879-RA	TSPAN7	Homo sapiens	2533.97	-0.966899	0.285989	-3.3809	0.000722489	0.0366494		0.511604
LABE_00002983-RA	MPST	Homo sapiens	657.225	-0.973519	0.237231	-4.10367	4.06651e-05	0.00684348		0.509262
LABE_00064955-RA	SAMD8	Homo sapiens	254.848	-0.976898	0.224027	-4.36062	1.29695e-05	0.00351318		0.508071
LABE_00041066-RA	Tubulin beta-7 chain	Gallus gallus	186.484	-0.980612	0.29188	-3.35964	0.000780442	0.0385014		0.506765
LABE_00036596-RA	CSRNP3	Homo sapiens	108.127	-0.983386	0.303369	-3.24155	0.00118881	0.0477783		0.505791
LABE_00040812-RA	Amt	Mus musculus	8461.38	-0.987121	0.296284	-3.33168	0.000863245	0.0409024		0.504483
LABE_00009781-RA	SEC24D	Homo sapiens	3574.91	-0.997348	0.245499	-4.06253	4.85447e-05	0.00773518		0.50092
LABE_00063191-RA	Susd2	Mus musculus	4454.48	-1.00564	0.306634	-3.27961	0.00103952	0.0447068		0.49805
LABE_00025597-RA	PCK1	Homo sapiens	6449.76	-1.03091	0.30717	-3.35616	0.00079033	0.0385014		0.489401
LABE_00060525-RA	Rrbp1	Mus musculus	563.371	-1.03206	0.293186	-3.52015	0.000431302	0.0284311		0.489012
LABE_00032544-RA	PGM3	Homo sapiens	2758.44	-1.04051	0.182416	-5.70406	1.1699e-08	2.26359e-05		0.486155
LABE_00001237-RA	GADD45A	Felis catus	1205.92	-1.04171	0.2012	-5.1775	2.24876e-07	0.000169207		0.485751
LABE_00027760-RA	SLC25A22	Homo sapiens	97.9746	-1.05964	0.251015	-4.22142	2.42766e-05	0.00521908		0.479751
LABE_00021461-RA	unknown	none	445.707	-1.06933	0.271143	-3.9438	8.02015e-05	0.0102476		0.476539
LABE_00040031-RA	unknown	none	326.658	-1.07173	0.284546	-3.76647	0.000165572	0.0153864		0.475747
LABE_00028805-RA	Slc4a7	Rattus norvegicus	981.485	-1.07894	0.273243	-3.94866	7.8591e-05	0.0101375		0.473376
LABE_00025543-RA	CUBN	Canis lupus familiaris	5482.44	-1.08486	0.323244	-3.35615	0.000790347	0.0385014		0.471439
LABE_00050924-RA	HTATIP2	Homo sapiens	950.822	-1.08928	0.298189	-3.65297	0.000259223	0.0210235		0.469997
LABE_00044879-RA	Mat2a	Mus musculus	2704.67	-1.08959	0.2379	-4.58004	4.64878e-06	0.00179894		0.469894
LABE_00054082-RA	Pla2g12b	Mus musculus	2133.33	-1.09114	0.33722	-3.23569	0.00121348	0.0482642		0.46939
LABE_00043094-RA	CKAP4	Homo sapiens	258.939	-1.10754	0.312106	-3.54862	0.000387262	0.0264903		0.464084
LABE_00047834-RA	apoeb	Danio rerio	95213	-1.1123	0.267257	-4.16192	3.15589e-05	0.00628579		0.462556
LABE_00036211-RA	GLDC	decarboxylating)%2C mitochondrial (Gallus gallus	12773.6	-1.15744	0.348095	-3.32506	0.000883992	0.0415722		0.448308
LABE_00004137-RA	Mgst3	Mus musculus	21714	-1.16077	0.279626	-4.15115	3.3081e-05	0.00643693		0.447274
LABE_00036071-RA	AREG	Homo sapiens	134.718	-1.16112	0.274039	-4.23706	2.26467e-05	0.00511211		0.447165
LABE_00043693-RA	unknown	none	114.827	-1.16312	0.361547	-3.21707	0.00129507	0.0494567		0.446545
LABE_00029363-RA	Cyp2j6	Mus musculus	891.495	-1.16318	0.356999	-3.25821	0.00112117	0.0463931		0.446527
LABE_00052920-RA	ARF4	Bos taurus	2051.89	-1.18656	0.236414	-5.01901	5.19383e-07	0.000314773		0.439348
LABE_00040736-RA	PPP2CA	Oryctolagus cuniculus	2637.3	-1.20453	0.348005	-3.46124	0.000537702	0.0315701		0.433911
LABE_00034450-RA	tert	Takifugu rubripes	81.9904	-1.21276	0.270297	-4.48677	7.23112e-06	0.00222587		0.431442
LABE_00004006-RA	Uncharacterized protein C1orf21 homolog	Mus musculus	484.58	-1.22128	0.327613	-3.72783	0.000193136	0.0174384		0.428901
LABE_00046676-RA	CALU	Bos taurus	280.728	-1.2359	0.2995	-4.12656	3.68234e-05	0.00656231		0.424576
LABE_00083907-RA	Pomgnt1	Rattus norvegicus	132.942	-1.23764	0.341154	-3.62781	0.00028583	0.0221216		0.424065
LABE_00024097-RA	ugt3	Fragment) (Pleuronectes platessa	331.787	-1.25246	0.375941	-3.33153	0.000863711	0.0409024		0.419733
LABE_00010272-RA	OGN	Bos taurus	331.853	-1.28415	0.373167	-3.44121	0.000579115	0.032956		0.410614
LABE_00003447-RA	Tubulin beta-5 chain	Gallus gallus	194.48	-1.28841	0.400526	-3.2168	0.0012963	0.0494567		0.409402
LABE_00054184-RA	Ddr2	Mus musculus	103.755	-1.29752	0.38252	-3.39204	0.000693735	0.0358624		0.406824
LABE_00022263-RA	unknown	none	105.906	-1.32066	0.348773	-3.78659	0.000152728	0.0144654		0.400352
LABE_00006063-RA	GCSH	Gallus gallus	5093.98	-1.32511	0.399135	-3.31995	0.000900339	0.0418137		0.399119
LABE_00033825-RA	As3mt	Rattus norvegicus	4026.09	-1.34663	0.347752	-3.8724	0.00010777	0.0124383		0.393209
LABE_00002890-RA	HEBP2	Homo sapiens	75.6887	-1.37229	0.370967	-3.69923	0.000216254	0.0187018		0.386276
LABE_00077722-RA	DGKA	Sus scrofa	239.086	-1.41617	0.438953	-3.22624	0.00125426	0.0488153		0.374706
LABE_00059501-RA	Dmbt1	Mus musculus	679.112	-1.42535	0.385135	-3.70091	0.000214824	0.0187018		0.372328
LABE_00025247-RA	Wnt6	Mus musculus	191.584	-1.44172	0.261138	-5.52092	3.3723e-08	4.47391e-05		0.368128
LABE_00033129-RA	DGKA	Sus scrofa	517.629	-1.48875	0.387081	-3.84609	0.000120019	0.0127387		0.356322
LABE_00023733-RA	Gramd2	Mus musculus	456.879	-1.50517	0.366919	-4.10218	4.09275e-05	0.00684348		0.352289
LABE_00036369-RA	TSPAN8	Bos taurus	527.908	-1.59507	0.295404	-5.39963	6.67801e-08	6.4605e-05		0.331006
LABE_00069462-RA	DMBT1	Homo sapiens	8268.68	-1.59783	0.48681	-3.28225	0.00102984	0.0446968		0.330374
LABE_00009047-RA	OLFM4	Homo sapiens	12237.6	-1.61838	0.487136	-3.32223	0.000893	0.0418137		0.325701
LABE_00009046-RA	Olfm4	Mus musculus	8710.9	-1.66024	0.488448	-3.39901	0.000676312	0.0354404		0.316387
LABE_00022282-RA	IL7R	Homo sapiens	698.275	-1.66475	0.344677	-4.82988	1.36613e-06	0.000685291		0.315399
LABE_00069314-RA	BCO1	Gallus gallus	1617.79	-1.72247	0.393239	-4.3802	1.18569e-05	0.00327734		0.30303
LABE_00026701-RA	CUZD1	Homo sapiens	40512.9	-1.73127	0.493297	-3.50958	0.000448807	0.0288061		0.301187
LABE_00002704-RA	unknown	none	80.8546	-1.78839	0.439226	-4.07169	4.66736e-05	0.00770911		0.289495
LABE_00036579-RA	ABCB11	Homo sapiens	589.821	-1.87217	0.508138	-3.68437	0.000229271	0.0194078		0.273163
LABE_00053027-RA	PLA2G3	Homo sapiens	393.103	-1.8867	0.44681	-4.2226	2.415e-05	0.00521908		0.270425
LABE_00033263-RA	NOXO1	Homo sapiens	5328.6	-1.94475	0.49382	-3.93818	8.21015e-05	0.0102961		0.259759
LABE_00026700-RA	Agt	Rattus norvegicus	1524.48	-2.06312	0.507595	-4.0645	4.81364e-05	0.00773518		0.239298
LABE_00056301-RA	DMBT1	Homo sapiens	872.241	-2.22306	0.501992	-4.42847	9.49025e-06	0.00279426		0.214187
LABE_00046718-RA	pyya	Danio rerio	365.796	-2.42318	0.427166	-5.6727	1.40568e-08	2.37981e-05		0.186444
LABE_00089146-RA	DMBT1	Homo sapiens	82.401	-2.48789	0.49712	-5.00461	5.59747e-07	0.000315884		0.178267

## Sheet: 4vs1
	Gene_ID	gene_symbol	species	baseMean	log2FoldChange	lfcSE	stat	pvalue	padj
8236	LABE_00025543-RA	CUBN	Canis lupus familiaris	5482.44	8.73552	0.299826	29.1353	1.28212e-186	1.38059e-182
804	LABE_00002019-RA	Lrp2	Rattus norvegicus	9245.08	8.47445	0.299475	28.2977	3.69251e-176	2.65073e-172
15422	LABE_00048734-RA	MRC1	Homo sapiens	14977.2	8.45726	0.305489	27.6843	1.07932e-168	5.81105e-165
13469	LABE_00042575-RA	CTSB	Pongo abelii	15108.1	8.14466	0.272463	29.8927	2.44946e-196	5.27515e-192
14961	LABE_00047336-RA	P2rx5	Rattus norvegicus	1102.2	7.40875	0.359742	20.5946	3.06783e-94	1.10115e-90
10681	LABE_00033481-RA	CTSL	Sarcophaga peregrina	80727.3	7.05686	0.319406	22.0937	3.63263e-108	1.56465e-104
11198	LABE_00035304-RA	unknown	none	519.953	6.67894	0.337506	19.7891	3.69531e-87	9.94777e-84
21293	LABE_00070741-RA	SH3TC1	Homo sapiens	148.232	6.57427	0.419913	15.6563	3.01087e-55	4.98786e-52
1360	LABE_00003530-RA	AMN	Homo sapiens	1161.42	6.42904	0.315242	20.394	1.89032e-92	5.8157e-89
2800	LABE_00007510-RA	unknown	none	88.1036	6.28929	0.479685	13.1113	2.83695e-39	2.44386e-36
14565	LABE_00045973-RA	SH3TC1	Homo sapiens	240.566	5.94725	0.450283	13.2078	7.90833e-40	7.74153e-37
1481	LABE_00003833-RA	SLC22A13	Homo sapiens	159.668	5.78319	0.445398	12.9843	1.50175e-38	1.24391e-35
12149	LABE_00038381-RA	Dnajb9	Rattus norvegicus	889.304	5.1105	0.364159	14.0337	9.69223e-45	1.09859e-41
12442	LABE_00039276-RA	hoxd4b	Takifugu rubripes	55.1044	5.06246	0.454329	11.1427	7.77244e-29	4.18468e-26
15180	LABE_00047837-RA	Mep1b	Mus musculus	549.507	5.0543	0.505668	9.9953	1.59804e-23	6.0378e-21
10596	LABE_00033181-RA	axin1	Danio rerio	195.79	5.03293	0.443187	11.3562	6.90752e-30	4.2503e-27
10067	LABE_00031626-RA	NLRC3	Homo sapiens	168.678	5.02376	0.446919	11.2409	2.56803e-29	1.49473e-26
20879	LABE_00068937-RA	CSMD3	Homo sapiens	96.7389	4.93369	0.480161	10.2751	9.1263e-25	3.6397e-22
6215	LABE_00018825-RA	hoxc13a	Takifugu rubripes	137.978	4.85585	0.469752	10.337	4.79113e-25	1.94683e-22
13587	LABE_00042887-RA	foxd2	Xenopus laevis	287.155	4.81999	0.504667	9.55082	1.28676e-21	4.32996e-19
7892	LABE_00024162-RA	Ccdc81	Rattus norvegicus	58.0491	4.79176	0.431822	11.0966	1.30284e-28	6.84342e-26
10872	LABE_00034083-RA	ubtd1	Danio rerio	65.2262	4.55444	0.435057	10.4686	1.2041e-25	5.18631e-23
16343	LABE_00051633-RA	Krt17	Rattus norvegicus	2278.92	4.25375	0.329992	12.8905	5.09409e-38	4.0632e-35
867	LABE_00002116-RA	Prss8	Mus musculus	349.84	4.14551	0.314708	13.1726	1.26212e-39	1.18179e-36
10637	LABE_00033297-RA	Aqp8	Rattus norvegicus	126.136	4.1372	0.480627	8.60792	7.43982e-18	1.43057e-15
7893	LABE_00024163-RA	Il18r1	Mus musculus	179.173	4.10544	0.394203	10.4145	2.12847e-25	8.98798e-23
8327	LABE_00025928-RA	Tgfbrap1	Mus musculus	141.392	3.98913	0.366132	10.8954	1.21297e-27	5.80501e-25
23284	LABE_00078815-RA	HIPK3	Homo sapiens	17.7571	3.98489	0.50858	7.83533	4.67619e-15	5.88927e-13
18942	LABE_00061143-RA	unknown	none	207.403	3.96248	0.50932	7.77993	7.2565e-15	8.87931e-13
7457	LABE_00022799-RA	PCDH11X	Gorilla gorilla gorilla	36.6726	3.85612	0.488972	7.88618	3.1157e-15	4.06665e-13
23053	LABE_00077859-RA	MS4A12	Homo sapiens	16.9674	3.83536	0.509922	7.52147	5.41617e-14	5.74594e-12
4199	LABE_00012046-RA	GRN	Homo sapiens	12896.7	3.79852	0.26653	14.2518	4.37163e-46	5.53808e-43
4952	LABE_00014332-RA	HEBP2	Homo sapiens	668.712	3.78226	0.272998	13.8546	1.19379e-43	1.28548e-40
5041	LABE_00014551-RA	SLC2A9	Homo sapiens	33.6192	3.77802	0.510513	7.40044	1.35738e-13	1.37242e-11
6214	LABE_00018822-RA	hoxc10a	Takifugu rubripes	7.00798	3.75816	0.483773	7.76844	7.94592e-15	9.66798e-13
20708	LABE_00068161-RA	Tpcn1	Mus musculus	1706.75	3.70517	0.22332	16.5913	8.05897e-62	1.92842e-58
5716	LABE_00016979-RA	sult1st1	Danio rerio	18.5102	3.68862	0.507577	7.26711	3.67263e-13	3.46903e-11
24127	LABE_00082595-RA	SLC2A9	Homo sapiens	31.1199	3.66054	0.507866	7.20769	5.69082e-13	5.21522e-11
2456	LABE_00006530-RA	Rab32	Mus musculus	646.924	3.61167	0.509966	7.08218	1.419e-12	1.19373e-10
13387	LABE_00042334-RA	gsg1l	Danio rerio	16.0284	3.59908	0.501944	7.17028	7.48421e-13	6.49919e-11
12432	LABE_00039237-RA	epd	Cyprinus carpio	16353.3	3.50407	0.257195	13.6242	2.87521e-42	2.9486e-39
16243	LABE_00051334-RA	Fabp6	Rattus norvegicus	73931.1	3.49655	0.504939	6.9247	4.36906e-12	3.32481e-10
5768	LABE_00017178-RA	Tfeb	Mus musculus	2454.31	3.48661	0.272677	12.7866	1.94811e-37	1.49838e-34
17819	LABE_00056950-RA	AQP1	Pongo abelii	160.854	3.43554	0.452308	7.59557	3.06448e-14	3.38444e-12
1629	LABE_00004109-RA	Fam159a	Mus musculus	66.5615	3.43395	0.508181	6.75732	1.40564e-11	9.79669e-10
10218	LABE_00032184-RA	hoxa13a	Takifugu rubripes	679.95	3.39125	0.511239	6.6334	3.28039e-11	2.1279e-09
12535	LABE_00039509-RA	pax5	Xenopus laevis	19.7471	3.39112	0.444546	7.62828	2.37903e-14	2.68245e-12
8420	LABE_00026185-RA	NAGA	Gallus gallus	5155.07	3.3545	0.219491	15.2831	9.91264e-53	1.52485e-49
8984	LABE_00027957-RA	TPTE2	Homo sapiens	2050.42	3.34436	0.272389	12.2779	1.19077e-34	8.54811e-32
12897	LABE_00040702-RA	OXCT1	Homo sapiens	611.505	3.34098	0.298338	11.1986	4.14091e-29	2.34681e-26
3426	LABE_00009376-RA	HIPK3	Homo sapiens	8.88441	3.2789	0.504197	6.50321	7.86251e-11	4.66466e-09
5360	LABE_00015724-RA	Cd38	Rattus norvegicus	22.0913	3.23522	0.497903	6.49768	8.1567e-11	4.79953e-09
6866	LABE_00020771-RA	AADAC	Oryctolagus cuniculus	51.5303	3.22627	0.394489	8.17834	2.87781e-16	4.45874e-14
1424	LABE_00003711-RA	cyb561a3	Danio rerio	8754.74	3.21127	0.316267	10.1537	3.1912e-24	1.24956e-21
8944	LABE_00027766-RA	wee2	Danio rerio	294.994	3.21061	0.339549	9.45552	3.21409e-21	1.00317e-18
14289	LABE_00045102-RA	grtp1a	Danio rerio	567.767	3.20954	0.354496	9.0538	1.38075e-19	3.62632e-17
10187	LABE_00032021-RA	SFRP2	Gallus gallus	101.655	3.20154	0.336724	9.50789	1.9457e-21	6.25412e-19
16704	LABE_00052922-RA	NETO2	Homo sapiens	8.18675	3.17336	0.507493	6.25302	4.02598e-10	2.08924e-08
17571	LABE_00056125-RA	Ms4a15	Mus musculus	194.892	3.11583	0.510389	6.10483	1.02912e-09	5.03707e-08
7530	LABE_00023151-RA	STK17A	Homo sapiens	34.1924	3.10662	0.428218	7.25476	4.02377e-13	3.73516e-11
7264	LABE_00022140-RA	SGPP2	Homo sapiens	45.9242	3.0971	0.41539	7.45588	8.92671e-14	9.19835e-12
10996	LABE_00034479-RA	cfaD	Dictyostelium discoideum	3651.03	3.09674	0.196432	15.765	5.42099e-56	1.06133e-52
7588	LABE_00023289-RA	CPVL	Homo sapiens	7943.97	3.08118	0.218088	14.1282	2.54739e-45	3.04781e-42
751	LABE_00001902-RA	DPP10	Homo sapiens	27.7707	3.07605	0.439983	6.9913	2.72356e-12	2.13289e-10
21037	LABE_00069478-RA	pcnx	Takifugu rubripes	2291.16	3.05649	0.20011	15.274	1.13905e-52	1.63537e-49
15655	LABE_00049425-RA	Trpm2	Mus musculus	447.671	3.01246	0.184602	16.3186	7.27309e-60	1.56633e-56
6266	LABE_00018941-RA	CACNB2	Oryctolagus cuniculus	91.2366	2.91609	0.511436	5.70177	1.18569e-08	4.65118e-07
11765	LABE_00037108-RA	unknown	none	32.4988	2.83261	0.47738	5.93366	2.96259e-09	1.33478e-07
1192	LABE_00003060-RA	MAN2B1	Felis catus	2786.79	2.83206	0.180019	15.732	9.12887e-56	1.63833e-52
16506	LABE_00052260-RA	CSMD3	Homo sapiens	26.0084	2.81665	0.479059	5.87956	4.11356e-09	1.78249e-07
2176	LABE_00005672-RA	SNX22	Homo sapiens	406.11	2.81023	0.254189	11.0557	2.05804e-28	1.05528e-25
4208	LABE_00012069-RA	sp8b	Danio rerio	24.4988	2.78413	0.470036	5.92324	3.15663e-09	1.41627e-07
18311	LABE_00058909-RA	cpq	Xenopus laevis	878.262	2.78301	0.188673	14.7504	3.05861e-49	4.11689e-46
11859	LABE_00037354-RA	Alcohol dehydrogenase 1	Gadus morhua subsp. callarias	728.469	2.75838	0.383186	7.19852	6.08675e-13	5.46184e-11
22094	LABE_00073811-RA	IFI27	Homo sapiens	1360.77	2.75256	0.341062	8.07058	6.99674e-16	1.03918e-13
7849	LABE_00024066-RA	Acetylcholinesterase collagenic tail peptide	Torpedo marmorata	2.98341	2.73862	0.499267	5.48528	4.12817e-08	1.42247e-06
1957	LABE_00005092-RA	Nkx6-3	Mus musculus	8.78519	2.70418	0.509749	5.30492	1.12723e-07	3.49295e-06
16752	LABE_00053039-RA	TMIGD1	Bos taurus	13586.3	2.69479	0.510539	5.27832	1.30375e-07	3.99142e-06
11549	LABE_00036502-RA	Vsnl1	Rattus norvegicus	5.40834	2.67982	0.506124	5.2948	1.19148e-07	3.67093e-06
3292	LABE_00008983-RA	papl	Danio rerio	1312.86	2.66235	0.243309	10.9422	7.23994e-28	3.62603e-25
15808	LABE_00049921-RA	Mpp2	Mus musculus	88.7533	2.65999	0.385994	6.89128	5.52914e-12	4.09194e-10
17634	LABE_00056293-RA	Guanine nucleotide-binding protein G(o) subunit alpha	Geodia cydonium	119.346	2.63245	0.291956	9.01661	1.94002e-19	4.97385e-17
2806	LABE_00007520-RA	PCOLCE	Homo sapiens	5.04239	2.62766	0.492772	5.33241	9.69177e-08	3.05596e-06
5978	LABE_00017853-RA	Csmd3	Mus musculus	2.79288	2.60742	0.505587	5.15723	2.50634e-07	7.10671e-06
16342	LABE_00051632-RA	KRT222	Bos taurus	332.118	2.59272	0.24925	10.4021	2.42578e-25	1.00464e-22
2721	LABE_00007322-RA	MMEL1	Homo sapiens	22.1069	2.59141	0.493731	5.24863	1.53233e-07	4.63487e-06
7826	LABE_00023976-RA	Satb2	Mus musculus	1107.09	2.57183	0.414819	6.19989	5.65012e-10	2.86984e-08
15424	LABE_00048740-RA	GDF5	Homo sapiens	70.3873	2.57054	0.476611	5.39337	6.9148e-08	2.25632e-06
21048	LABE_00069698-RA	inf2	Xenopus tropicalis	50.3062	2.56157	0.505543	5.06697	4.04188e-07	1.08266e-05
9192	LABE_00028619-RA	Glg1	Mus musculus	131.003	2.55559	0.33614	7.60277	2.89868e-14	3.21784e-12
17959	LABE_00057499-RA	Tceb3	Mus musculus	61.7513	2.54155	0.497769	5.10588	3.29252e-07	8.98703e-06
6275	LABE_00018965-RA	M-protein%2C striated muscle	Gallus gallus	440.657	2.53353	0.309502	8.18585	2.70398e-16	4.21978e-14
15636	LABE_00049382-RA	Rab38	Mus musculus	13.7152	2.53203	0.50857	4.97871	6.40081e-07	1.63521e-05
8645	LABE_00026874-RA	TMEM44	Homo sapiens	21.6002	2.52138	0.509121	4.95241	7.32988e-07	1.83623e-05
2368	LABE_00006234-RA	Acss1	Mus musculus	3615.93	2.52101	0.267622	9.42001	4.51051e-21	1.36815e-18
17257	LABE_00054830-RA	far1	Xenopus laevis	607.34	2.51772	0.291116	8.64851	5.21785e-18	1.03093e-15
18709	LABE_00060297-RA	NLRC3	Homo sapiens	164.721	2.51727	0.305835	8.23081	1.85958e-16	3.08061e-14
23083	LABE_00077955-RA	SLC9B2	Homo sapiens	96.3598	2.50337	0.448945	5.57613	2.45935e-08	8.81273e-07
16190	LABE_00051159-RA	Ferritin%2C liver middle subunit	Trematomus bernacchii	14346.1	2.50334	0.269044	9.30456	1.34542e-20	3.8125e-18
16665	LABE_00052785-RA	hoxb9a	Takifugu rubripes	3.94264	2.50241	0.50854	4.92077	8.62029e-07	2.11925e-05
7594	LABE_00023300-RA	hoxa10b	Takifugu rubripes	68.1038	2.49813	0.489611	5.10227	3.35601e-07	9.13717e-06
3007	LABE_00008222-RA	epabp	Xenopus tropicalis	75.7882	2.49776	0.511119	4.88685	1.02461e-06	2.46549e-05
11809	LABE_00037225-RA	Siae	Mus musculus	3282.23	2.49429	0.200872	12.4173	2.10521e-35	1.56337e-32
16479	LABE_00052172-RA	kinX	Dictyostelium discoideum	54.3699	2.49039	0.509782	4.8852	1.03323e-06	2.48345e-05
1483	LABE_00003836-RA	xirp1	Danio rerio	2016.47	2.48986	0.271888	9.15769	5.3022e-20	1.44542e-17
8985	LABE_00027958-RA	SMPD1	Bos taurus	1955.95	2.48766	0.286678	8.67754	4.04429e-18	8.4561e-16
4377	LABE_00012468-RA	Kctd1	Rattus norvegicus	145.553	2.48587	0.499494	4.97679	6.46484e-07	1.64571e-05
2252	LABE_00005918-RA	slc38a7	Danio rerio	590.104	2.48376	0.266076	9.3348	1.01183e-20	2.90544e-18
18415	LABE_00059259-RA	PGRP-SC2	Drosophila simulans	833.467	2.48251	0.306262	8.10582	5.23931e-16	7.90955e-14
2323	LABE_00006101-RA	GALNT18	Homo sapiens	35.6228	2.48221	0.376495	6.59294	4.31204e-11	2.68393e-09
21140	LABE_00070124-RA	INF2	Homo sapiens	24.738	2.4792	0.509524	4.86572	1.14042e-06	2.70485e-05
1919	LABE_00005000-RA	unknown	none	3762	2.47734	0.188922	13.113	2.77355e-39	2.44386e-36
17750	LABE_00056671-RA	DAB2	Homo sapiens	6208.87	2.46494	0.204564	12.0497	1.94675e-33	1.35243e-30
22645	LABE_00075959-RA	Limd2	Mus musculus	52.1515	2.45891	0.420049	5.85387	4.80265e-09	2.04811e-07
23560	LABE_00080072-RA	sult1st1	Danio rerio	25.8289	2.4587	0.465765	5.27885	1.30001e-07	3.98817e-06
7959	LABE_00024466-RA	pou5f1	Danio rerio	32.835	2.45868	0.499859	4.91876	8.70955e-07	2.13632e-05
23327	LABE_00079013-RA	Slc2a8	Rattus norvegicus	31.4117	2.45734	0.293039	8.38571	5.04207e-17	8.90049e-15
13861	LABE_00043723-RA	unknown	none	40.3533	2.44832	0.506237	4.8363	1.32276e-06	3.08969e-05
16873	LABE_00053443-RA	Nuclear factor 7%2C ovary	Xenopus laevis	169.061	2.44694	0.49663	4.92708	8.34696e-07	2.05675e-05
17765	LABE_00056714-RA	ZP3	Gallus gallus	58.1666	2.44654	0.511423	4.78379	1.72022e-06	3.85903e-05
16902	LABE_00053581-RA	ASIP	Bos taurus	17.7921	2.43982	0.502045	4.85976	1.17526e-06	2.76014e-05
3242	LABE_00008864-RA	IFI27	Homo sapiens	4.17942	2.43474	0.50817	4.79119	1.65797e-06	3.74276e-05
2517	LABE_00006728-RA	SLC35F6	Homo sapiens	1060.45	2.4284	0.249753	9.7232	2.40107e-22	8.47696e-20
12127	LABE_00038335-RA	Suox	Rattus norvegicus	370.006	2.42713	0.261171	9.29328	1.49603e-20	4.18422e-18
5074	LABE_00014762-RA	SLC10A2	Cricetulus griseus	6626.76	2.42038	0.511451	4.73237	2.2191e-06	4.8079e-05
10629	LABE_00033272-RA	HS3ST3B1	Homo sapiens	179.322	2.41801	0.458115	5.27817	1.30477e-07	3.99142e-06
1309	LABE_00003384-RA	NFI1	Gallus gallus	184.335	2.41443	0.300883	8.02448	1.01953e-15	1.48356e-13
18170	LABE_00058385-RA	unknown	none	7.22079	2.40921	0.506989	4.75201	2.01409e-06	4.44876e-05
10215	LABE_00032176-RA	hoxa7	Morone saxatilis	13.0605	2.40837	0.484868	4.96707	6.79726e-07	1.71814e-05
13143	LABE_00041338-RA	DLGAP4	Homo sapiens	140.762	2.40269	0.267564	8.97985	2.71134e-19	6.6354e-17
12561	LABE_00039582-RA	Cabp1	Mus musculus	4.55318	2.40003	0.50902	4.71501	2.417e-06	5.17936e-05
12750	LABE_00040150-RA	slc25a35	Danio rerio	152.419	2.37343	0.264298	8.98012	2.70476e-19	6.6354e-17
14213	LABE_00044823-RA	Vitellogenin-2	Fundulus heteroclitus	37.3845	2.36574	0.417726	5.66337	1.48425e-08	5.67757e-07
396	LABE_00001012-RA	REPS1	Homo sapiens	305.752	2.36211	0.457627	5.16166	2.4477e-07	6.97271e-06
14728	LABE_00046591-RA	Obscn	Mus musculus	21.3522	2.36174	0.488934	4.83038	1.36274e-06	3.1659e-05
5213	LABE_00015135-RA	slc51a	Danio rerio	1845.27	2.36042	0.404332	5.83783	5.28849e-09	2.23758e-07
2783	LABE_00007475-RA	ZP4	Felis catus	34.0631	2.35795	0.511066	4.6138	3.95379e-06	7.86957e-05
6930	LABE_00020934-RA	NOXO1	Homo sapiens	53.4088	2.35507	0.48244	4.88159	1.05236e-06	2.52378e-05
22468	LABE_00075306-RA	unknown	none	5.72392	2.34752	0.494206	4.75009	2.03328e-06	4.4728e-05
18864	LABE_00060873-RA	bhmt	Danio rerio	1049.54	2.32932	0.445248	5.23152	1.68119e-07	5.02861e-06
5407	LABE_00015903-RA	MPL	Homo sapiens	40.479	2.32886	0.498741	4.66948	3.01965e-06	6.27066e-05
12058	LABE_00038058-RA	Arl4d	Mus musculus	6.2288	2.31688	0.498633	4.64647	3.37659e-06	6.87968e-05
2092	LABE_00005491-RA	ARID3B	Homo sapiens	25.5239	2.31534	0.38244	6.05413	1.41174e-09	6.77134e-08
9330	LABE_00029067-RA	UBP5	Arabidopsis thaliana	11.5048	2.3056	0.511141	4.51069	6.46166e-06	0.000121112
13524	LABE_00042724-RA	TYRP1	Bos taurus	6.32112	2.29111	0.483577	4.73784	2.16003e-06	4.69883e-05
22542	LABE_00075603-RA	unknown	none	17.6624	2.28437	0.491924	4.64375	3.42139e-06	6.95123e-05
5154	LABE_00015014-RA	Slbp	Mus musculus	449.197	2.284	0.511158	4.46829	7.88471e-06	0.000144392
4030	LABE_00011609-RA	HEXB	Felis catus	568.971	2.28285	0.26394	8.64915	5.1885e-18	1.03093e-15
19044	LABE_00061453-RA	Kbtbd11	Mus musculus	43.2702	2.28253	0.339636	6.72054	1.81057e-11	1.23005e-09
17225	LABE_00054729-RA	MGARP	Homo sapiens	274.272	2.28033	0.50493	4.51612	6.29821e-06	0.000118773
8870	LABE_00027575-RA	unknown	none	4.63301	2.27966	0.484938	4.70094	2.58966e-06	5.46237e-05
3819	LABE_00010809-RA	PAPSS2	Homo sapiens	870.754	2.27517	0.368694	6.17088	6.7909e-10	3.40113e-08
1597	LABE_00004058-RA	unknown	none	707.95	2.27249	0.502723	4.52036	6.17344e-06	0.000116624
1817	LABE_00004704-RA	Casr	Mus musculus	46.3609	2.26816	0.420623	5.39238	6.95288e-08	2.26531e-06
5848	LABE_00017429-RA	hoxd10a	Takifugu rubripes	12.5819	2.2517	0.463089	4.86235	1.15998e-06	2.73319e-05
16156	LABE_00051056-RA	SLC1A4	Bos taurus	286.055	2.24434	0.396909	5.65455	1.56259e-08	5.91422e-07
13711	LABE_00043248-RA	dnd	Danio rerio	8.89572	2.23994	0.50582	4.42833	9.49668e-06	0.000168773
19623	LABE_00063520-RA	SYCP2L	Homo sapiens	40.8581	2.23947	0.489968	4.57064	4.86233e-06	9.4338e-05
13348	LABE_00042160-RA	eef1a	Danio rerio	114.008	2.23324	0.460017	4.85469	1.20575e-06	2.82864e-05
11154	LABE_00035144-RA	SARG	Homo sapiens	79.9042	2.23086	0.496754	4.49088	7.0929e-06	0.000131344
2567	LABE_00006912-RA	SLC10A1	Homo sapiens	1063.74	2.22508	0.483399	4.60299	4.16461e-06	8.21328e-05
16158	LABE_00051066-RA	INA	Homo sapiens	17.9117	2.22448	0.506629	4.39074	1.12967e-05	0.000195725
393	LABE_00001004-RA	SEL1L3	Homo sapiens	23.1544	2.22411	0.511164	4.35107	1.35476e-05	0.000228117
16464	LABE_00052093-RA	SLC13A4	Homo sapiens	8.7976	2.2213	0.453917	4.89362	9.9e-07	2.39827e-05
2177	LABE_00005674-RA	WDR78	Homo sapiens	40.6209	2.21879	0.440211	5.04029	4.64819e-07	1.22077e-05
17280	LABE_00054931-RA	Elongation factor 1-alpha	Xenopus laevis	704.025	2.20997	0.507493	4.35468	1.33264e-05	0.000225096
17542	LABE_00056005-RA	GART	Gallus gallus	35.9479	2.20956	0.481159	4.59217	4.3867e-06	8.60401e-05
2989	LABE_00008183-RA	sult1st1	Danio rerio	38.9356	2.20872	0.479533	4.60598	4.10535e-06	8.11126e-05
13858	LABE_00043714-RA	dazl	Danio rerio	11.9167	2.20857	0.490078	4.50657	6.5884e-06	0.00012306
17137	LABE_00054416-RA	NEK10	Homo sapiens	148.511	2.20538	0.327636	6.73121	1.68261e-11	1.15037e-09
4797	LABE_00013724-RA	tmem98	Xenopus laevis	83.9147	2.19852	0.359127	6.12182	9.25099e-10	4.54861e-08
25290	LABE_00087943-RA	enosf1	Xenopus laevis	11.1327	2.19472	0.454444	4.82947	1.36898e-06	3.17356e-05
5100	LABE_00014876-RA	zgc	Danio rerio	99.2986	2.19198	0.331851	6.60534	3.96617e-11	2.49753e-09
9343	LABE_00029113-RA	Hes2	Mus musculus	9.84112	2.18862	0.502135	4.35862	1.30883e-05	0.000221422
14044	LABE_00044274-RA	TMEM252	Pongo abelii	342.907	2.18689	0.511295	4.27717	1.89287e-05	0.000306272
19079	LABE_00061602-RA	GYG1	Homo sapiens	57.8434	2.18332	0.475322	4.59335	4.36182e-06	8.563e-05
15212	LABE_00047981-RA	Trim16	Mus musculus	45.6142	2.18159	0.428775	5.08796	3.61928e-07	9.77979e-06
18186	LABE_00058462-RA	eif4e1a	Danio rerio	39.3461	2.18058	0.452267	4.82146	1.42512e-06	3.28954e-05
15537	LABE_00049056-RA	TBCEL	Homo sapiens	12.731	2.16933	0.493565	4.39522	1.1066e-05	0.000192346
22798	LABE_00076636-RA	REEP1	Homo sapiens	6.59646	2.16379	0.483201	4.47803	7.53356e-06	0.000138432
4692	LABE_00013437-RA	SYT7	Homo sapiens	5.62062	2.16296	0.506312	4.27198	1.93741e-05	0.000312306
3278	LABE_00008939-RA	CYP1B1	Homo sapiens	69.9541	2.16164	0.460672	4.69237	2.70059e-06	5.65757e-05
18241	LABE_00058647-RA	GMNN	Homo sapiens	604.574	2.15471	0.451224	4.77525	1.7948e-06	3.99719e-05
17294	LABE_00054991-RA	Lamin-L(III)	Xenopus laevis	279.038	2.15459	0.496096	4.3431	1.40485e-05	0.000235814
17436	LABE_00055681-RA	Cyp4b1	Mus musculus	4198.62	2.15449	0.329012	6.54835	5.81753e-11	3.52919e-09
3246	LABE_00008872-RA	ZP3	Gallus gallus	59.1849	2.15289	0.505509	4.25886	2.05469e-05	0.000326808
5116	LABE_00014915-RA	mstnb	Danio rerio	5.69832	2.14557	0.482175	4.44977	8.59608e-06	0.000156356
12463	LABE_00039336-RA	unknown	none	3.31373	2.14154	0.508809	4.20893	2.56584e-05	0.000393016
11269	LABE_00035589-RA	SLC1A1	Oryctolagus cuniculus	5529.48	2.13995	0.286776	7.46209	8.5161e-14	8.90305e-12
19333	LABE_00062481-RA	ccnb2	Oryzias latipes	415.587	2.13984	0.485557	4.40697	1.04827e-05	0.000183541
409	LABE_00001050-RA	SFT2D2	Homo sapiens	18.3538	2.1378	0.505319	4.2306	2.33072e-05	0.000362153
10974	LABE_00034433-RA	F11	Mus musculus	236.487	2.13672	0.511441	4.17784	2.94289e-05	0.000443823
2982	LABE_00008172-RA	Lsm14b	Mus musculus	72.12	2.13577	0.472321	4.52187	6.12958e-06	0.000115958
8550	LABE_00026533-RA	GP2	Canis lupus familiaris	67.4836	2.13426	0.507374	4.20648	2.5938e-05	0.000396171
599	LABE_00001549-RA	CD22	Homo sapiens	13.5297	2.13376	0.481964	4.42723	9.5453e-06	0.000169331
5769	LABE_00017185-RA	MDFI	Homo sapiens	183.689	2.13376	0.260137	8.20245	2.35532e-16	3.75734e-14
7593	LABE_00023299-RA	hoxa13b	Takifugu rubripes	2.91379	2.13345	0.484084	4.4072	1.04715e-05	0.000183494
15752	LABE_00049761-RA	MPST	Homo sapiens	241.568	2.13251	0.33662	6.33505	2.37261e-10	1.2824e-08
5130	LABE_00014940-RA	Cyp27a1	Rattus norvegicus	170.19	2.12509	0.291354	7.29384	3.01235e-13	2.88376e-11
15053	LABE_00047530-RA	POSTN	Homo sapiens	63.021	2.1177	0.496108	4.26862	1.96682e-05	0.0003161
16687	LABE_00052866-RA	PABPN1L	Homo sapiens	57.0729	2.11391	0.502073	4.21037	2.54956e-05	0.000390799
11080	LABE_00034711-RA	Ubqln1	Mus musculus	15.82	2.10904	0.510988	4.12737	3.66934e-05	0.000533578
4954	LABE_00014337-RA	PLA2G3	Homo sapiens	224.042	2.1086	0.40611	5.1922	2.07826e-07	6.05648e-06
18741	LABE_00060434-RA	tubb4	Xenopus laevis	11.2775	2.10805	0.482729	4.36695	1.25995e-05	0.0002145
18573	LABE_00059808-RA	RACGAP1	Homo sapiens	13.5831	2.10534	0.49697	4.23635	2.27183e-05	0.00035531
5182	LABE_00015076-RA	NEU3	Bos taurus	99.1583	2.10282	0.271447	7.7467	9.43079e-15	1.13465e-12
7669	LABE_00023554-RA	MGAT5B	Homo sapiens	14.7045	2.10181	0.472683	4.44656	8.72571e-06	0.000158179
19474	LABE_00063016-RA	Rxfp1	Mus musculus	9.2374	2.09948	0.493201	4.25684	2.07337e-05	0.000329293
3755	LABE_00010583-RA	fam213a	Danio rerio	123.699	2.09553	0.437701	4.78758	1.68801e-06	3.79469e-05
8323	LABE_00025921-RA	ppp1cb	Xenopus tropicalis	712.95	2.09386	0.393957	5.31496	1.06681e-07	3.32486e-06
18316	LABE_00058916-RA	SNTB1	Homo sapiens	1711.12	2.09373	0.27167	7.70689	1.28919e-14	1.50892e-12
16430	LABE_00052000-RA	ANXA2	Gallus gallus	2342.07	2.09301	0.422563	4.95313	7.30287e-07	1.83304e-05
18000	LABE_00057722-RA	G2E3	Gallus gallus	30.6126	2.0909	0.510794	4.09343	4.25041e-05	0.000603805
17941	LABE_00057466-RA	Adad1	Mus musculus	12.1603	2.09013	0.487262	4.28953	1.79048e-05	0.000292563
19864	LABE_00064508-RA	Ladderlectin	Oncorhynchus mykiss	15394.8	2.08383	0.511433	4.07449	4.61159e-05	0.000646583
7482	LABE_00022911-RA	Slc23a1	Mus musculus	4.57283	2.08272	0.505646	4.11894	3.80623e-05	0.000550141
13306	LABE_00041985-RA	SLC26A5	Meriones unguiculatus	613.167	2.08034	0.196393	10.5927	3.22009e-26	1.41526e-23
16002	LABE_00050546-RA	GAS2L3	Homo sapiens	33.3571	2.07953	0.411127	5.05813	4.23394e-07	1.12293e-05
7555	LABE_00023218-RA	FCGBP	Homo sapiens	189.686	2.07881	0.467372	4.44788	8.67215e-06	0.000157606
15814	LABE_00049944-RA	LRRC3B	Homo sapiens	2.97972	2.07439	0.508686	4.07794	4.54364e-05	0.000639137
2445	LABE_00006502-RA	smc6	Xenopus laevis	3.4531	2.07353	0.472189	4.39131	1.12671e-05	0.000195369
6863	LABE_00020765-RA	mfsd1	Danio rerio	2237.98	2.06963	0.234777	8.81533	1.19329e-18	2.64936e-16
15706	LABE_00049604-RA	SLC15A2	Canis lupus familiaris	2779.37	2.06832	0.508998	4.06351	4.83412e-05	0.000672096
23882	LABE_00081382-RA	SLC14A2	Oryctolagus cuniculus	3.06899	2.05684	0.497278	4.13621	3.5309e-05	0.000516587
2855	LABE_00007761-RA	PKNOX2	Homo sapiens	21.0038	2.05522	0.481865	4.26515	1.99772e-05	0.000319873
4829	LABE_00013852-RA	Epha8	Mus musculus	4.23122	2.05468	0.492986	4.16783	3.07509e-05	0.000461322
21514	LABE_00071554-RA	Matn4	Mus musculus	16.9049	2.04635	0.470428	4.34997	1.36159e-05	0.000229088
16799	LABE_00053154-RA	OPLAH	Homo sapiens	81.0842	2.04114	0.295747	6.90163	5.14083e-12	3.84419e-10
8572	LABE_00026583-RA	TOP1	Homo sapiens	48.9621	2.04089	0.451845	4.51679	6.2783e-06	0.000118501
4502	LABE_00012887-RA	unknown	none	335.752	2.03912	0.506478	4.02609	5.67129e-05	0.000770094
18988	LABE_00061277-RA	ZP3	Gallus gallus	197.795	2.03555	0.425554	4.78329	1.72449e-06	3.86459e-05
17637	LABE_00056298-RA	SLC26A11	Homo sapiens	1543.93	2.0328	0.234571	8.66604	4.4741e-18	9.17659e-16
13612	LABE_00042972-RA	ZP4	Felis catus	138.974	2.03273	0.500773	4.05918	4.9246e-05	0.000683352
12197	LABE_00038548-RA	tdrd9	Danio rerio	38.1372	2.02793	0.497495	4.07629	4.57594e-05	0.000642421
4675	LABE_00013393-RA	TUB	Homo sapiens	42.4193	2.02506	0.503246	4.024	5.72189e-05	0.000775987
14142	LABE_00044653-RA	Dennd3	Mus musculus	1320.59	2.02496	0.264976	7.64206	2.1378e-14	2.42314e-12
16488	LABE_00052190-RA	Ethe1	Mus musculus	2989.51	2.0239	0.203656	9.93779	2.85074e-23	1.04057e-20
4378	LABE_00012491-RA	F5	Pseudonaja textilis	51.0975	2.02171	0.49226	4.10701	4.00821e-05	0.000574706
6033	LABE_00018179-RA	unknown	none	371.213	2.01938	0.453506	4.45283	8.47472e-06	0.000154409
7524	LABE_00023091-RA	bmb	Danio rerio	86.8308	2.01768	0.511141	3.94741	7.90014e-05	0.00102554
2988	LABE_00008182-RA	sult1st3	Danio rerio	30.6299	2.017	0.486359	4.14715	3.36635e-05	0.000497241
9327	LABE_00029061-RA	Invadolysin	Drosophila melanogaster	4.33051	2.01676	0.509823	3.95579	7.62811e-05	0.000996233
16542	LABE_00052403-RA	SLC39A9	Homo sapiens	497.88	2.01643	0.275701	7.31383	2.59639e-13	2.53013e-11
10216	LABE_00032178-RA	hoxa9	Morone saxatilis	282.215	2.01152	0.508257	3.95767	7.56845e-05	0.000989042
2251	LABE_00005917-RA	Ctsa	Mus musculus	4842.73	2.00966	0.176463	11.3886	4.76797e-30	3.02009e-27
19929	LABE_00064722-RA	krt13	Oncorhynchus mykiss	449.165	2.00666	0.354981	5.65286	1.57801e-08	5.95166e-07
11325	LABE_00035861-RA	tf	Oryzias latipes	274.023	2.00551	0.49419	4.05817	4.94586e-05	0.000685859
4930	LABE_00014256-RA	RAB32	Homo sapiens	671.058	2.00219	0.179303	11.1666	5.94369e-29	3.28213e-26
16954	LABE_00053755-RA	OPN3	Homo sapiens	3.83504	2.00089	0.485929	4.11766	3.82732e-05	0.000552448
8859	LABE_00027539-RA	unknown	none	77.6765	1.99278	0.509781	3.9091	9.2642e-05	0.00116675
11249	LABE_00035503-RA	Tubb4b	Mus musculus	79.4237	1.98926	0.499108	3.98562	6.73031e-05	0.000889772
16765	LABE_00053058-RA	ANGPTL5	Homo sapiens	37.3595	1.98543	0.434233	4.57226	4.82488e-06	9.37804e-05
14138	LABE_00044645-RA	unknown	none	59.289	1.9825	0.449093	4.41445	1.01266e-05	0.000178196
19865	LABE_00064509-RA	Ladderlectin	Oncorhynchus mykiss	35392.5	1.98178	0.510874	3.8792	0.000104802	0.00128972
23561	LABE_00080073-RA	sult1st3	Danio rerio	1817.7	1.97945	0.219941	8.99991	2.25906e-19	5.72366e-17
20875	LABE_00068810-RA	hceb	Oryzias latipes	93.0871	1.97927	0.51066	3.8759	0.00010623	0.00130441
19244	LABE_00062148-RA	DAPK3	Homo sapiens	16.1785	1.97706	0.511355	3.86631	0.000110496	0.00135053
10036	LABE_00031508-RA	ZP2	Fragment) (Oryctolagus cuniculus	404.8	1.97676	0.50105	3.94523	7.97218e-05	0.00103303
14317	LABE_00045201-RA	Calml4	Mus musculus	9.96745	1.97598	0.495034	3.99159	6.56305e-05	0.000871084
4804	LABE_00013761-RA	Uncharacterized protein C17orf53 homolog	Mus musculus	83.9725	1.97172	0.422273	4.66929	3.02236e-06	6.27066e-05
6777	LABE_00020522-RA	ccnb1	Oryzias javanicus	1855.22	1.97085	0.41265	4.77608	1.78742e-06	3.98488e-05
18063	LABE_00057971-RA	H2AFX	Homo sapiens	8.42724	1.97063	0.508434	3.87588	0.000106238	0.00130441
16784	LABE_00053117-RA	CCNA2	Homo sapiens	1776.39	1.9653	0.431769	4.55175	5.32025e-06	0.000102392
21825	LABE_00072791-RA	KCNQ2	Homo sapiens	10.4212	1.96158	0.488948	4.01183	6.02491e-05	0.000809435
15568	LABE_00049130-RA	Stox2	Mus musculus	2348.29	1.95685	0.415517	4.70942	2.48421e-06	5.28412e-05
22340	LABE_00074769-RA	NLRP3	Bos taurus	65.765	1.95594	0.34942	5.59768	2.17245e-08	7.86319e-07
8499	LABE_00026368-RA	ARHGEF33	Homo sapiens	10.4959	1.955	0.509825	3.83465	0.000125743	0.00151116
5700	LABE_00016949-RA	fndc5	Danio rerio	32.2866	1.95158	0.438967	4.44585	8.7546e-06	0.000158569
6058	LABE_00018304-RA	caprin2	Danio rerio	209.756	1.95101	0.498118	3.91677	8.97429e-05	0.00113822
11824	LABE_00037254-RA	unknown	none	11.0638	1.95089	0.503488	3.87475	0.000106735	0.00130903
7070	LABE_00021378-RA	TRIM21	Homo sapiens	14.2587	1.94762	0.449351	4.3343	1.46222e-05	0.000244681
13531	LABE_00042753-RA	enosf1	Xenopus laevis	105.185	1.9447	0.411222	4.72907	2.25545e-06	4.87196e-05
6288	LABE_00019001-RA	Vipr1	Mus musculus	10.6807	1.94081	0.448707	4.32535	1.52291e-05	0.000253262
18987	LABE_00061276-RA	ZP3	Gallus gallus	2422.53	1.93971	0.500453	3.8759	0.000106231	0.00130441
439	LABE_00001107-RA	DPT	Sus scrofa	13.3103	1.93897	0.506523	3.82799	0.000129192	0.00154743
9169	LABE_00028533-RA	S-antigen protein (Plasmodium falciparum	Plasmodium falciparum (isolate v1)	797.186	1.9377	0.511292	3.7898	0.000150766	0.00175508
13567	LABE_00042838-RA	Larp4b	Mus musculus	17.3632	1.93548	0.510977	3.78781	0.000151982	0.00176305
10035	LABE_00031507-RA	ZP2	Canis lupus familiaris	2612.84	1.93392	0.498161	3.88211	0.000103553	0.00127874
21799	LABE_00072604-RA	unknown	none	7.64198	1.93195	0.506942	3.81099	0.000138411	0.0016353
5457	LABE_00016079-RA	lsm14b	Xenopus tropicalis	148.351	1.93041	0.511048	3.77737	0.000158496	0.00182998
6648	LABE_00019974-RA	P2ry4	Rattus norvegicus	245.344	1.92825	0.349038	5.52448	3.30459e-08	1.16654e-06
4821	LABE_00013830-RA	Uncharacterized protein FLJ43738	Homo sapiens	4.84092	1.92623	0.507312	3.79694	0.000146493	0.00171647
1853	LABE_00004836-RA	Prg4	Mus musculus	7.12212	1.92454	0.49363	3.89875	9.66918e-05	0.00120786
10289	LABE_00032440-RA	SPTBN5	Homo sapiens	7262.51	1.92322	0.216829	8.86975	7.33071e-19	1.66183e-16
18892	LABE_00060957-RA	hist2h2l	Danio rerio	4.75107	1.92317	0.497648	3.86452	0.000111306	0.00135839
23266	LABE_00078708-RA	TRIM35	Pongo abelii	5.52665	1.92311	0.509238	3.77646	0.000159076	0.00183201
8469	LABE_00026294-RA	LPL	Gallus gallus	54.6151	1.92238	0.381129	5.0439	4.56146e-07	1.20227e-05
15326	LABE_00048435-RA	unknown	none	1696.09	1.92021	0.505594	3.79793	0.000145911	0.00171244
923	LABE_00002300-RA	unknown	none	6.61607	1.91938	0.489709	3.91942	8.87618e-05	0.0011291
4788	LABE_00013691-RA	Plxdc1	Mus musculus	3.66123	1.91899	0.509635	3.76543	0.000166261	0.00189852
11872	LABE_00037427-RA	Gys2	Rattus norvegicus	44.5117	1.91624	0.446075	4.29579	1.74073e-05	0.000285082
13243	LABE_00041692-RA	PDC	Canis lupus familiaris	8.27781	1.91391	0.500361	3.82506	0.000130742	0.00155926
22555	LABE_00075656-RA	MAP1LC3C	Homo sapiens	233.316	1.9138	0.500556	3.82335	0.000131651	0.00156797
7473	LABE_00022862-RA	Nts	Rattus norvegicus	14.0984	1.91359	0.373973	5.11693	3.10556e-07	8.54167e-06
14422	LABE_00045561-RA	unknown	none	9.63541	1.91331	0.500651	3.82165	0.000132564	0.00157534
8486	LABE_00026336-RA	slc16a12b	Danio rerio	320.18	1.91307	0.458016	4.17687	2.95544e-05	0.000445405
1306	LABE_00003377-RA	Hhatl	Mus musculus	28.7191	1.91025	0.510035	3.74533	0.000180156	0.00202497
17168	LABE_00054548-RA	DGKB	Homo sapiens	43.0572	1.90895	0.401897	4.74984	2.03575e-06	4.47366e-05
24193	LABE_00082840-RA	MUC19	Homo sapiens	44.2117	1.90717	0.449595	4.24197	2.21565e-05	0.000347027
3216	LABE_00008805-RA	fam166b	Danio rerio	3.19342	1.90599	0.506436	3.76354	0.000167528	0.00191197
19173	LABE_00061948-RA	GLB1	Pongo abelii	2150.66	1.90501	0.318028	5.99008	2.09744e-09	9.86253e-08
20734	LABE_00068294-RA	sox11-b	Xenopus laevis	17.3454	1.90246	0.508663	3.74013	0.000183927	0.0020652
14350	LABE_00045290-RA	CHRM4	Gallus gallus	65.7463	1.89825	0.419803	4.52176	6.13283e-06	0.000115958
20830	LABE_00068657-RA	Glo1	Rattus norvegicus	25.072	1.89657	0.494191	3.83773	0.000124177	0.00149401
13586	LABE_00042872-RA	trabd2b	Danio rerio	10.9747	1.8937	0.429787	4.40612	1.05237e-05	0.00018396
10706	LABE_00033559-RA	DLK1	Homo sapiens	24.5074	1.89267	0.507319	3.73072	0.00019093	0.00213826
1976	LABE_00005132-RA	ACSL6	Homo sapiens	7.86982	1.89161	0.508557	3.71956	0.00019957	0.00222001
14539	LABE_00045895-RA	sox19a	Danio rerio	35.3513	1.88393	0.498157	3.78181	0.000155695	0.00180077
13548	LABE_00042788-RA	unknown	none	193.393	1.88364	0.49927	3.77279	0.000161432	0.00185319
18317	LABE_00058917-RA	Hipk2	Mesocricetus auratus	12.1671	1.88258	0.488214	3.85606	0.00011523	0.00139887
4598	LABE_00013147-RA	rimklb	Danio rerio	19.2163	1.88202	0.468727	4.01518	5.94003e-05	0.000800029
4242	LABE_00012155-RA	EFCAB1	Bos taurus	20.3178	1.86903	0.511384	3.65486	0.000257326	0.00276064
9923	LABE_00031161-RA	dok7	Takifugu rubripes	542.636	1.85817	0.290257	6.40182	1.53532e-10	8.56596e-09
11811	LABE_00037230-RA	nxpe3	Danio rerio	52.9045	1.85617	0.449475	4.12964	3.63339e-05	0.000529065
16703	LABE_00052921-RA	unknown	none	277.029	1.84856	0.344326	5.36863	7.93354e-08	2.55391e-06
16571	LABE_00052476-RA	HSD17B14	Bos taurus	949.551	1.84577	0.161726	11.4129	3.60425e-30	2.35216e-27
4372	LABE_00012457-RA	ptprf	Danio rerio	25.9554	1.84457	0.392565	4.69876	2.61748e-06	5.50567e-05
19063	LABE_00061514-RA	Actin%2C non-muscle 6.2	Hydra vulgaris	54.0965	1.84405	0.490904	3.75643	0.000172352	0.00195923
10104	LABE_00031806-RA	NANOG	Gallus gallus	311.432	1.84187	0.494399	3.72547	0.000194955	0.0021788
25997	LABE_00091369-RA	Atp6v1a	Mus musculus	240.278	1.83935	0.272816	6.74209	1.5612e-11	1.07418e-09
20725	LABE_00068270-RA	KBTBD11	Homo sapiens	73.3507	1.83308	0.298722	6.13641	8.44077e-10	4.18849e-08
5987	LABE_00017884-RA	CTSS	Canis lupus familiaris	919.046	1.83297	0.428006	4.28257	1.84747e-05	0.000300508
9402	LABE_00029389-RA	Calb2	Mus musculus	15.0302	1.82987	0.504649	3.62602	0.000287824	0.00302475
17729	LABE_00056601-RA	LTB4R	Homo sapiens	30.5329	1.8276	0.447858	4.08076	4.48892e-05	0.000633508
3504	LABE_00009591-RA	RENBP	Sus scrofa	936.142	1.82677	0.208337	8.76834	1.81317e-18	3.94429e-16
19052	LABE_00061476-RA	Histone-binding protein N1/N2	Xenopus laevis	398.98	1.8208	0.336942	5.4039	6.5206e-08	2.14067e-06
3279	LABE_00008940-RA	CYP1B1	Homo sapiens	28.6883	1.81986	0.424681	4.28524	1.82545e-05	0.0002976
8936	LABE_00027751-RA	TBXAS1	Bos taurus	1275.27	1.81902	0.192543	9.44734	3.47543e-21	1.06924e-18
22095	LABE_00073812-RA	IFI27	Homo sapiens	54.6466	1.81834	0.499103	3.64321	0.000269259	0.00286358
16520	LABE_00052301-RA	CLN5	Canis lupus familiaris	410.921	1.81694	0.187832	9.67322	3.91853e-22	1.36112e-19
3822	LABE_00010817-RA	GSTO1	Homo sapiens	273.243	1.81659	0.317963	5.71322	1.10857e-08	4.37257e-07
15766	LABE_00049789-RA	DDX19B	Homo sapiens	42.4708	1.81463	0.49536	3.66324	0.000249041	0.0026884
19869	LABE_00064528-RA	RALGAPB	Homo sapiens	5.55424	1.81388	0.504082	3.59838	0.000320203	0.00329631
13402	LABE_00042373-RA	XYLT1	Pan troglodytes	2.82576	1.81272	0.509202	3.55992	0.000370969	0.003709
18459	LABE_00059456-RA	TCN2	Bos taurus	1686.27	1.81258	0.204145	8.87889	6.75281e-19	1.54711e-16
18878	LABE_00060906-RA	rnaseka	Danio rerio	512.889	1.81229	0.247929	7.30973	2.6768e-13	2.59674e-11
13999	LABE_00044129-RA	FANCE	Homo sapiens	781.179	1.81151	0.381855	4.74397	2.09573e-06	4.57745e-05
4604	LABE_00013171-RA	FKBP6	Equus caballus	8.54117	1.81092	0.497884	3.63722	0.000275592	0.00292084
18883	LABE_00060923-RA	MGAT5B	Homo sapiens	16.6825	1.80809	0.498284	3.62864	0.000284921	0.00300199
17196	LABE_00054637-RA	anks1b	Danio rerio	74.4774	1.80553	0.400431	4.50897	6.51443e-06	0.000121889
18704	LABE_00060280-RA	ccnb2	Oryzias latipes	367.861	1.80446	0.388572	4.64382	3.42019e-06	6.95123e-05
18742	LABE_00060438-RA	Tubb4b	Mus musculus	73.3845	1.80238	0.479819	3.75637	0.000172397	0.00195923
7077	LABE_00021412-RA	PIM3	Coturnix coturnix japonica	4.89062	1.80211	0.510672	3.52891	0.000417283	0.00407556
24080	LABE_00082396-RA	unknown	none	19.0056	1.79624	0.495482	3.62524	0.000288692	0.00303134
13500	LABE_00042643-RA	CRHBP	Homo sapiens	13.6012	1.79622	0.508079	3.53532	0.000407274	0.00400268
9746	LABE_00030597-RA	GTF2F2	Bos taurus	11.4171	1.7933	0.511219	3.50788	0.000451687	0.00433491
5724	LABE_00017054-RA	unknown	none	87.3609	1.78997	0.432669	4.13705	3.51803e-05	0.000515292
7730	LABE_00023698-RA	cpeb1	Carassius auratus	395.65	1.78677	0.417704	4.2776	1.88923e-05	0.000306143
18588	LABE_00059858-RA	hbb2	Pseudaphritis urvillii	4.73073	1.7858	0.510627	3.49727	0.000470041	0.0044712
20463	LABE_00067071-RA	ine	Drosophila melanogaster	18.9189	1.78485	0.505747	3.52913	0.000416928	0.00407394
8391	LABE_00026105-RA	LDLRAP1	Homo sapiens	45.7801	1.78402	0.386333	4.61784	3.87751e-06	7.7464e-05
9924	LABE_00031163-RA	Lrpap1	Rattus norvegicus	806.276	1.78359	0.275697	6.46939	9.84013e-11	5.68142e-09
4796	LABE_00013719-RA	Svil	Mus musculus	274.033	1.78291	0.336065	5.30525	1.12522e-07	3.49174e-06
15504	LABE_00048979-RA	IQGAP1	Homo sapiens	3038.51	1.78168	0.230723	7.72216	1.14372e-14	1.35336e-12
9238	LABE_00028769-RA	RNF115	Homo sapiens	6.5217	1.7794	0.480107	3.70625	0.000210347	0.00232018
6208	LABE_00018814-RA	hoxc4a	Takifugu rubripes	96.1206	1.77776	0.411291	4.32239	1.54346e-05	0.000256482
12228	LABE_00038610-RA	CHT1	Torpedo marmorata	4.73236	1.77574	0.510149	3.48082	0.000499884	0.00466645
3905	LABE_00011192-RA	unknown	none	12.1518	1.77424	0.369751	4.79846	1.59892e-06	3.62468e-05
7065	LABE_00021365-RA	DRD4	Mustela putorius furo	45.3465	1.77051	0.282426	6.26894	3.63513e-10	1.90015e-08
12126	LABE_00038333-RA	MMP19	Homo sapiens	73.9488	1.76738	0.246903	7.15818	8.17531e-13	6.98665e-11
9252	LABE_00028794-RA	BAI1	Homo sapiens	24.8739	1.76719	0.485704	3.6384	0.000274333	0.00291036
11557	LABE_00036526-RA	ST3GAL1	Homo sapiens	43.1963	1.76578	0.507977	3.4761	0.000508762	0.00473087
23052	LABE_00077851-RA	Matn4	Mus musculus	21.0558	1.7657	0.490333	3.60102	0.000316974	0.00327373
12547	LABE_00039526-RA	Clcf1	Mus musculus	2.78124	1.76393	0.475618	3.70871	0.000208321	0.0023019
13683	LABE_00043167-RA	unknown	none	9.29337	1.76253	0.500935	3.51848	0.000434032	0.00420212
20654	LABE_00067898-RA	unknown	none	5.14792	1.7609	0.506562	3.47618	0.000508606	0.00473087
5283	LABE_00015416-RA	hamp1	Salmo salar	19.93	1.76087	0.508184	3.46503	0.000530176	0.00489617
25758	LABE_00090100-RA	Trim16	Mus musculus	7.37785	1.76085	0.510878	3.4467	0.000567468	0.00516744
3800	LABE_00010742-RA	znf503	Danio rerio	165.85	1.75983	0.269099	6.53973	6.16301e-11	3.70744e-09
5280	LABE_00015411-RA	Vsig10l	Mus musculus	8.67827	1.75917	0.508179	3.46171	0.000536747	0.00494624
19495	LABE_00063096-RA	unknown	none	69.9943	1.75849	0.414224	4.24526	2.18343e-05	0.000343228
13210	LABE_00041531-RA	Ppp1r27	Mus musculus	8.20737	1.7557	0.503577	3.48646	0.000489455	0.00459098
11826	LABE_00037256-RA	CCNB2	Rana japonica	227.845	1.75372	0.491466	3.56834	0.000359251	0.00363534
9493	LABE_00029761-RA	Vwa7	Mus musculus	44.5693	1.75277	0.409696	4.27823	1.88382e-05	0.000305496
25239	LABE_00087778-RA	unknown	none	4.24862	1.74965	0.508762	3.43903	0.000583811	0.00528942
24730	LABE_00085405-RA	Nqo1	Rattus norvegicus	19.5438	1.74354	0.451101	3.86508	0.000111052	0.00135655
16323	LABE_00051601-RA	qprt	Fragment) (Nematostella vectensis	20.098	1.74087	0.475147	3.66385	0.000248453	0.00268474
10919	LABE_00034234-RA	ACTN2	Gallus gallus	731.481	1.7405	0.46691	3.7277	0.000193237	0.00216072
1286	LABE_00003336-RA	Atp6v1a	Mus musculus	1233.64	1.74028	0.217473	8.00227	1.22145e-15	1.7306e-13
13107	LABE_00041266-RA	Avpr2	Rattus norvegicus	59.3704	1.73977	0.353258	4.92491	8.43995e-07	2.07729e-05
15644	LABE_00049392-RA	Adad2	Mus musculus	6.57587	1.73887	0.509594	3.41226	0.000644256	0.00573097
174	LABE_00000387-RA	dbndd1	Xenopus laevis	15.9772	1.73595	0.397435	4.36788	1.25458e-05	0.000213917
2307	LABE_00006056-RA	Hrh2	Mus musculus	80.9856	1.73399	0.511448	3.39035	0.000698033	0.00613085
4873	LABE_00014069-RA	Col9a1	Mus musculus	4.15092	1.73238	0.510598	3.39284	0.000691728	0.0060854
22217	LABE_00074250-RA	unknown	none	346.487	1.73141	0.460477	3.76004	0.000169885	0.00193436
9306	LABE_00029010-RA	QRICH2	Homo sapiens	13.4404	1.72366	0.422509	4.07958	4.51174e-05	0.000635895
3474	LABE_00009528-RA	ARHGEF10L	Homo sapiens	129.451	1.72108	0.256611	6.70698	1.98691e-11	1.3456e-09
15633	LABE_00049378-RA	RIN1	Homo sapiens	103.442	1.71975	0.311071	5.52848	3.23023e-08	1.14418e-06
14154	LABE_00044683-RA	PMP2	Oryctolagus cuniculus	89.7001	1.71938	0.491005	3.50175	0.000462213	0.00440843
23794	LABE_00081086-RA	rnaseka	Danio rerio	367.818	1.71935	0.249376	6.89461	5.40123e-12	4.01106e-10
812	LABE_00002036-RA	FCGBP	Homo sapiens	67.6032	1.71796	0.450995	3.80927	0.000139375	0.0016456
3288	LABE_00008971-RA	Ryr3	Mus musculus	8.42216	1.71675	0.498217	3.44579	0.000569392	0.00518063
691	LABE_00001775-RA	CACNA1F	Homo sapiens	7.15625	1.71405	0.50419	3.39961	0.000674814	0.00595362
6958	LABE_00021054-RA	Figla	Mus musculus	26.9137	1.71314	0.495518	3.45726	0.000545691	0.00501793
20573	LABE_00067596-RA	Atp6v1f	Rattus norvegicus	491.518	1.71095	0.243557	7.02482	2.14338e-12	1.72239e-10
17484	LABE_00055811-RA	Lipocalin	Rhinella marina	85.9355	1.71094	0.489495	3.49531	0.000473507	0.00449029
21673	LABE_00072180-RA	Ms4a15	Mus musculus	2021.99	1.71083	0.409389	4.17897	2.92832e-05	0.000441936
22733	LABE_00076338-RA	Sod3	Mus musculus	26.4544	1.70951	0.493038	3.4673	0.000525714	0.00486331
5704	LABE_00016959-RA	ATP7A	Homo sapiens	1185.5	1.7092	0.182676	9.35647	8.24474e-21	2.43231e-18
11379	LABE_00036055-RA	SOD3	Homo sapiens	35.2922	1.70729	0.477898	3.57249	0.000353607	0.00358704
25207	LABE_00087667-RA	unknown	none	42.9426	1.70678	0.499571	3.4165	0.000634316	0.00566596
7675	LABE_00023564-RA	ABLIM1	Homo sapiens	68.5083	1.70391	0.281059	6.06248	1.34034e-09	6.47212e-08
111	LABE_00000272-RA	Greb1l	Mus musculus	4.0481	1.7035	0.486977	3.49811	0.000468576	0.00446121
15317	LABE_00048417-RA	Proteolipid protein DM alpha	Squalus acanthias	38.3247	1.69664	0.436778	3.88445	0.000102564	0.0012699
6797	LABE_00020580-RA	unknown	none	109.257	1.69655	0.263604	6.43599	1.22674e-10	6.97073e-09
11270	LABE_00035591-RA	unknown	none	11.0597	1.6963	0.46009	3.68687	0.000227025	0.0024768
16819	LABE_00053203-RA	MMP24	Homo sapiens	5.47217	1.69564	0.508298	3.33592	0.000850161	0.00722251
7013	LABE_00021227-RA	MGAT4C	Homo sapiens	3.0117	1.69517	0.508597	3.33303	0.000859062	0.00728249
22465	LABE_00075297-RA	unknown	none	12.5291	1.69448	0.495001	3.42319	0.000618916	0.00555606
15907	LABE_00050216-RA	Pttg1ip	Mus musculus	378.406	1.69269	0.149606	11.3143	1.1152e-29	6.67137e-27
8614	LABE_00026742-RA	atg16	Xenopus tropicalis	7.05416	1.69108	0.501323	3.37324	0.000742888	0.00646418
17464	LABE_00055769-RA	OSBPL6	Homo sapiens	112.417	1.68961	0.502717	3.36096	0.000776712	0.00669626
9297	LABE_00028974-RA	UPF0687 protein C20orf27 homolog	Xenopus tropicalis	319.374	1.68938	0.254251	6.64455	3.04146e-11	1.99698e-09
17363	LABE_00055309-RA	5HT1E	Cavia porcellus	5.74702	1.68927	0.473427	3.56818	0.000359464	0.00363534
17013	LABE_00053891-RA	Cxxc5	Rattus norvegicus	120.734	1.68629	0.24629	6.84676	7.55428e-12	5.51488e-10
606	LABE_00001567-RA	MROH1	Homo sapiens	1445.96	1.68494	0.210545	8.00276	1.21666e-15	1.7306e-13
5285	LABE_00015432-RA	SIRPB1	Homo sapiens	52.5132	1.68389	0.328169	5.13117	2.87949e-07	8.01198e-06
13245	LABE_00041697-RA	Mfsd12	Mus musculus	411.677	1.68218	0.232783	7.22638	4.96042e-13	4.58487e-11
15054	LABE_00047531-RA	unknown	none	107.528	1.68205	0.429979	3.91193	9.15615e-05	0.00115648
14122	LABE_00044517-RA	PPP1R36	Homo sapiens	12.8774	1.68202	0.490977	3.42585	0.000612868	0.00551555
1214	LABE_00003131-RA	FBXO15	Macaca fascicularis	5.4364	1.6793	0.495681	3.38786	0.000704401	0.00616559
11886	LABE_00037488-RA	CECR6	Homo sapiens	11.0741	1.67896	0.477097	3.51912	0.000432981	0.00419464
20409	LABE_00066599-RA	NEU1	Sus scrofa	1348.48	1.67834	0.220666	7.60578	2.83188e-14	3.15997e-12
14310	LABE_00045172-RA	APOL3	Homo sapiens	353.88	1.67415	0.330655	5.06313	4.12433e-07	1.10201e-05
11336	LABE_00035889-RA	TGM1	Canis lupus familiaris	13.7836	1.66877	0.511321	3.26364	0.00109991	0.00885187
3349	LABE_00009117-RA	ENTPD5	Gallus gallus	9.79376	1.66271	0.464218	3.58175	0.000341296	0.00347709
16180	LABE_00051147-RA	ACOT1	Homo sapiens	8.3939	1.6613	0.481181	3.45255	0.000555307	0.00507817
21895	LABE_00073006-RA	NACC1	Homo sapiens	6.78951	1.66077	0.490052	3.38896	0.000701589	0.00615205
9138	LABE_00028425-RA	unknown	none	28.3456	1.65981	0.370872	4.47542	7.62627e-06	0.000139897
3181	LABE_00008737-RA	Antxr1	Mus musculus	4.85598	1.65807	0.508807	3.25874	0.00111907	0.00895807
3317	LABE_00009043-RA	Angel1	Rattus norvegicus	13.2222	1.65802	0.510913	3.24521	0.00117363	0.00932322
3157	LABE_00008697-RA	unknown	none	295.902	1.65624	0.483577	3.42497	0.000614861	0.00553118
10024	LABE_00031490-RA	LRG1	Homo sapiens	5.73845	1.65556	0.500522	3.30767	0.000940743	0.00780426
21194	LABE_00070325-RA	unknown	none	39.7483	1.65525	0.491771	3.3659	0.000762934	0.00661189
22726	LABE_00076315-RA	Tubulin beta chain	Paracentrotus lividus	143.06	1.65391	0.451835	3.66044	0.000251781	0.0027139
13637	LABE_00043031-RA	LRRC8E	Homo sapiens	59.5261	1.6538	0.320082	5.16678	2.38159e-07	6.82046e-06
5212	LABE_00015134-RA	ZDHHC2	Homo sapiens	372.072	1.65286	0.305515	5.41009	6.29935e-08	2.07753e-06
3544	LABE_00009739-RA	HABP4	Gallus gallus	144.138	1.64991	0.49171	3.35545	0.000792352	0.00680386
13091	LABE_00041239-RA	PFKFB4	Homo sapiens	721.639	1.64875	0.209126	7.884	3.17064e-15	4.11343e-13
24652	LABE_00085023-RA	unknown	none	3.58292	1.64703	0.438177	3.75883	0.000170707	0.00194207
24358	LABE_00083617-RA	unknown	none	27.5063	1.6469	0.443059	3.71712	0.000201511	0.00223813
14870	LABE_00047051-RA	hoxb1b	Takifugu rubripes	7.23063	1.64566	0.507282	3.24408	0.00117832	0.00935362
19050	LABE_00061470-RA	Phex	Mus musculus	79.7771	1.64524	0.47943	3.43166	0.000599907	0.00541475
47	LABE_00000141-RA	wt1-a	Xenopus laevis	63.5653	1.64466	0.455839	3.60798	0.000308591	0.00320434
18461	LABE_00059459-RA	nodal2-a	Xenopus laevis	28.3997	1.64299	0.321341	5.11291	3.17237e-07	8.69214e-06
19370	LABE_00062634-RA	Rsph4a	Mus musculus	6.62956	1.64281	0.510725	3.21662	0.00129711	0.0100847
91	LABE_00000223-RA	XKR5	Homo sapiens	4.67924	1.64231	0.491	3.34482	0.000823369	0.00703653
394	LABE_00001007-RA	Cdh24	Mus musculus	4.94975	1.64074	0.509893	3.21781	0.00129174	0.0100502
23128	LABE_00078142-RA	star	Danio rerio	3.76639	1.64064	0.480478	3.41461	0.000638736	0.00569599
21824	LABE_00072789-RA	Ralgapb	Rattus norvegicus	77.7799	1.64059	0.462411	3.5479	0.000388322	0.00384148
9256	LABE_00028809-RA	eomes	Xenopus laevis	142.998	1.6386	0.427982	3.82865	0.000128847	0.00154416
1717	LABE_00004401-RA	prmt8b	Danio rerio	9.98315	1.63838	0.504068	3.25031	0.00115278	0.00917788
20979	LABE_00069276-RA	Pglyrp2	Mus musculus	2720.71	1.63805	0.278794	5.87548	4.21627e-09	1.82333e-07
13975	LABE_00044043-RA	Gli2	Mus musculus	19.0809	1.63746	0.397316	4.12129	3.76754e-05	0.000545647
9798	LABE_00030765-RA	OCLN	Homo sapiens	9.76756	1.6348	0.501545	3.25954	0.00111593	0.00894737
5703	LABE_00016957-RA	ATP7B	Homo sapiens	1403.13	1.63184	0.192818	8.46312	2.60315e-17	4.71105e-15
4903	LABE_00014168-RA	nr2e1	Oryzias latipes	9.50101	1.63048	0.508776	3.20471	0.001352	0.0104062
10025	LABE_00031492-RA	Kcnf1	Mus musculus	17.8107	1.62962	0.460711	3.5372	0.0004044	0.00398027
12737	LABE_00040114-RA	Stk36	Mus musculus	31.7365	1.6277	0.461278	3.52868	0.000417645	0.00407725
7253	LABE_00022120-RA	K12H4.7: Putative serine protease K12H4.7	Caenorhabditis elegans	1607.54	1.62729	0.169487	9.60127	7.8968e-22	2.69945e-19
3018	LABE_00008236-RA	grip2	Xenopus laevis	20.7527	1.6253	0.511003	3.18062	0.00146962	0.0110857
3587	LABE_00009937-RA	Stbd1	Mus musculus	14.3156	1.62353	0.465022	3.49129	0.000480697	0.00454048
7928	LABE_00024312-RA	ptpru	Danio rerio	20.514	1.62346	0.406923	3.98959	6.61872e-05	0.000876634
20872	LABE_00068807-RA	GLB1	Bos taurus	1256.13	1.6209	0.182961	8.85923	8.05689e-19	1.80743e-16
5315	LABE_00015570-RA	Map7d1	Mus musculus	168.779	1.62023	0.296604	5.4626	4.69213e-08	1.59636e-06
21560	LABE_00071741-RA	Trim25	Mus musculus	21.7415	1.61809	0.461598	3.50542	0.000455895	0.00435797
16357	LABE_00051704-RA	ADARB1	Homo sapiens	8.5946	1.61784	0.482078	3.35598	0.000790841	0.0067936
17802	LABE_00056875-RA	DHRS13	Bos taurus	68.0014	1.61706	0.472187	3.42462	0.00061566	0.00553359
5514	LABE_00016254-RA	dvr1	Danio rerio	56.0056	1.61595	0.464152	3.48152	0.000498584	0.00465634
3783	LABE_00010664-RA	trmt2b	uracil(54)-C(5))-methyltransferase homolog-B (Danio rerio	44.4993	1.61355	0.405042	3.98365	6.78652e-05	0.000896653
5336	LABE_00015652-RA	unknown	none	4.52616	1.61108	0.43279	3.72254	0.000197225	0.00219733
17733	LABE_00056609-RA	CBLN2	Homo sapiens	628.223	1.60829	0.458432	3.50824	0.000451087	0.00433107
21055	LABE_00069748-RA	rrm2	Danio rerio	1516.42	1.60543	0.343642	4.6718	2.98568e-06	6.21853e-05
19039	LABE_00061432-RA	tmem206	Danio rerio	201.773	1.6054	0.291936	5.49915	3.81617e-08	1.32343e-06
22345	LABE_00074791-RA	SERINC3	Pongo abelii	26.8831	1.6051	0.438145	3.66341	0.00024888	0.00268801
18750	LABE_00060472-RA	Gns	Mus musculus	4081.89	1.60486	0.186695	8.59617	8.24236e-18	1.57086e-15
17007	LABE_00053876-RA	unknown	none	29.6498	1.60192	0.510773	3.13626	0.00171116	0.0125388
21877	LABE_00072948-RA	zgc	Danio rerio	3.09379	1.60046	0.452453	3.53731	0.000404229	0.00398027
4886	LABE_00014123-RA	RAB23	Homo sapiens	242.39	1.5985	0.414299	3.85831	0.000114172	0.00138837
1529	LABE_00003924-RA	pif1	Danio rerio	70.8459	1.59775	0.400284	3.99154	6.56468e-05	0.000871084
8883	LABE_00027609-RA	TRIM2	Homo sapiens	794.854	1.59577	0.30979	5.15114	2.58913e-07	7.30793e-06
4816	LABE_00013804-RA	FBLN2	Homo sapiens	4.55212	1.59514	0.509688	3.12964	0.00175023	0.0127729
19855	LABE_00064458-RA	Maternal B9.10 protein	Xenopus laevis	194.33	1.59461	0.455528	3.50058	0.000464248	0.00442588
24533	LABE_00084430-RA	unknown	none	13.28	1.59353	0.45052	3.53708	0.00040457	0.00398027
1779	LABE_00004570-RA	RTN4RL1	Homo sapiens	3.51726	1.59286	0.509215	3.12807	0.00175957	0.0128368
1777	LABE_00004563-RA	SERPINF2	Homo sapiens	75.1579	1.59108	0.479576	3.31768	0.0009077	0.00758271
14986	LABE_00047394-RA	star	Danio rerio	3.11251	1.59058	0.430233	3.69703	0.000218139	0.00239598
15536	LABE_00049054-RA	Usp2	Mus musculus	4.03989	1.59045	0.503364	3.15964	0.00157966	0.0117755
11002	LABE_00034502-RA	ABHD5	Pongo abelii	12.7676	1.58766	0.504394	3.14766	0.00164585	0.0121699
11990	LABE_00037812-RA	L-amino-acid oxidase	Siganus canaliculatus	117.378	1.58745	0.42332	3.75001	0.00017683	0.00199696
841	LABE_00002079-RA	Sult1c1	Mus musculus	1822.94	1.58742	0.236979	6.69858	2.10457e-11	1.41638e-09
18349	LABE_00059034-RA	FCGBP	Homo sapiens	199.7	1.58657	0.456666	3.47425	0.000512288	0.0047575
1240	LABE_00003218-RA	zgc	Danio rerio	8.50366	1.58399	0.50694	3.12461	0.00178043	0.0129563
8672	LABE_00026946-RA	Tmprss13	Mus musculus	91.0734	1.58233	0.511441	3.09387	0.00197561	0.0140836
13534	LABE_00042759-RA	HACD1	3R)-3-hydroxyacyl-CoA dehydratase 1 (Canis lupus familiaris	15.7886	1.5797	0.441342	3.57931	0.000344508	0.0035063
24720	LABE_00085324-RA	Ig lambda chain V-1 region	Gallus gallus	8.77025	1.57966	0.449316	3.51571	0.000438578	0.00423968
19870	LABE_00064529-RA	CTSA	Homo sapiens	1384.34	1.57836	0.239123	6.60061	4.09458e-11	2.5634e-09
10456	LABE_00032885-RA	unknown	none	21.7046	1.57795	0.509246	3.09861	0.00194431	0.0138973
1062	LABE_00002709-RA	Tat	Mus musculus	12.4143	1.57522	0.44213	3.5628	0.000366921	0.0036839
4177	LABE_00011998-RA	TDRD6	Homo sapiens	8.59537	1.57373	0.50224	3.13342	0.00172781	0.0126393
13240	LABE_00041684-RA	unknown	none	11.6705	1.57251	0.509134	3.08859	0.00201108	0.0142892
12828	LABE_00040386-RA	RBPMS	Homo sapiens	1924.42	1.57218	0.22641	6.94396	3.81267e-12	2.93249e-10
16849	LABE_00053342-RA	unknown	none	3.22944	1.56892	0.5099	3.07693	0.00209147	0.0148037
9704	LABE_00030420-RA	Wnk4	Mus musculus	198.446	1.56673	0.413622	3.78783	0.000151967	0.00176305
19467	LABE_00062992-RA	Tmprss9	Rattus norvegicus	61.221	1.56625	0.429116	3.64995	0.000262295	0.00280058
2184	LABE_00005688-RA	crabp1	Takifugu rubripes	35.493	1.56604	0.391569	3.99939	6.35053e-05	0.000847892
7331	LABE_00022363-RA	lppr1	Danio rerio	20.2051	1.56361	0.475322	3.28958	0.00100337	0.00821929
23386	LABE_00079225-RA	Chymotrypsinogen A	Bos taurus	52.3545	1.56271	0.461741	3.38439	0.000713369	0.00622745
1453	LABE_00003787-RA	ZP3	Gallus gallus	1116.24	1.56052	0.460172	3.39117	0.00069596	0.00611513
11513	LABE_00036379-RA	GSAP	Homo sapiens	998.023	1.55965	0.180281	8.65122	5.09505e-18	1.02549e-15
185	LABE_00000406-RA	dna2	Xenopus laevis	127.051	1.55824	0.412645	3.77623	0.000159223	0.00183272
3759	LABE_00010592-RA	KLHDC1	Homo sapiens	50.5661	1.55644	0.475341	3.27436	0.001059	0.00858683
611	LABE_00001581-RA	CTNNB1	Homo sapiens	3053.74	1.55508	0.164361	9.46139	3.03891e-21	9.62439e-19
20040	LABE_00065071-RA	Ddx4	Mus musculus	108.326	1.55493	0.467795	3.32396	0.00088748	0.00745137
6900	LABE_00020855-RA	unknown	none	920.291	1.55421	0.453958	3.42368	0.000617791	0.00554827
4369	LABE_00012449-RA	CTNS	Bos taurus	1357.58	1.55248	0.208137	7.45894	8.72225e-14	9.03088e-12
14926	LABE_00047255-RA	Slc8b1	Mus musculus	1421.49	1.5518	0.184584	8.40699	4.20661e-17	7.48708e-15
20792	LABE_00068520-RA	Tmem144	Mus musculus	87.5642	1.55034	0.46969	3.30077	0.0009642	0.00795899
10217	LABE_00032182-RA	hoxa10	Morone saxatilis	432.034	1.54991	0.490488	3.15994	0.00157804	0.0117676
13599	LABE_00042910-RA	esg1	Xenopus laevis	82.7479	1.54963	0.366915	4.22341	2.40635e-05	0.000371493
4224	LABE_00012111-RA	FOXH1	Homo sapiens	60.1819	1.54566	0.511182	3.0237	0.00249706	0.0170665
7922	LABE_00024267-RA	rpa2	Xenopus tropicalis	52.7091	1.5453	0.481167	3.21157	0.00132014	0.0102121
5089	LABE_00014843-RA	TRIM63	Homo sapiens	14.9941	1.54524	0.479634	3.22171	0.00127429	0.00994312
1131	LABE_00002864-RA	MSLNL	Homo sapiens	18.7488	1.54484	0.492733	3.13525	0.00171706	0.0125692
7449	LABE_00022770-RA	rbm24	Danio rerio	9.09845	1.54384	0.506265	3.04948	0.00229239	0.0159203
25654	LABE_00089590-RA	Ig kappa chain b5 variant C region	Oryctolagus cuniculus	14.043	1.54344	0.458267	3.36799	0.000757187	0.00657266
11512	LABE_00036375-RA	Ccdc146	Rattus norvegicus	469.804	1.5406	0.24185	6.37006	1.88955e-10	1.0461e-08
9715	LABE_00030450-RA	Syngr1	Rattus norvegicus	37.2651	1.5404	0.466917	3.29909	0.000969971	0.00799743
5031	LABE_00014527-RA	ADGRD1	Bos taurus	72.3714	1.54009	0.377401	4.08078	4.48854e-05	0.000633508
16979	LABE_00053808-RA	ABCC1	Gallus gallus	24.9737	1.53895	0.465308	3.30738	0.000941732	0.00780945
2444	LABE_00006499-RA	unknown	none	5.60062	1.53883	0.447813	3.43631	0.000589689	0.00533146
6865	LABE_00020769-RA	IGSF10	Homo sapiens	2.88709	1.53779	0.49328	3.11749	0.001824	0.0132039
6990	LABE_00021159-RA	CUX2	Homo sapiens	45.569	1.53743	0.323928	4.74621	2.07261e-06	4.53614e-05
12622	LABE_00039776-RA	LRRC31	Homo sapiens	468.93	1.53733	0.248013	6.19857	5.69768e-10	2.88718e-08
20082	LABE_00065215-RA	unknown	none	3.09078	1.53587	0.510304	3.00972	0.00261488	0.0177256
6536	LABE_00019697-RA	Ccdc138	Mus musculus	30.638	1.53574	0.40149	3.8251	0.00013072	0.00155926
4376	LABE_00012465-RA	TAF4	Homo sapiens	7.06648	1.53471	0.471093	3.25777	0.00112293	0.00898007
23043	LABE_00077830-RA	Ctsa	Mus musculus	2883.2	1.53454	0.301397	5.0914	3.55422e-07	9.62509e-06
1510	LABE_00003892-RA	LECT1	Bos taurus	33.3063	1.53441	0.407195	3.76825	0.000164393	0.00188418
10060	LABE_00031589-RA	ADGRD2	Homo sapiens	41.0543	1.53402	0.424413	3.61445	0.00030099	0.00313753
11706	LABE_00036964-RA	CFB	Gorilla gorilla gorilla	6.27426	1.53341	0.494483	3.10103	0.00192846	0.0138024
23562	LABE_00080077-RA	CRLF1	Homo sapiens	10.2171	1.52746	0.437694	3.48979	0.000483409	0.0045581
20904	LABE_00069009-RA	HEBP1	Gallus gallus	4.84799	1.52687	0.508325	3.00373	0.00266693	0.0179878
6444	LABE_00019508-RA	LPAR6	Homo sapiens	144.07	1.52168	0.418313	3.63765	0.000275132	0.0029174
17562	LABE_00056084-RA	SERINC3	Pongo abelii	54.2281	1.52085	0.40152	3.78774	0.000152024	0.00176305
5588	LABE_00016509-RA	AKNAD1	Homo sapiens	4.86689	1.52002	0.472961	3.21384	0.00130975	0.0101573
13646	LABE_00043053-RA	hmox	Takifugu rubripes	235.516	1.51807	0.274211	5.53612	3.09251e-08	1.0972e-06
20394	LABE_00066551-RA	unknown	none	20.4478	1.51645	0.451501	3.35869	0.000783132	0.00674351
7534	LABE_00023164-RA	unknown	none	3.07678	1.5159	0.458587	3.30558	0.000947801	0.0078507
8123	LABE_00025014-RA	Tubulin beta chain	Paracentrotus lividus	61.3896	1.51465	0.498178	3.04039	0.00236273	0.0162828
3601	LABE_00010034-RA	Lrrtm4	Mus musculus	9.87518	1.51367	0.510912	2.96268	0.00304969	0.0199266
23898	LABE_00081472-RA	FASTKD3	Bos taurus	8.33302	1.51333	0.507162	2.98391	0.00284587	0.0189455
500	LABE_00001260-RA	uck2a	Danio rerio	83.0469	1.51211	0.419577	3.60388	0.000313499	0.00324889
3799	LABE_00010727-RA	Leucine-rich repeat-containing protein C10orf11 homolog	Mus musculus	39.6627	1.5087	0.32693	4.61476	3.93546e-06	7.84759e-05
20403	LABE_00066571-RA	tbpl2	Takifugu rubripes	7.43269	1.50855	0.472045	3.19577	0.00139459	0.0106579
12281	LABE_00038779-RA	KIF20A	Homo sapiens	185.035	1.5069	0.48326	3.11821	0.00181955	0.0131762
9881	LABE_00031010-RA	Clmn	Mus musculus	97.285	1.5063	0.366969	4.1047	4.04844e-05	0.000578932
8800	LABE_00027308-RA	aldh1l1	Xenopus tropicalis	12437.2	1.50216	0.340994	4.40524	1.05667e-05	0.000184412
17893	LABE_00057275-RA	tbpl2	Takifugu rubripes	4.46503	1.502	0.471513	3.18548	0.00144513	0.0109201
19849	LABE_00064429-RA	unknown	none	4.36966	1.49998	0.500824	2.99502	0.00274425	0.0183712
2679	LABE_00007243-RA	Arhgef19	Mus musculus	132.305	1.49969	0.470198	3.18949	0.00142525	0.0108307
25491	LABE_00088892-RA	shcbp1-b	Xenopus laevis	29.087	1.49897	0.415991	3.60338	0.000314104	0.00324906
12711	LABE_00040050-RA	EMX2	Homo sapiens	5.3923	1.49888	0.510021	2.93885	0.00329429	0.0211526
7048	LABE_00021320-RA	hsd17b12a	Danio rerio	32.6625	1.49728	0.492069	3.04283	0.00234369	0.0161982
12752	LABE_00040152-RA	TM4SF1	Homo sapiens	1010.23	1.49508	0.333948	4.47698	7.57061e-06	0.000138995
12468	LABE_00039341-RA	Harbi1	Mus musculus	89.5688	1.49213	0.367297	4.06247	4.85572e-05	0.000674228
11741	LABE_00037054-RA	IFI30	Homo sapiens	5214.35	1.49067	0.140659	10.5977	3.05269e-26	1.36964e-23
6632	LABE_00019942-RA	SLC25A6	Homo sapiens	60.8796	1.48988	0.320501	4.64859	3.34209e-06	6.81583e-05
6207	LABE_00018810-RA	hoxc1a	Danio rerio	70.9484	1.48648	0.437725	3.39592	0.000683995	0.00602721
11320	LABE_00035847-RA	slc12a9	Xenopus laevis	11.4315	1.48615	0.437205	3.3992	0.00067583	0.00596015
4212	LABE_00012080-RA	UPF0704 protein C6orf165 homolog	Bos taurus	11.7331	1.48577	0.508844	2.9199	0.00350141	0.0221653
4963	LABE_00014350-RA	Igsf9	Mus musculus	56.6787	1.48523	0.286808	5.17847	2.23718e-07	6.45842e-06
364	LABE_00000937-RA	dpyd	Danio rerio	166.855	1.48509	0.209931	7.0742	1.50316e-12	1.25473e-10
9113	LABE_00028327-RA	Skp2	Mus musculus	79.1675	1.48507	0.36965	4.01749	5.88221e-05	0.00079373
9560	LABE_00029980-RA	PRP2	Medicago truncatula	273.977	1.4849	0.454512	3.26701	0.00108691	0.00876692
26908	LABE_00095691-RA	unknown	none	5.42864	1.48482	0.508793	2.91832	0.0035192	0.0222366
3566	LABE_00009866-RA	Col25a1	Mus musculus	4.96201	1.48452	0.507447	2.92546	0.00343945	0.0218695
17493	LABE_00055847-RA	SLC25A10	Homo sapiens	2689.52	1.48387	0.2427	6.11399	9.71726e-10	4.76699e-08
8848	LABE_00027512-RA	LysS	Drosophila melanogaster	23.0798	1.48378	0.449583	3.30036	0.000965614	0.00796761
15831	LABE_00049999-RA	CHRNG	Torpedo californica	7.41306	1.48351	0.497849	2.97984	0.00288401	0.0191215
3883	LABE_00011151-RA	piwil2	Oncorhynchus mykiss	142.045	1.48219	0.476913	3.10787	0.00188439	0.0135486
14038	LABE_00044254-RA	unknown	none	6.68138	1.47963	0.511166	2.89462	0.00379621	0.0234861
13813	LABE_00043524-RA	unknown	none	57.5055	1.47912	0.458802	3.22389	0.00126463	0.00988566
7629	LABE_00023375-RA	hopx	Danio rerio	22.9849	1.47769	0.460089	3.21175	0.00131931	0.0102094
24903	LABE_00086227-RA	tmem206	Xenopus laevis	90.9195	1.47756	0.355859	4.1521	3.29438e-05	0.000488621
7289	LABE_00022245-RA	NKX6-1	Mesocricetus auratus	14.8932	1.47719	0.509322	2.9003	0.00372801	0.0231907
6984	LABE_00021130-RA	BCR	Homo sapiens	93.1796	1.47518	0.266176	5.54212	2.98824e-08	1.06196e-06
16184	LABE_00051152-RA	dnase1	Oreochromis mossambicus	499.35	1.47462	0.367962	4.00754	6.13535e-05	0.000823245
15	LABE_00000036-RA	LARP6	Homo sapiens	499.449	1.47438	0.345753	4.26426	2.00569e-05	0.000320435
10520	LABE_00033044-RA	P4htm	Mus musculus	166.42	1.4741	0.280989	5.24611	1.55342e-07	4.67896e-06
402	LABE_00001036-RA	unknown	none	4.53176	1.47254	0.489706	3.007	0.00263839	0.0178232
7844	LABE_00024047-RA	rbm44	Danio rerio	11.6852	1.47131	0.426988	3.44579	0.000569398	0.00518063
8570	LABE_00026578-RA	pqlc1	Xenopus laevis	20.4882	1.47092	0.410026	3.58738	0.000334018	0.00341082
18284	LABE_00058795-RA	acsf2	Danio rerio	2156.8	1.46872	0.274509	5.35034	8.77909e-08	2.80099e-06
13200	LABE_00041497-RA	MFSD11	Macaca fascicularis	1306.75	1.46729	0.222069	6.60737	3.91198e-11	2.47063e-09
12915	LABE_00040749-RA	FABP6	Sus scrofa	3.78087	1.46718	0.468388	3.13241	0.0017338	0.0126788
7943	LABE_00024415-RA	TMEM132C	Homo sapiens	5.70529	1.46543	0.471606	3.10731	0.00188795	0.0135575
19137	LABE_00061861-RA	Myh10	Mus musculus	15.6212	1.46476	0.471153	3.10888	0.00187798	0.0135174
1621	LABE_00004097-RA	NASP	Homo sapiens	673.164	1.4633	0.352775	4.14798	3.35418e-05	0.000496431
11982	LABE_00037787-RA	unknown	none	6.01658	1.46189	0.480743	3.04088	0.00235884	0.0162664
3422	LABE_00009356-RA	PCDH1	Homo sapiens	3.22455	1.46143	0.46413	3.14876	0.00163964	0.0121428
707	LABE_00001815-RA	ppdpfa	Danio rerio	27.0167	1.46119	0.49662	2.94227	0.0032582	0.0209709
136	LABE_00000314-RA	TLN2	Homo sapiens	284.189	1.45645	0.218569	6.66357	2.67251e-11	1.7655e-09
8838	LABE_00027495-RA	CDC6	Homo sapiens	222.446	1.45571	0.368978	3.94525	7.97164e-05	0.00103303
25355	LABE_00088278-RA	TUBB4B	Fragments) (Mesocricetus auratus	43.7411	1.45454	0.47272	3.07697	0.00209117	0.0148037
6110	LABE_00018479-RA	Acot3	Mus musculus	1625.49	1.45437	0.273345	5.32063	1.03409e-07	3.23422e-06
25047	LABE_00087026-RA	unknown	none	14.0812	1.45241	0.500576	2.90148	0.0037141	0.0231443
23362	LABE_00079120-RA	SLC31A2	Homo sapiens	716.409	1.45169	0.218947	6.63033	3.34946e-11	2.1597e-09
8595	LABE_00026685-RA	bora	Danio rerio	76.5794	1.44819	0.328576	4.40746	1.04589e-05	0.000183422
2504	LABE_00006699-RA	NEK2	Homo sapiens	40.6739	1.4478	0.357922	4.04501	5.23206e-05	0.000721242
3402	LABE_00009249-RA	AR	Crocuta crocuta	4.45141	1.44691	0.50565	2.86148	0.00421665	0.0253801
16457	LABE_00052076-RA	lfng	Danio rerio	369.26	1.44627	0.271141	5.33401	9.60693e-08	3.0381e-06
10760	LABE_00033774-RA	ZP3	Macaca radiata	15.8479	1.44619	0.50713	2.85172	0.00434839	0.0259842
14320	LABE_00045206-RA	Itga11	Mus musculus	59.1439	1.44444	0.497521	2.90327	0.00369285	0.0230386
1685	LABE_00004309-RA	TSPAN33	Homo sapiens	227.202	1.44372	0.215357	6.70386	2.02989e-11	1.3704e-09
16528	LABE_00052318-RA	TBC1D4	Homo sapiens	193.68	1.4437	0.169765	8.50413	1.8297e-17	3.3679e-15
14679	LABE_00046353-RA	LWamide neuropeptides	Anthopleura elegantissima	1179.38	1.44145	0.451364	3.19354	0.0014054	0.0107291
3451	LABE_00009464-RA	bgn	Xenopus laevis	3.20163	1.44104	0.508637	2.83313	0.00460942	0.0272505
3120	LABE_00008598-RA	GAL3ST1	Homo sapiens	4.67291	1.44074	0.45121	3.19306	0.00140773	0.0107431
7295	LABE_00022258-RA	unknown	none	10.9799	1.44043	0.501046	2.87485	0.00404222	0.0245566
4853	LABE_00013960-RA	GTF2A1L	Homo sapiens	32.1354	1.4388	0.500871	2.8726	0.00407106	0.0246623
1271	LABE_00003305-RA	gtf3a	Ictalurus punctatus	191.041	1.43841	0.471722	3.04928	0.00229391	0.0159206
15787	LABE_00049852-RA	dmrt3	Takifugu rubripes	2.90665	1.43795	0.462438	3.10949	0.00187408	0.0134984
19053	LABE_00061478-RA	NASP	Homo sapiens	715.58	1.43775	0.24511	5.86573	4.47164e-09	1.92218e-07
10903	LABE_00034172-RA	prlr	Oreochromis niloticus	96.3006	1.43651	0.333079	4.31282	1.61188e-05	0.000266821
3097	LABE_00008550-RA	slc7a2	Danio rerio	45.7342	1.43635	0.318858	4.50468	6.6474e-06	0.000123947
6486	LABE_00019608-RA	cldnd	Danio rerio	571.107	1.43532	0.446052	3.21782	0.00129167	0.0100502
23459	LABE_00079548-RA	unknown	none	3.3869	1.43487	0.506463	2.83312	0.00460965	0.0272505
9912	LABE_00031130-RA	Acp5	Mus musculus	2559.78	1.43471	0.347782	4.12529	3.70261e-05	0.00053769
21535	LABE_00071620-RA	Natterin-4	Thalassophryne nattereri	3.58844	1.43371	0.510289	2.80961	0.00496017	0.0288241
2180	LABE_00005681-RA	SNX1	Homo sapiens	4567.9	1.43315	0.144118	9.94427	2.67129e-23	9.91878e-21
7579	LABE_00023264-RA	MACC1	Homo sapiens	78.6477	1.43265	0.346	4.14059	3.4641e-05	0.000508541
5475	LABE_00016142-RA	GGT7	Homo sapiens	5.62153	1.43213	0.496901	2.88212	0.00395011	0.0242018
417	LABE_00001062-RA	PLCXD1	Homo sapiens	100.072	1.43119	0.315728	4.533	5.81519e-06	0.000110926
10445	LABE_00032826-RA	STAT1	Homo sapiens	59.2496	1.42874	0.48421	2.95066	0.00317094	0.020532
2145	LABE_00005595-RA	tph	Xenopus laevis	62.2987	1.42695	0.465656	3.06438	0.00218122	0.0152466
14957	LABE_00047318-RA	zswim7	Danio rerio	29.0794	1.42569	0.349694	4.07697	4.56272e-05	0.000640983
17134	LABE_00054408-RA	Col28a1	Mus musculus	8.87197	1.42334	0.508558	2.79878	0.00512958	0.0296168
1372	LABE_00003562-RA	TMC6	Homo sapiens	1156.23	1.42311	0.432757	3.28846	0.00100736	0.00824258
7531	LABE_00023154-RA	unknown	none	316.386	1.42259	0.401239	3.5455	0.00039187	0.00387124
3046	LABE_00008348-RA	ABLIM3	Homo sapiens	158.782	1.42221	0.440101	3.23155	0.00123119	0.00967901
5476	LABE_00016143-RA	CYLD	Pongo abelii	5.24378	1.42202	0.504365	2.81942	0.00481098	0.0281547
19680	LABE_00063692-RA	MYLK	Bos taurus	912.377	1.4218	0.476363	2.9847	0.00283853	0.0189142
15801	LABE_00049906-RA	slc51b	Leucoraja erinacea	7914.59	1.42098	0.264522	5.3719	7.79127e-08	2.51563e-06
17918	LABE_00057352-RA	Lysozyme g	Paralichthys olivaceus	18.5481	1.42072	0.481347	2.95154	0.00316194	0.020486
24204	LABE_00082909-RA	VNX1	Saccharomyces cerevisiae (strain ATCC 204508 / S288c)	140.138	1.41841	0.3278	4.32707	1.51109e-05	0.000251685
13731	LABE_00043302-RA	Dnah2	Mus musculus	31.7248	1.41781	0.476593	2.97489	0.00293098	0.019321
2778	LABE_00007461-RA	SHBG	Oryctolagus cuniculus	94.8689	1.41758	0.252146	5.62207	1.88686e-08	6.95812e-07
13778	LABE_00043420-RA	GDF9	Papio anubis	15.9862	1.41723	0.438419	3.23259	0.00122672	0.00965945
15187	LABE_00047853-RA	LIPE	Ictidomys tridecemlineatus	1967.84	1.41614	0.409906	3.45478	0.000550736	0.00504708
21260	LABE_00070601-RA	unknown	none	4.33657	1.41609	0.510277	2.77514	0.00551782	0.0312726
8857	LABE_00027536-RA	Commd1	Mus musculus	665.466	1.41484	0.181673	7.78781	6.81795e-15	8.39036e-13
4396	LABE_00012565-RA	CDC20	Homo sapiens	585.515	1.41479	0.34317	4.12272	3.74429e-05	0.000542942
16733	LABE_00052983-RA	C3	Cavia porcellus	26.5932	1.41373	0.404619	3.49397	0.000475892	0.00450893
9751	LABE_00030611-RA	fzd7-a	Xenopus laevis	43.9942	1.41356	0.273732	5.16402	2.41704e-07	6.90364e-06
19492	LABE_00063086-RA	Cnksr2	Rattus norvegicus	7.69283	1.41296	0.461908	3.05896	0.00222104	0.015489
4864	LABE_00014034-RA	WDR27	Homo sapiens	2.83482	1.41286	0.509293	2.77416	0.00553446	0.0313411
25030	LABE_00086940-RA	SLC4A11	Homo sapiens	7.63935	1.41183	0.460988	3.06261	0.00219417	0.0153271
11679	LABE_00036885-RA	HES6	Homo sapiens	34.0433	1.41146	0.45606	3.09489	0.00196885	0.0140448
15446	LABE_00048781-RA	EST00098	Takifugu rubripes	416.586	1.4113	0.233828	6.03564	1.58335e-09	7.52737e-08
20925	LABE_00069083-RA	glmU	Synechococcus sp. (strain JA-3-3Ab)	13.8467	1.41106	0.490043	2.87946	0.00398358	0.0242963
4871	LABE_00014064-RA	FRMD6	Homo sapiens	14.3132	1.41089	0.506509	2.78551	0.00534433	0.0305455
15066	LABE_00047570-RA	Alk	Mus musculus	12.7066	1.41046	0.481023	2.9322	0.00336569	0.0215021
5544	LABE_00016363-RA	Fgf14	Rattus norvegicus	9.18675	1.40985	0.452851	3.11327	0.00185024	0.0133579
15669	LABE_00049465-RA	tdrd1	Oryzias latipes	136.384	1.4095	0.422048	3.33967	0.00083878	0.00714556
138	LABE_00000319-RA	Tropomyosin alpha-1 chain	Liza aurata	58.7274	1.40887	0.401913	3.50541	0.000455911	0.00435797
13327	LABE_00042057-RA	Asah1	Mus musculus	3657.38	1.40867	0.262426	5.3679	7.96595e-08	2.56052e-06
6684	LABE_00020072-RA	GOLGA7B	Homo sapiens	21.3414	1.40865	0.508534	2.77002	0.0056053	0.031601
5920	LABE_00017665-RA	NOV	Coturnix coturnix japonica	12.5602	1.40854	0.501289	2.80983	0.00495678	0.0288241
143	LABE_00000334-RA	TSPAN3	Pongo abelii	60.9646	1.40806	0.290134	4.85313	1.21526e-06	2.84477e-05
12536	LABE_00039511-RA	STAP1	Homo sapiens	4738.35	1.408	0.25517	5.51788	3.43109e-08	1.20345e-06
18114	LABE_00058129-RA	RNF225	Homo sapiens	47.7263	1.40776	0.478907	2.93953	0.00328705	0.0211356
15890	LABE_00050173-RA	henmt1	Danio rerio	5.86826	1.40753	0.500479	2.81237	0.00491782	0.02868
15119	LABE_00047686-RA	Camk1g	Rattus norvegicus	5.25403	1.40736	0.484312	2.90589	0.00366208	0.022893
7370	LABE_00022527-RA	nas-14	Caenorhabditis elegans	157.365	1.405	0.468179	3.00099	0.00269106	0.0181046
15491	LABE_00048931-RA	HEXB	Felis catus	10610.2	1.40407	0.18144	7.73846	1.00629e-14	1.20397e-12
6296	LABE_00019016-RA	B4GALT2	Homo sapiens	4.55068	1.40204	0.486821	2.87998	0.00397698	0.0242769
12792	LABE_00040257-RA	FSHR	Equus caballus	3.18753	1.40116	0.491844	2.84879	0.00438865	0.0261667
15478	LABE_00048894-RA	tshz1-a	Xenopus laevis	293.551	1.4009	0.270798	5.17325	2.30062e-07	6.59736e-06
19667	LABE_00063665-RA	unknown	none	2101.15	1.39964	0.425703	3.28784	0.0010096	0.0082531
11829	LABE_00037263-RA	RAP1GAP2	Gallus gallus	727.649	1.39893	0.256523	5.45344	4.94043e-08	1.66506e-06
2928	LABE_00008028-RA	Gls	Mus musculus	3.08812	1.39861	0.497982	2.80855	0.00497652	0.0288957
9184	LABE_00028584-RA	SLC24A2	Homo sapiens	8.88886	1.39847	0.502489	2.78309	0.00538433	0.0307443
9635	LABE_00030198-RA	LPAR1	Homo sapiens	23.7182	1.39774	0.481943	2.90021	0.0037291	0.0231908
5422	LABE_00015987-RA	efcab7	Xenopus laevis	25.3224	1.39687	0.43225	3.23163	0.00123088	0.00967901
23002	LABE_00077650-RA	PLEKHA7	Homo sapiens	6.16838	1.39621	0.509839	2.73853	0.0061714	0.0339743
14606	LABE_00046061-RA	RAB39B	Homo sapiens	373.508	1.39599	0.23781	5.8702	4.35266e-09	1.87854e-07
22632	LABE_00075918-RA	SNX8	Homo sapiens	1070.39	1.39595	0.194964	7.16004	8.06514e-13	6.94763e-11
3253	LABE_00008879-RA	Ccdc28b	Mus musculus	40.0884	1.39491	0.352108	3.96159	7.44516e-05	0.000974705
18472	LABE_00059498-RA	E2F6	Bos taurus	2.91386	1.39482	0.504444	2.76507	0.0056911	0.0319675
6655	LABE_00020001-RA	Fgf13	Rattus norvegicus	27.9621	1.39458	0.452294	3.08334	0.00204688	0.0145244
2978	LABE_00008164-RA	DTNBP1	Bos taurus	4.87654	1.39394	0.509597	2.73537	0.00623104	0.0342151
22572	LABE_00075739-RA	Commd1	Mus musculus	57.9098	1.3932	0.219699	6.34143	2.27647e-10	1.24117e-08
1373	LABE_00003563-RA	unknown	none	22.4813	1.392	0.474754	2.93203	0.00336749	0.0215072
14574	LABE_00045992-RA	PRP	Medicago sativa	883.567	1.39043	0.433763	3.2055	0.00134827	0.0103812
14923	LABE_00047250-RA	PLBD2	Homo sapiens	2691.53	1.38953	0.232077	5.98737	2.1326e-09	9.96263e-08
1069	LABE_00002719-RA	unknown	none	1446.89	1.38864	0.453054	3.06506	0.00217625	0.0152416
11710	LABE_00036974-RA	Trim25	Mus musculus	19.4435	1.38853	0.478624	2.90108	0.00371883	0.0231604
9337	LABE_00029103-RA	Phf1	Mus musculus	7.59493	1.3877	0.459383	3.02079	0.00252115	0.0172039
19030	LABE_00061406-RA	unknown	none	4.34426	1.38549	0.481561	2.87708	0.0040138	0.0244295
15392	LABE_00048650-RA	unknown	none	3294.25	1.38399	0.438635	3.15523	0.00160373	0.0119096
14819	LABE_00046913-RA	slc25a48	Danio rerio	58.7815	1.38381	0.404785	3.41863	0.000629379	0.00562661
11412	LABE_00036120-RA	unknown	none	40.834	1.38355	0.334122	4.14086	3.46012e-05	0.000508511
8138	LABE_00025130-RA	Gpsm1	Rattus norvegicus	710.132	1.38187	0.348718	3.96272	7.41008e-05	0.000970703
12987	LABE_00040966-RA	ATP6V1E1	Macaca fascicularis	2684.04	1.38176	0.18838	7.33499	2.21743e-13	2.18058e-11
17517	LABE_00055913-RA	Nhsl2	Mus musculus	131.378	1.38153	0.344361	4.01187	6.02399e-05	0.000809435
10150	LABE_00031946-RA	SLC43A3	Homo sapiens	1085.64	1.37999	0.293473	4.70229	2.57263e-06	5.43178e-05
17486	LABE_00055818-RA	Mchr1	Fragment) (Rattus norvegicus	3.1136	1.37926	0.438551	3.14504	0.00166063	0.0122561
17119	LABE_00054227-RA	idnk	Xenopus tropicalis	91.1142	1.37847	0.300396	4.58885	4.45702e-06	8.71811e-05
6311	LABE_00019059-RA	NPC1	Homo sapiens	855.24	1.37786	0.16999	8.10552	5.25198e-16	7.90955e-14
1631	LABE_00004113-RA	Tmem125	Mus musculus	27.3893	1.37705	0.397745	3.46216	0.000535868	0.00494027
10434	LABE_00032788-RA	OBSL1	Homo sapiens	12.7802	1.37669	0.50457	2.72844	0.00636343	0.034756
12298	LABE_00038838-RA	unknown	none	241.504	1.37612	0.354303	3.88401	0.000102747	0.00127097
11620	LABE_00036712-RA	Primary amine oxidase%2C liver isozyme	Bos taurus	287.203	1.37581	0.354578	3.88013	0.000104403	0.00128695
4805	LABE_00013763-RA	Asb16	Mus musculus	3.99256	1.37412	0.510811	2.69008	0.00714345	0.0381326
23719	LABE_00080733-RA	unknown	none	6.34147	1.37377	0.488952	2.80961	0.00496013	0.0288241
13224	LABE_00041596-RA	Sptbn2	Rattus norvegicus	325.336	1.37307	0.25243	5.43939	5.34627e-08	1.79063e-06
21396	LABE_00071110-RA	GCIP	Lithobates pipiens	3.45239	1.37281	0.509947	2.69205	0.00710134	0.0379678
14022	LABE_00044203-RA	ADAP1	Homo sapiens	18.4	1.37223	0.49083	2.79573	0.00517819	0.0298414
3077	LABE_00008499-RA	AGTR1	Sus scrofa	4.32734	1.37209	0.504787	2.71815	0.00656483	0.0356391
3808	LABE_00010763-RA	OTOR	Gallus gallus	56.1135	1.37038	0.431096	3.17882	0.00147877	0.0111469
7652	LABE_00023479-RA	SPARC	Coturnix coturnix japonica	3806.57	1.37033	0.339471	4.03666	5.42166e-05	0.000742282
2754	LABE_00007414-RA	dok7	Takifugu rubripes	8.4017	1.36825	0.509557	2.68517	0.00724927	0.0385672
15604	LABE_00049274-RA	SLC3A2	Oryctolagus cuniculus	185.021	1.36624	0.453434	3.01309	0.00258604	0.0175799
2156	LABE_00005612-RA	athl1	Danio rerio	1411	1.3659	0.252119	5.41767	6.03795e-08	2.00051e-06
3411	LABE_00009290-RA	unknown	none	747.229	1.36293	0.443943	3.07004	0.00214028	0.0150238
20649	LABE_00067875-RA	unknown	none	14.9105	1.36179	0.493639	2.75868	0.0058035	0.0324087
21913	LABE_00073085-RA	FTCD	Gallus gallus	3.09563	1.36102	0.498767	2.72878	0.00635694	0.0347382
21441	LABE_00071263-RA	SLC4A11	Homo sapiens	904.757	1.35952	0.26135	5.20193	1.97227e-07	5.77201e-06
26317	LABE_00092978-RA	Vcam1	Mus musculus	6.44514	1.35879	0.494738	2.74649	0.00602372	0.0333488
15050	LABE_00047525-RA	FREM2	Homo sapiens	11.3599	1.35826	0.510755	2.65932	0.00782988	0.0407939
13918	LABE_00043877-RA	Faap100	Mus musculus	25.1928	1.35818	0.410337	3.30992	0.000933233	0.00775989
18555	LABE_00059723-RA	ppdpfb	Danio rerio	552.924	1.35807	0.221056	6.14355	8.06974e-10	4.01363e-08
12528	LABE_00039495-RA	pax2a	Danio rerio	241.603	1.35807	0.498285	2.72548	0.00642077	0.0349982
15979	LABE_00050467-RA	unknown	none	301.372	1.35801	0.438123	3.09962	0.0019377	0.0138547
13235	LABE_00041670-RA	CTNND2	Homo sapiens	21.5484	1.35731	0.452022	3.00275	0.00267552	0.0180288
13996	LABE_00044123-RA	PFKM	Bos taurus	173.792	1.35709	0.386578	3.51052	0.000447225	0.00430551
16692	LABE_00052877-RA	CCDC96	Macaca fascicularis	4.5342	1.35464	0.492084	2.75286	0.00590772	0.0328587
6213	LABE_00018821-RA	hoxc9	Oryzias latipes	106.983	1.35171	0.503548	2.68437	0.00726664	0.0386228
1068	LABE_00002718-RA	unknown	none	1663.5	1.35013	0.443921	3.04137	0.00235506	0.0162508
6991	LABE_00021163-RA	CUX2	Homo sapiens	7.26056	1.35007	0.489167	2.75992	0.00578146	0.0323402
5174	LABE_00015060-RA	DCX	Homo sapiens	19.5466	1.34982	0.388256	3.47661	0.000507795	0.00473004
1904	LABE_00004968-RA	IFI30	Bos taurus	227.462	1.34944	0.452877	2.97971	0.00288519	0.0191215
2107	LABE_00005519-RA	Galk2	Rattus norvegicus	794.834	1.34931	0.190881	7.06887	1.56197e-12	1.29379e-10
339	LABE_00000837-RA	PAPPA2	Homo sapiens	5.2393	1.349	0.49458	2.72756	0.00638042	0.0348134
3121	LABE_00008599-RA	PRODH	Bos taurus	151.4	1.34639	0.38839	3.46658	0.000527124	0.00487217
6413	LABE_00019351-RA	MPP4	Homo sapiens	613.553	1.34617	0.422694	3.18474	0.00144882	0.0109441
2823	LABE_00007638-RA	LDLRAP1	Homo sapiens	85.9122	1.345	0.321573	4.18255	2.88258e-05	0.000435949
9467	LABE_00029662-RA	CEACAM20	Homo sapiens	15.1502	1.34372	0.510176	2.63383	0.00844268	0.0432497
11954	LABE_00037713-RA	nfo	Chlorobium phaeovibrioides (strain DSM 265 / 1930)	298.13	1.3436	0.342512	3.92278	8.75329e-05	0.00111479
19218	LABE_00062076-RA	ttc29	Xenopus laevis	11.1704	1.34306	0.411915	3.26053	0.00111203	0.00892609
25795	LABE_00090246-RA	unknown	none	93.9825	1.34245	0.507011	2.64778	0.00810225	0.0419044
5820	LABE_00017338-RA	Tubulin beta-1 chain	Gadus morhua	37.3405	1.34068	0.488521	2.74437	0.00606275	0.0335218
1607	LABE_00004075-RA	Brinp3	Mus musculus	9.97241	1.34017	0.509581	2.62995	0.00853963	0.0436115
4926	LABE_00014235-RA	UTRN	Homo sapiens	2092.51	1.33491	0.196689	6.78691	1.14561e-11	8.11573e-10
17505	LABE_00055870-RA	LOXL4	Homo sapiens	12.0082	1.33391	0.455957	2.92552	0.00343879	0.0218695
5372	LABE_00015788-RA	DNAJC13	Homo sapiens	1767.56	1.33327	0.140006	9.52296	1.6832e-21	5.57685e-19
14300	LABE_00045134-RA	unknown	none	29.6674	1.33139	0.456041	2.91944	0.00350656	0.0221914
17646	LABE_00056330-RA	VWDE	Homo sapiens	17.2679	1.33122	0.374536	3.55433	0.000378946	0.00377474
21211	LABE_00070391-RA	Selp	Mus musculus	17.1995	1.32971	0.464664	2.86166	0.00421429	0.02538
7611	LABE_00023327-RA	MAG	Homo sapiens	182.764	1.32924	0.454089	2.92727	0.0034195	0.0217748
3525	LABE_00009698-RA	FAM109A	Homo sapiens	140.059	1.32903	0.245433	5.41504	6.12764e-08	2.024e-06
7612	LABE_00023328-RA	unknown	none	469.423	1.32831	0.432005	3.07476	0.00210669	0.0148655
8033	LABE_00024634-RA	NPHP4	Homo sapiens	8.75396	1.32793	0.506668	2.62091	0.0087695	0.0444795
12096	LABE_00038203-RA	CLIC4	Pongo abelii	412.027	1.32736	0.233534	5.6838	1.31737e-08	5.08168e-07
4579	LABE_00013103-RA	Cntn4	Mus musculus	6.15517	1.32734	0.458281	2.89634	0.00377542	0.0233911
14084	LABE_00044428-RA	G0s2	Mus musculus	55.3763	1.32585	0.478442	2.77117	0.00558553	0.031506
10829	LABE_00033963-RA	Sacs	Mus musculus	18.6772	1.32533	0.378766	3.49907	0.000466878	0.00444898
10415	LABE_00032728-RA	CELSR2	Homo sapiens	4.65707	1.3251	0.510588	2.59525	0.00945221	0.0469147
15121	LABE_00047689-RA	ATP6AP1	Bos taurus	664.224	1.32489	0.235006	5.63769	1.72351e-08	6.44401e-07
9822	LABE_00030830-RA	SPATA5L1	Homo sapiens	6495.76	1.32356	0.214442	6.17211	6.73839e-10	3.3827e-08
19942	LABE_00064783-RA	liph	Danio rerio	14.6831	1.3234	0.446098	2.96661	0.00301103	0.0197339
20490	LABE_00067159-RA	mcm5	Xenopus tropicalis	923.017	1.32234	0.328702	4.02291	5.74824e-05	0.000779069
13642	LABE_00043048-RA	LYL1	Homo sapiens	838.406	1.32166	0.392856	3.36424	0.000767536	0.00664108
26221	LABE_00092483-RA	Ferritin%2C middle subunit	Salmo salar	34.0684	1.3212	0.49983	2.6433	0.00821034	0.0423915
10724	LABE_00033637-RA	rbp4a	Oncorhynchus mykiss	669.705	1.3209	0.449854	2.9363	0.00332157	0.021277
26959	LABE_00095911-RA	IGKV4-1	Fragment) (Homo sapiens	10.182	1.31963	0.493718	2.67284	0.0075212	0.0396224
4425	LABE_00012677-RA	POPDC2	Homo sapiens	8.06666	1.31896	0.496997	2.65386	0.00795769	0.0412658
13631	LABE_00043011-RA	Mast1	Mus musculus	12.9457	1.31875	0.405639	3.25104	0.00114983	0.00915782
14481	LABE_00045741-RA	RDX	Bos taurus	305.986	1.3175	0.423357	3.11202	0.0018581	0.0134102
374	LABE_00000962-RA	zar1	Takifugu rubripes	578.445	1.31695	0.444245	2.96446	0.00303219	0.0198605
16187	LABE_00051155-RA	unknown	none	14.0981	1.31661	0.492344	2.67417	0.0074914	0.0395138
22493	LABE_00075414-RA	unknown	none	2.76441	1.3166	0.510011	2.58151	0.00983679	0.0484439
19529	LABE_00063194-RA	Ssc4d	Mus musculus	7.5902	1.31621	0.467228	2.81707	0.0048464	0.028345
15266	LABE_00048165-RA	DELTA-actitoxin-Ate1a	Actinia tenebrosa	26.3429	1.31612	0.414878	3.17232	0.00151228	0.0113479
20717	LABE_00068208-RA	Chodl	Mus musculus	14.8093	1.31604	0.377638	3.48492	0.00049229	0.00460954
3229	LABE_00008836-RA	Lhx6	Mus musculus	4.56563	1.31579	0.508468	2.58775	0.00966045	0.0477283
5962	LABE_00017796-RA	OLFM1	Gallus gallus	44.6381	1.31518	0.369187	3.56238	0.000367513	0.00368472
14271	LABE_00045068-RA	Xk	Mus musculus	141.726	1.31291	0.394161	3.3309	0.000865667	0.00731672
3345	LABE_00009112-RA	ACBP4	Arabidopsis thaliana	88.5545	1.31071	0.471831	2.77793	0.00547069	0.031078
12509	LABE_00039436-RA	Dupd1	Mus musculus	2.77819	1.30943	0.455124	2.87708	0.00401371	0.0244295
11552	LABE_00036510-RA	KCNG2	Gallus gallus	32.1522	1.3087	0.391061	3.34653	0.000818311	0.00700443
1802	LABE_00004664-RA	Robo2	Mus musculus	19.4781	1.30865	0.489561	2.67311	0.00751516	0.0396184
13510	LABE_00042670-RA	Gpat2	Mus musculus	6.76657	1.30863	0.466009	2.80816	0.0049826	0.0289233
23404	LABE_00079299-RA	unknown	none	13.8553	1.3074	0.477302	2.73914	0.00616005	0.0339291
24831	LABE_00085825-RA	Neu1	Mus musculus	67.4298	1.30709	0.377818	3.45957	0.000541038	0.00498153
12823	LABE_00040372-RA	elavl2	Xenopus laevis	26.2373	1.30624	0.475157	2.74906	0.00597658	0.0331475
17372	LABE_00055333-RA	Tubulin beta chain	Paracentrotus lividus	115.855	1.30608	0.462454	2.82424	0.00473924	0.0278332
17387	LABE_00055465-RA	fzd8	Xenopus laevis	256.685	1.30474	0.263346	4.95446	7.25302e-07	1.82265e-05
18422	LABE_00059315-RA	Gas2l1	Mus musculus	210.36	1.30381	0.270477	4.82041	1.43265e-06	3.30337e-05
862	LABE_00002110-RA	Prss36	Mus musculus	13.1947	1.30281	0.506836	2.57048	0.0101558	0.0497081
832	LABE_00002068-RA	patl2	Xenopus tropicalis	47.7868	1.30224	0.441116	2.95214	0.00315577	0.0204583
13650	LABE_00043073-RA	Sort1	Mus musculus	13.5164	1.30186	0.44017	2.95764	0.0031	0.0201596
27044	LABE_00096281-RA	K-BAS	Oryctolagus cuniculus	20.019	1.30008	0.440637	2.95046	0.00317299	0.0205391
5216	LABE_00015139-RA	amer2	Danio rerio	6.58645	1.29986	0.46633	2.78741	0.00531307	0.0304153
21860	LABE_00072905-RA	unknown	none	89.3912	1.29944	0.432805	3.00237	0.00267886	0.0180344
9909	LABE_00031110-RA	PLEKHH2	Homo sapiens	17.8001	1.29937	0.39709	3.27224	0.001067	0.00864523
14121	LABE_00044516-RA	tpmt	Danio rerio	2411.71	1.299	0.216944	5.98772	2.12806e-09	9.96263e-08
12344	LABE_00038989-RA	GLIPR2	Homo sapiens	349.22	1.29773	0.352893	3.6774	0.00023562	0.00256278
21912	LABE_00073082-RA	Cetn3	Mus musculus	5.6154	1.29742	0.485373	2.67304	0.00751674	0.0396184
18250	LABE_00058661-RA	GPR20	Homo sapiens	4.61097	1.29506	0.496937	2.60608	0.00915849	0.0459332
9191	LABE_00028613-RA	Pacsin3	Mus musculus	27.5544	1.29478	0.383371	3.37735	0.000731878	0.00638248
19391	LABE_00062694-RA	Dopey2	Mus musculus	1536.85	1.29428	0.228956	5.65297	1.577e-08	5.95166e-07
9823	LABE_00030831-RA	NNT	Bos taurus	260.479	1.29394	0.3799	3.40599	0.000659256	0.00583549
2895	LABE_00007914-RA	AGTRAP	Homo sapiens	75.426	1.29359	0.301447	4.29126	1.77664e-05	0.000290522
12244	LABE_00038637-RA	CDX1	Gallus gallus	3388.99	1.29158	0.279613	4.61916	3.85296e-06	7.71881e-05
21479	LABE_00071420-RA	TMCC3	Homo sapiens	101	1.28918	0.159832	8.06585	7.27271e-16	1.07277e-13
1140	LABE_00002884-RA	UBN1	Homo sapiens	198.688	1.28891	0.377625	3.4132	0.000642043	0.00571602
21674	LABE_00072181-RA	unknown	none	5.76269	1.28888	0.497242	2.59206	0.00954033	0.0472721
18143	LABE_00058223-RA	xirp1	Danio rerio	1184.53	1.28695	0.193829	6.63962	3.1449e-11	2.04618e-09
13190	LABE_00041472-RA	Clcn7	Mus musculus	1590.73	1.28575	0.150267	8.55646	1.1639e-17	2.17962e-15
11061	LABE_00034664-RA	SLC18A1	Homo sapiens	65.6372	1.28438	0.314352	4.08581	4.39233e-05	0.000622324
13572	LABE_00042849-RA	GHRHR	Homo sapiens	305.226	1.28413	0.320139	4.01118	6.04163e-05	0.000811175
14903	LABE_00047210-RA	Fam222a	Mus musculus	67.3704	1.28413	0.35212	3.64685	0.000265471	0.00282889
12591	LABE_00039665-RA	MOV10L1	Homo sapiens	42.1019	1.28293	0.49228	2.6061	0.00915793	0.0459332
3570	LABE_00009881-RA	ADAMTSL1	Homo sapiens	7.7027	1.28024	0.448414	2.85504	0.0043032	0.0258
17283	LABE_00054951-RA	ankh	Tetraodon nigroviridis	166.475	1.2786	0.268985	4.75341	2.00018e-06	4.42713e-05
20597	LABE_00067673-RA	CXCL8	Canis lupus familiaris	1663.86	1.27746	0.489954	2.60731	0.00912561	0.0458324
11300	LABE_00035792-RA	unknown	none	994.385	1.27675	0.431603	2.95817	0.00309473	0.0201415
23441	LABE_00079463-RA	Klhdc1	Mus musculus	18.6328	1.27602	0.397647	3.20891	0.00133237	0.0102846
15218	LABE_00048000-RA	Ankfy1	Mus musculus	2034.1	1.27543	0.145748	8.75091	2.11636e-18	4.55779e-16
11330	LABE_00035868-RA	ELOVL1	Homo sapiens	31.7911	1.27533	0.490561	2.59974	0.00932948	0.046556
5714	LABE_00016974-RA	slain1	Xenopus tropicalis	25.5105	1.2749	0.473559	2.69216	0.00709899	0.0379647
18398	LABE_00059214-RA	ism1	Danio rerio	58.8413	1.27458	0.374618	3.40236	0.000668069	0.00590137
23257	LABE_00078682-RA	CD82	Homo sapiens	264.485	1.27451	0.344969	3.69456	0.000220265	0.00241406
22494	LABE_00075415-RA	SH3BP5	Homo sapiens	228.892	1.27367	0.163302	7.79949	6.21581e-15	7.69332e-13
7105	LABE_00021535-RA	SEC24C	Homo sapiens	345.743	1.27145	0.259219	4.9049	9.3473e-07	2.28235e-05
14029	LABE_00044219-RA	TSPAN3	Pongo abelii	1004.52	1.27027	0.311968	4.07179	4.66537e-05	0.000652848
21201	LABE_00070362-RA	TGFBR3	Sus scrofa	16.1263	1.27006	0.397058	3.19867	0.00138062	0.0105849
149	LABE_00000348-RA	wdr76	Xenopus laevis	109.109	1.26958	0.352695	3.59967	0.000318625	0.00328478
25613	LABE_00089419-RA	Atp6ap1	Mus musculus	644.143	1.26949	0.187984	6.75317	1.44652e-11	1.00168e-09
15419	LABE_00048724-RA	PTPN13	Homo sapiens	174.469	1.26862	0.269241	4.71182	2.45518e-06	5.23513e-05
19945	LABE_00064789-RA	CHRND	Gallus gallus	12.4027	1.2679	0.45848	2.76545	0.00568443	0.0319467
17439	LABE_00055694-RA	ADRA1D	Homo sapiens	14.0202	1.26768	0.491713	2.57809	0.0099347	0.0487953
19059	LABE_00061503-RA	PSAP	Homo sapiens	57454.9	1.26722	0.154726	8.19006	2.6109e-16	4.10426e-14
6075	LABE_00018402-RA	PRCP	Bos taurus	2037.35	1.26602	0.165571	7.64635	2.06769e-14	2.35608e-12
10943	LABE_00034314-RA	adss	Danio rerio	2293.01	1.26521	0.241386	5.24144	1.59332e-07	4.78574e-06
7596	LABE_00023302-RA	snx10a	Danio rerio	1425.37	1.26304	0.212727	5.93741	2.89562e-09	1.30961e-07
17371	LABE_00055329-RA	Actin CyI%2C cytoplasmic	Heliocidaris tuberculata	15.1022	1.26299	0.470526	2.68421	0.00727007	0.0386302
3726	LABE_00010447-RA	unknown	none	221.408	1.26217	0.21423	5.89166	3.82334e-09	1.66679e-07
26053	LABE_00091642-RA	Tmem184b	Mus musculus	13.0895	1.26209	0.407009	3.10089	0.00192943	0.0138047
14577	LABE_00045997-RA	ZP3	Bos taurus	100.772	1.26145	0.441943	2.85433	0.00431274	0.0258354
5028	LABE_00014523-RA	piwil1	Danio rerio	22.795	1.25944	0.405733	3.10412	0.00190847	0.0136774
12805	LABE_00040287-RA	CADM2	Homo sapiens	5.98319	1.25881	0.470361	2.67626	0.0074449	0.0393222
20670	LABE_00067991-RA	unknown	none	268.783	1.25847	0.200783	6.26783	3.66119e-10	1.90914e-08
18475	LABE_00059505-RA	NANOS3	Homo sapiens	32.1496	1.25843	0.433893	2.90032	0.00372776	0.0231907
12208	LABE_00038569-RA	slc38a6	Danio rerio	234.612	1.25841	0.382753	3.28778	0.00100979	0.0082531
9839	LABE_00030877-RA	DMXL2	Homo sapiens	711.937	1.2567	0.175002	7.18107	6.91701e-13	6.0802e-11
15755	LABE_00049767-RA	Ctsd	Mus musculus	4331.28	1.25564	0.184734	6.797	1.06821e-11	7.61754e-10
17396	LABE_00055541-RA	unknown	none	32.1149	1.25497	0.440337	2.85003	0.00437153	0.0260877
14764	LABE_00046715-RA	retsat	Danio rerio	78.3369	1.25475	0.425703	2.94748	0.00320374	0.0206794
25796	LABE_00090248-RA	Ig lambda chain C region	Oryctolagus cuniculus	36.1653	1.25402	0.487149	2.57421	0.0100469	0.049231
14156	LABE_00044687-RA	Upp1	Mus musculus	965.522	1.25333	0.307197	4.07989	4.50569e-05	0.000635458
17989	LABE_00057635-RA	ORC1	Homo sapiens	241.187	1.25326	0.3278	3.82324	0.000131707	0.00156797
18101	LABE_00058084-RA	unknown	none	61.6852	1.25321	0.436876	2.86856	0.0041234	0.0249512
6841	LABE_00020698-RA	Lxn	Rattus norvegicus	132.023	1.25276	0.352851	3.5504	0.000384646	0.00381563
6046	LABE_00018254-RA	Aldh1l2	Mus musculus	466.18	1.2527	0.336499	3.72275	0.000197067	0.00219671
22155	LABE_00074022-RA	Ig heavy chain C region%2C membrane-bound form	Heterodontus francisci	166.712	1.2511	0.474663	2.63576	0.00839492	0.043087
5008	LABE_00014433-RA	slc20a1a	Danio rerio	40.1709	1.24868	0.356059	3.50696	0.000453265	0.00434313
5263	LABE_00015370-RA	unknown	none	4457.53	1.24859	0.438182	2.84947	0.00437925	0.0261179
11764	LABE_00037105-RA	MTMR11	Homo sapiens	442.6	1.24658	0.201525	6.1857	6.18258e-10	3.11822e-08
557	LABE_00001423-RA	Rspo2	Mus musculus	11.122	1.24591	0.449192	2.77367	0.00554287	0.0313766
16732	LABE_00052980-RA	CD22	Homo sapiens	706.551	1.2448	0.431099	2.88749	0.00388327	0.0238943
18514	LABE_00059583-RA	KEL	Homo sapiens	25.7149	1.2437	0.407418	3.05264	0.0022684	0.0157741
24875	LABE_00086139-RA	Actn2	Mus musculus	6.96609	1.24296	0.44843	2.77179	0.00557486	0.0314623
18578	LABE_00059820-RA	Lrp2	Mus musculus	165.479	1.24154	0.428172	2.89962	0.00373611	0.0232277
10090	LABE_00031764-RA	KLHL29	Homo sapiens	5.45817	1.24113	0.477394	2.5998	0.00932783	0.046556
8910	LABE_00027666-RA	cyp3a40	Oryzias latipes	18722.9	1.24074	0.310061	4.00159	6.29183e-05	0.000842143
21369	LABE_00071008-RA	SYK	Gallus gallus	729.3	1.23992	0.356845	3.47468	0.00051146	0.00475186
19219	LABE_00062078-RA	EDNRA	Bos taurus	62.9195	1.23936	0.301912	4.10503	4.04255e-05	0.000578474
8593	LABE_00026681-RA	DACH1	Homo sapiens	125.485	1.23884	0.443366	2.79418	0.00520311	0.029961
25315	LABE_00088027-RA	ATP8A1	Homo sapiens	11.1504	1.23792	0.425787	2.90738	0.00364473	0.0227978
22404	LABE_00075047-RA	unknown	none	227.907	1.23659	0.410405	3.0131	0.00258596	0.0175799
12916	LABE_00040750-RA	ADRA1B	Mesocricetus auratus	16.0195	1.23646	0.402195	3.07428	0.0021101	0.014875
9097	LABE_00028292-RA	uap1l1	Danio rerio	655.071	1.23498	0.300563	4.10887	3.97594e-05	0.000571151
11694	LABE_00036930-RA	unknown	none	10.079	1.23457	0.411618	2.99932	0.00270581	0.0181712
22498	LABE_00075419-RA	unknown	none	31.4434	1.23425	0.373632	3.30337	0.000955302	0.00790504
17427	LABE_00055670-RA	unknown	none	185.514	1.23206	0.369326	3.33597	0.000850024	0.00722251
5257	LABE_00015354-RA	unknown	none	12.9736	1.23058	0.431452	2.85219	0.00434186	0.0259524
12969	LABE_00040915-RA	Pah	Rattus norvegicus	8.49621	1.23045	0.478939	2.56911	0.010196	0.0498594
2479	LABE_00006598-RA	PAX9	Pan troglodytes	3.32309	1.22958	0.452582	2.71681	0.00659152	0.0357659
12090	LABE_00038194-RA	PABPC4	Homo sapiens	161.53	1.22853	0.412592	2.97758	0.0029053	0.0192105
8424	LABE_00026195-RA	Tmem63a	Mus musculus	1501.09	1.22814	0.207367	5.92254	3.17012e-09	1.41937e-07
20280	LABE_00066048-RA	LEPROTL1	Pongo abelii	19.3866	1.22779	0.368829	3.32889	0.000871928	0.0073552
22992	LABE_00077591-RA	unknown	none	23.6895	1.22768	0.456835	2.68736	0.007202	0.0383764
5424	LABE_00016006-RA	Ror1	Mus musculus	12.0097	1.22637	0.470894	2.60435	0.0092049	0.0460801
11187	LABE_00035277-RA	AHNAK	Homo sapiens	250.37	1.22536	0.214656	5.70851	1.13967e-08	4.47882e-07
15848	LABE_00050036-RA	GAD1	Sus scrofa	28.0247	1.22521	0.42587	2.87697	0.00401516	0.0244295
8751	LABE_00027134-RA	pdlim7	Danio rerio	155.668	1.22475	0.322435	3.79842	0.000145619	0.00171089
11997	LABE_00037831-RA	POU2AF1	Homo sapiens	767.573	1.22392	0.402198	3.04308	0.00234173	0.0161917
23202	LABE_00078441-RA	WDR41	Homo sapiens	104.394	1.22356	0.326556	3.74686	0.000179059	0.00201579
21026	LABE_00069442-RA	Cd22	Mus musculus	369.605	1.21952	0.414959	2.93888	0.00329396	0.0211526
647	LABE_00001664-RA	CR1	Homo sapiens	148.024	1.21926	0.468025	2.60513	0.00918398	0.0460217
7443	LABE_00022759-RA	DFNA5	Homo sapiens	1151.8	1.21914	0.325531	3.74507	0.000180341	0.00202599
12031	LABE_00037974-RA	COBLL1	Homo sapiens	42.8734	1.21761	0.411365	2.95993	0.00307706	0.020075
15977	LABE_00050461-RA	PDIA3	Gallus gallus	27.3683	1.21736	0.315682	3.85629	0.000115123	0.00139836
20247	LABE_00065852-RA	Gsg2	Mus musculus	248.671	1.21648	0.293547	4.14406	3.41207e-05	0.000502615
5564	LABE_00016459-RA	DHRS12	Bos taurus	16.0517	1.21514	0.376956	3.22355	0.00126614	0.00989183
9857	LABE_00030935-RA	osr1	Danio rerio	31.0489	1.215	0.401046	3.02959	0.00244887	0.0167851
2491	LABE_00006651-RA	Tmem62	Mus musculus	145.789	1.21458	0.311245	3.90231	9.52771e-05	0.00119435
8561	LABE_00026549-RA	PLLP	Homo sapiens	2234.02	1.21313	0.258183	4.69873	2.61785e-06	5.50567e-05
4615	LABE_00013192-RA	HSP90AB3P	Homo sapiens	233.692	1.21187	0.430613	2.81429	0.00488853	0.0285542
20665	LABE_00067966-RA	ASTL	Homo sapiens	46.3348	1.20988	0.438516	2.75903	0.0057973	0.0324035
17361	LABE_00055306-RA	unknown	none	11.6821	1.20834	0.417441	2.89463	0.00379607	0.0234861
463	LABE_00001158-RA	ALN	Lithobates catesbeiana	61.6286	1.20699	0.375482	3.21451	0.00130666	0.0101371
25797	LABE_00090249-RA	NTPCR	Homo sapiens	6.9037	1.2059	0.466329	2.58595	0.00971118	0.0479349
8935	LABE_00027749-RA	PARP12	Homo sapiens	2910.93	1.20574	0.371395	3.24653	0.0011682	0.00929039
24886	LABE_00086167-RA	DZANK1	Homo sapiens	34.5094	1.20541	0.309136	3.8993	9.64711e-05	0.0012058
23918	LABE_00081544-RA	Acetylcholinesterase collagenic tail peptide	Torpedo marmorata	3.50145	1.204	0.462168	2.6051	0.00918468	0.0460217
17956	LABE_00057492-RA	elovl5	Xenopus tropicalis	399.054	1.20166	0.212619	5.6517	1.58867e-08	5.98139e-07
6078	LABE_00018405-RA	mid1ip1b	Danio rerio	145.036	1.20127	0.457377	2.62644	0.00862842	0.0439399
13145	LABE_00041345-RA	TGM2	Cavia cutleri	191.846	1.20117	0.328439	3.65721	0.000254973	0.002739
4086	LABE_00011765-RA	KIAA1324L	Homo sapiens	107.013	1.19968	0.402978	2.97704	0.00291043	0.0192326
509	LABE_00001274-RA	akr1a1b	Danio rerio	1485.95	1.19934	0.209104	5.7356	9.71704e-09	3.88971e-07
13868	LABE_00043744-RA	snx10a	Danio rerio	51.11	1.19864	0.44552	2.69044	0.00713581	0.0381048
4907	LABE_00014182-RA	SESN1	Macaca fascicularis	999.519	1.19736	0.269016	4.45089	8.55151e-06	0.000155676
15708	LABE_00049607-RA	dirc2	Xenopus laevis	173.779	1.19727	0.34117	3.50929	0.000449301	0.00431971
2532	LABE_00006759-RA	ATP6V1D	Pongo abelii	971.083	1.19701	0.171242	6.99017	2.74545e-12	2.14225e-10
19616	LABE_00063504-RA	KIF20B	Homo sapiens	110.15	1.19648	0.32534	3.67765	0.000235396	0.00256168
16794	LABE_00053148-RA	pkd1l1	Oryzias latipes	24.6091	1.19438	0.372121	3.20966	0.00132894	0.0102672
11545	LABE_00036487-RA	zar1	Xenopus laevis	402.561	1.19421	0.419345	2.8478	0.00440219	0.0262329
22595	LABE_00075816-RA	GSTO1	Homo sapiens	45.1903	1.19329	0.398143	2.99715	0.0027252	0.0182664
7110	LABE_00021547-RA	Kremen1	Rattus norvegicus	47.0929	1.19295	0.333228	3.57999	0.000343604	0.00349875
17197	LABE_00054645-RA	anks1b	Danio rerio	231.049	1.19165	0.328392	3.62873	0.000284819	0.00300199
8401	LABE_00026136-RA	sh3bgrl2	Danio rerio	76.0876	1.19157	0.335226	3.55454	0.000378647	0.0037735
15021	LABE_00047471-RA	Faah	Mus musculus	3946.24	1.19157	0.293205	4.06396	4.82473e-05	0.000671657
12306	LABE_00038850-RA	LAMP2	Gallus gallus	18691.5	1.18939	0.180704	6.58197	4.64261e-11	2.86485e-09
26835	LABE_00095282-RA	Nuclear factor 7%2C ovary	Xenopus laevis	57.6111	1.18927	0.29379	4.04802	5.16528e-05	0.000713531
12229	LABE_00038613-RA	ATP6V0A2	Homo sapiens	4197.08	1.18912	0.153414	7.75108	9.11123e-15	1.10236e-12
2250	LABE_00005915-RA	E2F5	Homo sapiens	28.7356	1.18883	0.415431	2.86167	0.00421412	0.02538
25173	LABE_00087522-RA	Vcam1	Mus musculus	395.191	1.18849	0.457739	2.59644	0.00941956	0.0467993
2801	LABE_00007514-RA	ZP3	Gallus gallus	19.5293	1.18821	0.442254	2.68672	0.00721577	0.0384365
1379	LABE_00003575-RA	Guanine nucleotide-binding protein G(o) subunit alpha	Geodia cydonium	81.6686	1.18701	0.450138	2.637	0.00836425	0.0429603
13032	LABE_00041073-RA	TCF19	Sus scrofa	41.1105	1.18584	0.380488	3.11662	0.00182934	0.0132382
15975	LABE_00050458-RA	glmp	Salmo salar	806.136	1.18426	0.175013	6.76672	1.31732e-11	9.27118e-10
10824	LABE_00033955-RA	Sh3bgr	Mus musculus	52.7072	1.18196	0.378186	3.12535	0.00177593	0.0129386
14886	LABE_00047169-RA	CLN8	Homo sapiens	1046.01	1.18165	0.394308	2.99676	0.00272861	0.0182722
18786	LABE_00060580-RA	gpd1l	Danio rerio	10.3933	1.18072	0.417398	2.82877	0.00467269	0.0275249
21929	LABE_00073149-RA	mcm2	Xenopus laevis	113.195	1.18042	0.319392	3.69584	0.000219163	0.00240395
7671	LABE_00023559-RA	ATP6V0C	Homo sapiens	10984.7	1.17905	0.190072	6.20319	5.53291e-10	2.81694e-08
9771	LABE_00030667-RA	unknown	none	1986.98	1.17776	0.138067	8.53039	1.45854e-17	2.70786e-15
16212	LABE_00051230-RA	unknown	none	27.085	1.17769	0.402353	2.92701	0.00342236	0.0217801
649	LABE_00001666-RA	PFKFB2	Homo sapiens	202.765	1.17692	0.234249	5.02423	5.0546e-07	1.30994e-05
12847	LABE_00040512-RA	ZP domain-containing protein	Acropora millepora	64.2682	1.17428	0.447457	2.62433	0.0086819	0.0441548
7668	LABE_00023546-RA	NTN3	Fragment) (Gallus gallus	39.0028	1.1741	0.34879	3.36622	0.000762065	0.00660702
15690	LABE_00049518-RA	ATP6AP2	Bos taurus	3988.45	1.17396	0.164962	7.11654	1.10671e-12	9.34667e-11
6090	LABE_00018423-RA	B3GLCT	Homo sapiens	110.05	1.17377	0.302406	3.88145	0.000103837	0.00128125
10863	LABE_00034048-RA	WDFY4	Homo sapiens	2005.55	1.17353	0.283897	4.13364	3.5707e-05	0.0005217
13409	LABE_00042389-RA	SEC14L1	Homo sapiens	961.018	1.17253	0.252628	4.64132	3.46188e-06	7.02026e-05
2782	LABE_00007472-RA	unknown	none	615.124	1.17224	0.400316	2.92827	0.0034085	0.0217304
5292	LABE_00015448-RA	unknown	none	59.7174	1.17209	0.452716	2.58902	0.00962493	0.0475965
25850	LABE_00090630-RA	DOPEY2	Homo sapiens	123.146	1.16954	0.30215	3.87073	0.000108509	0.00132775
14141	LABE_00044652-RA	SLC45A4	Homo sapiens	34.9454	1.16833	0.452489	2.58201	0.0098228	0.0484018
14920	LABE_00047243-RA	EHD1	Arabidopsis thaliana	382.269	1.16796	0.232938	5.01403	5.33024e-07	1.3764e-05
9478	LABE_00029697-RA	Pou2f2	Mus musculus	338.382	1.16785	0.372511	3.13508	0.00171807	0.0125723
22807	LABE_00076663-RA	Bhlhe23	Mus musculus	20.5291	1.16769	0.412966	2.82758	0.00469019	0.0276086
19649	LABE_00063594-RA	ZP1	Homo sapiens	4.97972	1.16694	0.447434	2.60807	0.00910554	0.0457529
2631	LABE_00007132-RA	TMEM184C	Gallus gallus	238.973	1.16671	0.396362	2.94354	0.00324482	0.0209098
20740	LABE_00068310-RA	SMOC1	Homo sapiens	120.104	1.1634	0.269926	4.31007	1.63203e-05	0.000269536
13620	LABE_00042991-RA	unknown	none	13.4957	1.1632	0.399134	2.91431	0.00356471	0.0224341
4757	LABE_00013619-RA	P43 5S RNA-binding protein	Xenopus borealis	182.164	1.16304	0.409603	2.83944	0.0045193	0.0267973
14089	LABE_00044438-RA	ATXN7L2	Homo sapiens	204.251	1.1606	0.287311	4.03951	5.35619e-05	0.000735188
16300	LABE_00051520-RA	Tle4	Mus musculus	608.11	1.16046	0.379624	3.05685	0.00223673	0.0155739
7213	LABE_00022000-RA	Bmpr2	Mus musculus	3.65832	1.16013	0.423455	2.73969	0.0061497	0.0338808
11322	LABE_00035849-RA	CLCN2	Homo sapiens	24.8723	1.15941	0.446602	2.59607	0.0094297	0.0468245
22908	LABE_00077201-RA	Ig lambda chain C region	Oryctolagus cuniculus	446.174	1.15887	0.409075	2.8329	0.00461273	0.0272612
2109	LABE_00005523-RA	SLC27A2	Homo sapiens	1749.09	1.15846	0.263938	4.38912	1.13811e-05	0.000196713
14927	LABE_00047256-RA	Tpcn1	Mus musculus	760.106	1.15819	0.206457	5.60985	2.02508e-08	7.37936e-07
3443	LABE_00009445-RA	mapk14a	Cyprinus carpio	91.7188	1.15627	0.402667	2.87152	0.00408498	0.0247327
7497	LABE_00022959-RA	ASZ1	Equus caballus	2.90085	1.15609	0.404428	2.85858	0.00425541	0.0255562
24971	LABE_00086595-RA	unknown	none	1202.74	1.1548	0.440849	2.6195	0.0088059	0.0445973
23357	LABE_00079106-RA	unknown	none	308.614	1.15341	0.411551	2.80258	0.00506954	0.0293173
17408	LABE_00055604-RA	WDR41	Homo sapiens	122.387	1.15304	0.203677	5.66111	1.50396e-08	5.72532e-07
5075	LABE_00014764-RA	gefF	Dictyostelium discoideum	501.596	1.15225	0.235912	4.88421	1.03842e-06	2.49314e-05
13189	LABE_00041470-RA	SLC2A6	Homo sapiens	80.1482	1.14967	0.319995	3.59277	0.000327181	0.00335372
20919	LABE_00069061-RA	FLNC	Homo sapiens	319.967	1.14958	0.33271	3.4552	0.000549882	0.00504355
7430	LABE_00022730-RA	GBA	Pongo abelii	1724.66	1.14785	0.173285	6.62406	3.49464e-11	2.24398e-09
9329	LABE_00029065-RA	unknown	none	36.6418	1.14709	0.380872	3.01174	0.00259759	0.0176416
16133	LABE_00050975-RA	vangl2	Danio rerio	21.1024	1.14648	0.399046	2.87305	0.00406527	0.0246462
8942	LABE_00027762-RA	BCL2L13	Homo sapiens	290.63	1.14642	0.258205	4.43997	8.9973e-06	0.000161876
4184	LABE_00012007-RA	Alpha-1-antitrypsin homolog	Cyprinus carpio	5.01561	1.14576	0.433717	2.64172	0.00824873	0.0425496
25568	LABE_00089248-RA	PIK3R3	Homo sapiens	13.7695	1.14468	0.419605	2.728	0.00637202	0.0347852
15612	LABE_00049300-RA	SLC7A2	Gallus gallus	16.756	1.14318	0.409726	2.79011	0.00526906	0.0302438
158	LABE_00000361-RA	Ell	Mus musculus	12.3042	1.1419	0.396892	2.87709	0.00401357	0.0244295
14053	LABE_00044309-RA	tmem182	Danio rerio	26.8858	1.14092	0.422354	2.70134	0.00690599	0.0371725
172	LABE_00000385-RA	DEF8	Bos taurus	703.638	1.14007	0.16656	6.84476	7.66052e-12	5.57354e-10
8823	LABE_00027462-RA	MYOM2	Homo sapiens	351.425	1.13966	0.390814	2.91611	0.00354424	0.0223445
1663	LABE_00004182-RA	Prrt4	Rattus norvegicus	15.8143	1.13952	0.405409	2.8108	0.00494187	0.0287566
15707	LABE_00049606-RA	hspbap1	Danio rerio	120.534	1.1389	0.33856	3.36395	0.000768354	0.00664549
8697	LABE_00027014-RA	unknown	none	457.558	1.13736	0.311771	3.64807	0.000264222	0.00281976
14494	LABE_00045771-RA	Tbc1d8	Mus musculus	1426.83	1.13709	0.19865	5.72408	1.03996e-08	4.13986e-07
15949	LABE_00050351-RA	TMEM110	Homo sapiens	67.3233	1.13701	0.415666	2.7354	0.00623042	0.0342151
12829	LABE_00040389-RA	dctn6	Danio rerio	55.8721	1.13665	0.363557	3.12648	0.00176915	0.0128935
20779	LABE_00068444-RA	Ifi44	Mus musculus	33.2768	1.13658	0.414827	2.7399	0.00614583	0.0338808
16753	LABE_00053040-RA	FAM64A	Homo sapiens	84.0127	1.13585	0.24001	4.73251	2.21757e-06	4.8079e-05
10772	LABE_00033805-RA	krt13	Oncorhynchus mykiss	2718.75	1.13485	0.332447	3.41363	0.000641046	0.00570967
9801	LABE_00030770-RA	Dhfr	Mus musculus	1021.62	1.13097	0.194664	5.80986	6.25244e-09	2.6197e-07
9707	LABE_00030426-RA	SAMD14	Homo sapiens	152.446	1.1304	0.314236	3.59729	0.000321547	0.00330699
17891	LABE_00057270-RA	unknown	none	13.1896	1.13026	0.433366	2.6081	0.00910465	0.0457529
13233	LABE_00041660-RA	CTNND2	Homo sapiens	14.2509	1.12939	0.412843	2.73564	0.00622588	0.0342042
16972	LABE_00053797-RA	Mpv17l	Mus musculus	806.72	1.12849	0.268481	4.20326	2.63094e-05	0.000401274
22075	LABE_00073736-RA	CFH	Homo sapiens	28.8316	1.12826	0.41629	2.71027	0.00672293	0.0364056
16403	LABE_00051843-RA	CCNE2	Bos taurus	49.7684	1.12788	0.375931	3.00022	0.00269786	0.0181314
19784	LABE_00064177-RA	STS	Homo sapiens	93.9351	1.12783	0.349281	3.22901	0.00124221	0.00975291
2007	LABE_00005228-RA	MEF2C	Pongo abelii	297.901	1.12748	0.423481	2.66241	0.00775843	0.0405547
18838	LABE_00060797-RA	lrrc6	Xenopus tropicalis	12.9186	1.12612	0.424922	2.65019	0.00804467	0.0416467
5819	LABE_00017336-RA	Tubb4b	Mus musculus	2.98669	1.126	0.42375	2.65723	0.00787867	0.0409843
3491	LABE_00009564-RA	tpx2-b	Xenopus laevis	774.19	1.12391	0.241764	4.64878	3.33899e-06	6.81583e-05
8369	LABE_00026042-RA	lrmp	Danio rerio	663.202	1.12162	0.335499	3.34313	0.00082838	0.00707094
4529	LABE_00012956-RA	hsp70	Oncorhynchus tshawytscha	501.597	1.12046	0.189406	5.91566	3.30548e-09	1.4708e-07
14641	LABE_00046183-RA	SYK	Gallus gallus	1435.1	1.11974	0.363435	3.08099	0.00206315	0.0146206
11340	LABE_00035907-RA	PPAT	Gallus gallus	214.074	1.1177	0.305433	3.6594	0.000252804	0.00272355
10682	LABE_00033483-RA	Vgll2	Mus musculus	8.08139	1.11589	0.388418	2.8729	0.00406727	0.0246462
6815	LABE_00020642-RA	HIST1H2AA	Homo sapiens	591.213	1.11343	0.416795	2.67141	0.00755327	0.0397559
6775	LABE_00020516-RA	ANXA1	Pongo abelii	3.53552	1.1131	0.420845	2.64491	0.00817121	0.0422104
11930	LABE_00037646-RA	DDB_G0268948	Dictyostelium discoideum	1303.38	1.11206	0.306766	3.62509	0.000288858	0.0030316
7915	LABE_00024221-RA	Rnf219	Mus musculus	125.502	1.11182	0.282917	3.92985	8.49991e-05	0.00109026
11891	LABE_00037495-RA	unknown	none	24.0157	1.11035	0.33238	3.3406	0.000835969	0.00712443
5395	LABE_00015859-RA	Mcoln3	Mus musculus	1285.55	1.11034	0.259956	4.27128	1.94353e-05	0.000313058
21313	LABE_00070820-RA	unknown	none	96.1264	1.10808	0.40978	2.7041	0.00684899	0.0369304
11858	LABE_00037350-RA	Alcohol dehydrogenase 1	Gadus morhua subsp. callarias	8259	1.10681	0.297707	3.71779	0.000200971	0.00223328
12984	LABE_00040961-RA	unknown	none	65.0442	1.10642	0.359721	3.07577	0.00209956	0.0148438
10110	LABE_00031826-RA	bloc1s5	Xenopus tropicalis	246.92	1.10515	0.210227	5.25693	1.46482e-07	4.43817e-06
21039	LABE_00069487-RA	Type-2 ice-structuring protein	Hemitripterus americanus	4922.5	1.10285	0.401393	2.74756	0.00600398	0.0332651
13588	LABE_00042891-RA	unknown	none	78.7851	1.10209	0.283105	3.89286	9.90699e-05	0.00123399
9187	LABE_00028599-RA	wdhd1	Xenopus laevis	279.04	1.10039	0.287854	3.82272	0.000131985	0.0015704
12218	LABE_00038592-RA	F8	Canis lupus familiaris	53.289	1.09901	0.412034	2.66729	0.00764661	0.0401359
27155	LABE_00097014-RA	unknown	none	54.3458	1.0981	0.303447	3.61875	0.000296032	0.00309182
2376	LABE_00006262-RA	FAM35A	Pongo abelii	131.356	1.09772	0.349422	3.14153	0.00168068	0.0123575
16559	LABE_00052449-RA	KEAP1	Sus scrofa	903.625	1.09768	0.265257	4.13819	3.50061e-05	0.000513201
16195	LABE_00051167-RA	CPT1A	Homo sapiens	139.476	1.09551	0.228069	4.80342	1.55981e-06	3.54346e-05
3904	LABE_00011190-RA	HPS4	Homo sapiens	436.314	1.0953	0.150169	7.29382	3.01284e-13	2.88376e-11
14396	LABE_00045485-RA	Tpbg	Rattus norvegicus	108.456	1.09469	0.223351	4.90119	9.52555e-07	2.31545e-05
17573	LABE_00056130-RA	IDH2	Macaca fascicularis	2364.52	1.09411	0.215684	5.07276	3.9209e-07	1.05156e-05
9109	LABE_00028319-RA	SMYD1	Homo sapiens	288.649	1.094	0.350789	3.11869	0.0018166	0.0131636
848	LABE_00002090-RA	kif22	Danio rerio	334.213	1.09339	0.325527	3.35884	0.000782705	0.00674253
12971	LABE_00040919-RA	parpbp	Danio rerio	160.691	1.09336	0.305493	3.579	0.000344912	0.00350709
18464	LABE_00059466-RA	Ank1	Mus musculus	46.1337	1.08953	0.380354	2.86451	0.0041766	0.0252165
11605	LABE_00036683-RA	rogdi	Danio rerio	753.121	1.08951	0.197793	5.50832	3.62265e-08	1.2629e-06
13426	LABE_00042449-RA	Tnrc6a	Mus musculus	10.136	1.08919	0.418253	2.60413	0.0092107	0.0460984
8500	LABE_00026371-RA	SLC17A5	Homo sapiens	1427.44	1.0875	0.163122	6.66681	2.61428e-11	1.73234e-09
10010	LABE_00031439-RA	XKR5	Homo sapiens	30.7781	1.08677	0.422533	2.57205	0.0101099	0.0495057
20300	LABE_00066124-RA	CDC25B	Homo sapiens	392.644	1.08524	0.291398	3.72427	0.000195882	0.0021869
7427	LABE_00022721-RA	crabp2	Xenopus laevis	59.2075	1.08505	0.30973	3.50323	0.000459659	0.0043899
12445	LABE_00039282-RA	cyc	Katsuwonus pelamis	1865.39	1.08452	0.281458	3.85322	0.000116576	0.00141362
5344	LABE_00015671-RA	PDSS1	Homo sapiens	548.887	1.08428	0.235039	4.6132	3.96518e-06	7.88497e-05
10450	LABE_00032849-RA	ZP3	Felis catus	118.989	1.08366	0.406991	2.66261	0.00775377	0.0405501
3824	LABE_00010822-RA	COL17A1	Bos taurus	248.588	1.0829	0.354001	3.05902	0.00222064	0.015489
5384	LABE_00015825-RA	SLC4A2	Homo sapiens	675.436	1.08221	0.233896	4.62688	3.71223e-06	7.45075e-05
7258	LABE_00022129-RA	Kcne4	Mus musculus	113.193	1.08154	0.306774	3.52551	0.000422667	0.00411136
10639	LABE_00033300-RA	hbb2	Boreogadus saida	55.334	1.08008	0.341698	3.16094	0.00157263	0.0117353
18141	LABE_00058221-RA	xirp1	Danio rerio	346.216	1.07816	0.182568	5.9055	3.51572e-09	1.55471e-07
19248	LABE_00062172-RA	NFKBIZ	Bos taurus	159.556	1.0781	0.372859	2.89144	0.0038348	0.0236637
20835	LABE_00068673-RA	BUB1	Homo sapiens	276.483	1.07659	0.296523	3.6307	0.00028265	0.00298389
14379	LABE_00045364-RA	unknown	none	10.4497	1.07608	0.407708	2.63934	0.00830684	0.0427879
5316	LABE_00015575-RA	Thrap3	Rattus norvegicus	1647.12	1.07593	0.313735	3.42944	0.000604838	0.00545013
23597	LABE_00080217-RA	TDP1	Homo sapiens	15.8103	1.07564	0.405356	2.65357	0.00796464	0.0412919
15770	LABE_00049796-RA	Phrf1	Mus musculus	26.257	1.07321	0.336652	3.1879	0.00143312	0.010872
22996	LABE_00077608-RA	Exd1	Mus musculus	32.406	1.07213	0.401789	2.66839	0.00762164	0.0400243
17926	LABE_00057402-RA	unknown	none	14.5427	1.07188	0.370575	2.89247	0.0038222	0.0236198
9403	LABE_00029391-RA	PNP	Bos taurus	6976.43	1.07177	0.406377	2.63738	0.00835495	0.042933
25872	LABE_00090727-RA	atp6v0d1	Danio rerio	113.908	1.06953	0.360115	2.96997	0.00297828	0.0195669
20050	LABE_00065104-RA	GAB1	Homo sapiens	302.509	1.06889	0.274065	3.90013	9.61405e-05	0.00120237
10184	LABE_00032018-RA	FOLR2	Homo sapiens	3581.45	1.06873	0.277698	3.84855	0.00011882	0.00143678
24011	LABE_00081986-RA	wdr73	Danio rerio	21.9093	1.06805	0.334651	3.19155	0.00141512	0.0107766
1868	LABE_00004874-RA	Nr2f6	Mus musculus	502.582	1.06688	0.256536	4.1588	3.1992e-05	0.000476473
10776	LABE_00033821-RA	dpcd	Danio rerio	55.572	1.06547	0.390856	2.72599	0.00641091	0.0349621
2350	LABE_00006170-RA	ATP6V1B2	Bos taurus	1846.78	1.0635	0.168795	6.30051	2.96661e-10	1.58928e-08
2656	LABE_00007198-RA	Ptgis	Rattus norvegicus	19.1437	1.06202	0.408844	2.5976	0.00938769	0.0466913
15141	LABE_00047743-RA	Nckap5l	Mus musculus	119.939	1.06196	0.248511	4.27328	1.92622e-05	0.000310735
1423	LABE_00003708-RA	loxl2b	Danio rerio	164.768	1.06183	0.24019	4.42077	9.83505e-06	0.000173898
9106	LABE_00028314-RA	TBC1D13	Homo sapiens	290.101	1.05993	0.194923	5.43766	5.39842e-08	1.80528e-06
5595	LABE_00016520-RA	PDE4DIP	Homo sapiens	85.6375	1.0599	0.390923	2.71127	0.00670256	0.0363044
18352	LABE_00059042-RA	unknown	none	22.7848	1.05888	0.38864	2.72459	0.00643819	0.0350587
18870	LABE_00060889-RA	CLDN5	Homo sapiens	46.8721	1.05854	0.329847	3.20917	0.00133119	0.0102791
17773	LABE_00056734-RA	CSK	Homo sapiens	481.49	1.0584	0.226406	4.67477	2.9429e-06	6.13537e-05
15805	LABE_00049915-RA	ITGA3	Bos taurus	548.003	1.05781	0.32455	3.2593	0.00111687	0.00895162
18587	LABE_00059857-RA	hba1	Anarhichas minor	424.335	1.05776	0.380982	2.77642	0.00549619	0.0311818
635	LABE_00001628-RA	unknown	none	45.9753	1.05697	0.369672	2.85923	0.00424677	0.0255328
9065	LABE_00028204-RA	Bloc1s3	Mus musculus	234.584	1.05505	0.18209	5.79412	6.86815e-09	2.85545e-07
1630	LABE_00004112-RA	Type III endosome membrane protein TEMP	Mus musculus	10634	1.05494	0.149428	7.05985	1.66683e-12	1.37535e-10
16624	LABE_00052653-RA	tdrd7b	Danio rerio	63.3459	1.05488	0.386477	2.72949	0.0063433	0.0346729
16719	LABE_00052957-RA	zgc	Danio rerio	951.138	1.05323	0.214057	4.92031	8.64063e-07	2.12183e-05
18624	LABE_00059954-RA	RAD54L	Fragment) (Gallus gallus	130.412	1.0528	0.295233	3.566	0.000362467	0.00364941
686	LABE_00001760-RA	IQSEC2	Homo sapiens	500.348	1.0527	0.23983	4.38937	1.13681e-05	0.000196713
18348	LABE_00059031-RA	TBC1D9B	Homo sapiens	1230.01	1.05254	0.165281	6.3682	1.91254e-10	1.05611e-08
4770	LABE_00013648-RA	unknown	none	20.94	1.05124	0.350729	2.9973	0.00272382	0.0182628
17950	LABE_00057480-RA	MCPH1	Macaca fascicularis	82.0096	1.05078	0.378962	2.77278	0.00555789	0.0314167
25200	LABE_00087620-RA	unknown	none	105.279	1.05068	0.343034	3.0629	0.00219202	0.0153171
326	LABE_00000798-RA	unknown	none	21.7769	1.05015	0.400721	2.62064	0.0087764	0.044504
13621	LABE_00042992-RA	serhl	Danio rerio	87.9712	1.04931	0.245264	4.27831	1.88321e-05	0.000305496
11129	LABE_00034870-RA	SLC4A11	Homo sapiens	54.3818	1.04736	0.302222	3.46554	0.000529177	0.00488904
6972	LABE_00021106-RA	Lrp4	Mus musculus	868.31	1.04705	0.403803	2.59298	0.00951481	0.0471819
7670	LABE_00023556-RA	tbc1d24	Xenopus laevis	817.561	1.04696	0.19669	5.32286	1.02149e-07	3.20217e-06
18499	LABE_00059560-RA	Synaptobrevin	Torpedo californica	49.1402	1.04618	0.259642	4.02931	5.59397e-05	0.000761515
10686	LABE_00033497-RA	E2F2	Homo sapiens	129.186	1.04606	0.33086	3.16164	0.00156882	0.011719
21305	LABE_00070786-RA	TSEN2	Homo sapiens	100.909	1.04549	0.307371	3.40139	0.000670434	0.00591983
23054	LABE_00077861-RA	RBL1	Homo sapiens	26.9074	1.04517	0.326381	3.2023	0.00136337	0.0104825
2969	LABE_00008135-RA	Syn2	Mus musculus	20.3612	1.04422	0.397484	2.62707	0.00861226	0.0438991
7190	LABE_00021916-RA	aurka-b	Xenopus laevis	362.297	1.04346	0.25448	4.10037	4.12491e-05	0.000588305
9782	LABE_00030708-RA	DPP7	Homo sapiens	1464.14	1.04228	0.182505	5.71099	1.12323e-08	4.42229e-07
19348	LABE_00062576-RA	Wdfy2	Mus musculus	126.918	1.04172	0.2704	3.85253	0.000116903	0.00141678
18103	LABE_00058088-RA	Dennd5b	Mus musculus	29.2792	1.04046	0.39832	2.61211	0.00899855	0.0453471
16264	LABE_00051422-RA	mcm4	Xenopus tropicalis	190.585	1.03966	0.309081	3.3637	0.000769059	0.00664892
762	LABE_00001928-RA	Foxf2	Mus musculus	110.43	1.03926	0.328041	3.16808	0.00153448	0.0114865
870	LABE_00002121-RA	CA4	Homo sapiens	49.6027	1.03917	0.390864	2.65865	0.00784543	0.040841
17009	LABE_00053878-RA	thbs4b	Danio rerio	70.0882	1.03895	0.403433	2.57528	0.0100158	0.0491011
11339	LABE_00035905-RA	AIRC	Gallus gallus	1024.86	1.03835	0.228246	4.54926	5.38337e-06	0.000103422
20421	LABE_00066636-RA	VPS13C	Homo sapiens	1425.54	1.0383	0.161987	6.40979	1.45719e-10	8.17243e-09
7683	LABE_00023588-RA	Rab11fip3	Mus musculus	1057.44	1.03593	0.23348	4.43693	9.12527e-06	0.000163905
14785	LABE_00046806-RA	lbh	Xenopus tropicalis	1461.81	1.03586	0.399656	2.59189	0.00954513	0.0472778
17655	LABE_00056361-RA	Haus7	Mus musculus	181.259	1.0357	0.243458	4.25412	2.09873e-05	0.00033283
7467	LABE_00022836-RA	LRRK2	Homo sapiens	1445.43	1.03548	0.204054	5.07456	3.88391e-07	1.04424e-05
9216	LABE_00028682-RA	KIFC3	Homo sapiens	910.814	1.03487	0.166024	6.23329	4.5675e-10	2.34204e-08
15747	LABE_00049751-RA	CARD11	Homo sapiens	1965.44	1.03469	0.32769	3.15752	0.00159115	0.0118407
2014	LABE_00005265-RA	unknown	none	241.912	1.03411	0.244184	4.23495	2.28604e-05	0.000356732
4825	LABE_00013836-RA	nuf2	Danio rerio	42.8033	1.03346	0.311543	3.31723	0.000909143	0.00759182
23542	LABE_00079967-RA	unknown	none	115.803	1.03344	0.394559	2.61924	0.00881263	0.0446142
9537	LABE_00029930-RA	unknown	none	8.21614	1.03315	0.392242	2.63396	0.00843946	0.0432434
420	LABE_00001068-RA	Slc9a7	Mus musculus	394.628	1.03297	0.217452	4.75031	2.03106e-06	4.47248e-05
16910	LABE_00053626-RA	HIRIP3	Homo sapiens	350.415	1.0328	0.261598	3.94804	7.87929e-05	0.00102407
7061	LABE_00021356-RA	GTSE1	Homo sapiens	304.651	1.03159	0.271706	3.79673	0.000146615	0.00171697
7374	LABE_00022536-RA	SLC22A2	Oryctolagus cuniculus	125.237	1.03137	0.286679	3.59764	0.000321112	0.00330409
6647	LABE_00019973-RA	inppl1b	Danio rerio	310.857	1.02739	0.336196	3.05593	0.00224361	0.0156168
14362	LABE_00045327-RA	RNF26	Homo sapiens	49.3656	1.02654	0.317639	3.23178	0.00123021	0.00967901
13281	LABE_00041874-RA	Vps37b	Mus musculus	45.9483	1.02584	0.36699	2.7953	0.00518521	0.0298659
6719	LABE_00020163-RA	Pqlc2	Rattus norvegicus	881.632	1.02553	0.206963	4.95515	7.2274e-07	1.81833e-05
13977	LABE_00044069-RA	Ras-related protein O-RAL	Diplobatis ommata	2345.33	1.02446	0.142206	7.20405	5.84511e-13	5.29776e-11
19425	LABE_00062833-RA	trio	Danio rerio	352.522	1.02334	0.384594	2.66083	0.00779479	0.0406757
8377	LABE_00026058-RA	Fgd4	Rattus norvegicus	161.028	1.02274	0.336181	3.04224	0.00234827	0.0162224
2471	LABE_00006570-RA	Mapre3	Rattus norvegicus	29.3457	1.02253	0.366626	2.78902	0.00528677	0.0303211
19247	LABE_00062165-RA	unknown	none	102.216	1.0223	0.3598	2.8413	0.00449301	0.0266634
19141	LABE_00061878-RA	Kpna2	Mus musculus	2078.2	1.0193	0.248119	4.1081	3.98934e-05	0.000572382
10887	LABE_00034124-RA	ARHGAP19	Gallus gallus	144.752	1.01831	0.318073	3.20151	0.00136709	0.0104961
1255	LABE_00003262-RA	PDE7A	Homo sapiens	660.798	1.01706	0.153164	6.6403	3.13045e-11	2.04295e-09
12116	LABE_00038289-RA	elovl6	Danio rerio	383.477	1.01575	0.379114	2.67927	0.0073783	0.0390703
15048	LABE_00047523-RA	Trim3	Mus musculus	169.709	1.01449	0.375259	2.70343	0.00686285	0.0369717
26039	LABE_00091558-RA	TMEM184C	Gallus gallus	385.489	1.01298	0.302156	3.35251	0.000800835	0.00687123
9202	LABE_00028642-RA	atp6v0d1	Danio rerio	2226.11	1.01284	0.176173	5.74912	8.9707e-09	3.61785e-07
17093	LABE_00054139-RA	GPR4	Bos taurus	137.276	1.01272	0.363344	2.78722	0.00531628	0.0304256
27077	LABE_00096456-RA	Pmm1	Mus musculus	25.9026	1.01256	0.366308	2.76423	0.00570568	0.0320164
921	LABE_00002297-RA	EME1	Pongo abelii	62.583	1.01176	0.321314	3.1488	0.0016394	0.0121428
20861	LABE_00068763-RA	Trim16	Mus musculus	45.4972	1.01119	0.291844	3.46481	0.000530599	0.00489798
2331	LABE_00006123-RA	Swap70	Mus musculus	3490.76	1.00858	0.338594	2.97872	0.00289457	0.019169
14331	LABE_00045237-RA	COMMD9	Homo sapiens	328.832	1.00753	0.17134	5.88029	4.09541e-09	1.78179e-07
17320	LABE_00055093-RA	Tnc	Mus musculus	370.756	1.00564	0.306822	3.27761	0.00104691	0.00851121
18419	LABE_00059302-RA	EMID1	Homo sapiens	201.044	1.00471	0.274721	3.65718	0.000255001	0.002739
3843	LABE_00010975-RA	unknown	none	21.7664	1.00356	0.329459	3.04607	0.00231855	0.0160606
173	LABE_00000386-RA	AFG3L2	Bos taurus	118.512	1.00258	0.227115	4.41443	1.01278e-05	0.000178196
17369	LABE_00055325-RA	rad51-b	Xenopus laevis	306.277	1.00187	0.253585	3.95081	7.78867e-05	0.00101352
15594	LABE_00049248-RA	RAB34	Homo sapiens	49.4836	0.999131	0.302055	3.30777	0.000940408	0.00780426
6391	LABE_00019277-RA	CCDC93	Gallus gallus	718.002	0.999085	0.184059	5.42808	5.69628e-08	1.899e-06
21756	LABE_00072472-RA	unknown	none	112.528	0.997517	0.277718	3.59184	0.000328357	0.00336097
9099	LABE_00028299-RA	NAIF1	Gallus gallus	33.3744	0.997408	0.332821	2.99683	0.00272805	0.0182722
13530	LABE_00042749-RA	yes1	Danio rerio	77.5567	0.997217	0.220315	4.52633	6.00166e-06	0.000114079
10650	LABE_00033357-RA	SNX29	Bos taurus	108.041	0.996676	0.210724	4.72978	2.24767e-06	4.86002e-05
13837	LABE_00043632-RA	Robo1	Mus musculus	200.961	0.99522	0.369122	2.69618	0.00701389	0.0376404
17741	LABE_00056648-RA	MSH6	Homo sapiens	322.577	0.994595	0.246799	4.02998	5.57825e-05	0.000759856
10213	LABE_00032172-RA	hoxa4	Morone saxatilis	325.635	0.994215	0.240249	4.13828	3.49922e-05	0.000513201
14155	LABE_00044686-RA	hey1	Xenopus tropicalis	17.2979	0.993483	0.372084	2.67005	0.00758398	0.0398603
13721	LABE_00043263-RA	exo1	Danio rerio	87.1326	0.993363	0.266119	3.73278	0.000189381	0.00212202
21388	LABE_00071061-RA	unknown	none	165.09	0.993024	0.278284	3.56839	0.000359183	0.00363534
13590	LABE_00042894-RA	CPAMD8	Homo sapiens	103.453	0.992542	0.280811	3.53456	0.000408458	0.00401119
2179	LABE_00005680-RA	Sv2b	Mus musculus	212.222	0.9924	0.191412	5.18462	2.16452e-07	6.2739e-06
27030	LABE_00096213-RA	unknown	none	38.2023	0.991112	0.297758	3.32858	0.000872885	0.00735718
15322	LABE_00048425-RA	ACRC	Homo sapiens	122.941	0.989643	0.296848	3.33384	0.000856569	0.00726835
16796	LABE_00053150-RA	gpt2l	Danio rerio	4397.86	0.988218	0.251621	3.92741	8.5864e-05	0.00109808
10638	LABE_00033299-RA	hba	Pseudaphritis urvillii	2386.24	0.987706	0.368453	2.68069	0.00734709	0.0389338
7466	LABE_00022833-RA	SLC2A13	Homo sapiens	371.091	0.987345	0.200018	4.93627	7.96302e-07	1.97571e-05
1854	LABE_00004838-RA	fcho1	Danio rerio	315.386	0.987253	0.263036	3.7533	0.000174524	0.00197949
9128	LABE_00028374-RA	wdr91	Danio rerio	970.218	0.984766	0.129954	7.5778	3.51456e-14	3.84211e-12
1655	LABE_00004166-RA	PLPP3	Bos taurus	124.62	0.983483	0.299421	3.28461	0.00102124	0.00831822
14066	LABE_00044339-RA	AFF3	Homo sapiens	604.862	0.981817	0.272769	3.59944	0.000318899	0.00328603
15229	LABE_00048042-RA	hspb1	Poeciliopsis lucida	239.409	0.981584	0.327119	3.00069	0.00269365	0.0181113
6280	LABE_00018974-RA	ATP6V1H	Bos taurus	2307.71	0.981561	0.155874	6.29713	3.03213e-10	1.61633e-08
13930	LABE_00043902-RA	Dlgap5	Mus musculus	431.792	0.980776	0.238182	4.11776	3.82577e-05	0.000552448
4887	LABE_00014124-RA	Bag2	Mus musculus	275.049	0.980223	0.236075	4.15218	3.2933e-05	0.000488621
18822	LABE_00060688-RA	Gmeb1	Mus musculus	64.4912	0.979774	0.364127	2.69075	0.00712921	0.0380885
4433	LABE_00012692-RA	N6AMT2	Gallus gallus	62.4774	0.978936	0.266518	3.67306	0.00023966	0.00260286
2173	LABE_00005668-RA	Oaz2	Mus musculus	153.206	0.978523	0.293698	3.33173	0.000863071	0.00730297
19779	LABE_00064163-RA	TMEM88B	Bos taurus	27.6455	0.975844	0.334757	2.91508	0.00355597	0.0223974
2804	LABE_00007518-RA	unknown	none	850.264	0.975444	0.22865	4.26609	1.98928e-05	0.000318995
20947	LABE_00069152-RA	unknown	none	29.3535	0.974815	0.351269	2.77513	0.00551801	0.0312726
10099	LABE_00031797-RA	Siglec1	Mus musculus	109.762	0.974622	0.34663	2.8117	0.00492798	0.0287131
6251	LABE_00018910-RA	myeov2	Xenopus tropicalis	14.7853	0.973701	0.365835	2.66159	0.00777732	0.0406141
3341	LABE_00009106-RA	npc2	Danio rerio	3678.98	0.97349	0.153	6.36269	1.98246e-10	1.08914e-08
1506	LABE_00003878-RA	IL3RA	Homo sapiens	481.535	0.973246	0.323614	3.00743	0.00263465	0.0178115
1714	LABE_00004395-RA	Mettl25	Mus musculus	46.7181	0.969219	0.296147	3.27277	0.00106501	0.00863229
4767	LABE_00013645-RA	rprml	Danio rerio	36.1713	0.967961	0.368769	2.62484	0.00866887	0.0441145
8553	LABE_00026539-RA	unknown	none	8837.77	0.96776	0.262059	3.69291	0.000221707	0.00242616
9750	LABE_00030607-RA	Als2	Mus musculus	123.632	0.96728	0.232477	4.16076	3.17196e-05	0.000473726
10889	LABE_00034134-RA	ARHGAP24	Homo sapiens	550.289	0.966275	0.324702	2.97589	0.00292144	0.0192758
12421	LABE_00039208-RA	HAUS4	Homo sapiens	87.3138	0.965958	0.364921	2.64703	0.00812018	0.041977
7373	LABE_00022530-RA	IGF2R	Homo sapiens	924.786	0.963493	0.24882	3.87225	0.000107836	0.00132048
19389	LABE_00062690-RA	CHAF1B	Gallus gallus	202.803	0.96348	0.27893	3.4542	0.000551919	0.00505362
17395	LABE_00055533-RA	Fcgr2	Mus musculus	76.8778	0.962434	0.329294	2.92272	0.00346988	0.022011
5351	LABE_00015687-RA	ca1	Chionodraco hamatus	3781.79	0.958877	0.2773	3.4579	0.0005444	0.0050082
18816	LABE_00060679-RA	Fucolectin-3	Anguilla japonica	48.7983	0.958542	0.347694	2.75685	0.0058361	0.0325443
4273	LABE_00012220-RA	atp6v1c1a	Danio rerio	2375.95	0.957409	0.157966	6.06085	1.35402e-09	6.52355e-08
10046	LABE_00031530-RA	RHAG	Homo sapiens	164.391	0.957372	0.271672	3.524	0.00042508	0.0041312
12109	LABE_00038246-RA	AGA	Homo sapiens	378.406	0.95657	0.185194	5.16524	2.40133e-07	6.86788e-06
14454	LABE_00045667-RA	DDR1	Homo sapiens	440.261	0.956004	0.19549	4.8903	1.00684e-06	2.43086e-05
13715	LABE_00043255-RA	LRRC73	Homo sapiens	16.2872	0.955623	0.349892	2.73119	0.00631056	0.0345724
18873	LABE_00060895-RA	unknown	none	31.5405	0.955562	0.336264	2.84171	0.00448729	0.0266556
20096	LABE_00065272-RA	NACC1	Homo sapiens	182.458	0.955478	0.306343	3.11898	0.0018148	0.0131582
13000	LABE_00040992-RA	unknown	none	280.888	0.955282	0.370259	2.58004	0.0098789	0.0486068
15541	LABE_00049073-RA	SFRP5	Bos taurus	87.138	0.95338	0.287646	3.31442	0.000918347	0.00765384
9531	LABE_00029919-RA	ORC3	Bos taurus	132.928	0.95298	0.320196	2.97624	0.00291803	0.019271
9585	LABE_00030050-RA	NCOA3	Homo sapiens	1024.01	0.952597	0.302694	3.14707	0.00164918	0.0121841
16172	LABE_00051122-RA	lig1	Xenopus laevis	653.58	0.951364	0.241683	3.93641	8.2709e-05	0.00106469
818	LABE_00002044-RA	Fam117a	Mus musculus	353.605	0.949164	0.218037	4.35322	1.34151e-05	0.000226383
17908	LABE_00057322-RA	ZDHHC8	Homo sapiens	114.883	0.948702	0.350374	2.70768	0.00677544	0.0366118
8529	LABE_00026443-RA	Rin2	Mus musculus	483.273	0.948568	0.132047	7.18356	6.79186e-13	6.01932e-11
7836	LABE_00024014-RA	PIKFYVE	Homo sapiens	2051.73	0.948537	0.168558	5.62737	1.82975e-08	6.77069e-07
25285	LABE_00087932-RA	MSH2	Bos taurus	68.2595	0.947985	0.362681	2.61382	0.00895351	0.0451787
2676	LABE_00007240-RA	arl8ba	Danio rerio	548.179	0.947682	0.181157	5.23127	1.68353e-07	5.02865e-06
4063	LABE_00011713-RA	TLN2	Homo sapiens	66.9316	0.947203	0.271453	3.48937	0.000484155	0.00456313
25080	LABE_00087179-RA	aldh4a1	Danio rerio	736.659	0.946504	0.222859	4.2471	2.16553e-05	0.000340664
10325	LABE_00032521-RA	Rpp38	Mus musculus	47.7914	0.945248	0.343005	2.75579	0.00585512	0.0326251
20428	LABE_00066669-RA	ATP8A1	Homo sapiens	74.0829	0.944561	0.237124	3.98341	6.79347e-05	0.000897022
8654	LABE_00026906-RA	RNF13	Gallus gallus	1306.65	0.94448	0.158469	5.96001	2.52216e-09	1.15815e-07
7737	LABE_00023720-RA	Myo9a	Rattus norvegicus	430.316	0.943813	0.283451	3.32972	0.000869334	0.00733907
904	LABE_00002206-RA	unknown	none	23.9367	0.943165	0.361941	2.60586	0.00916451	0.0459527
8694	LABE_00027008-RA	PSPH	Pongo abelii	268.302	0.942391	0.203464	4.63174	3.62598e-06	7.31172e-05
564	LABE_00001453-RA	Depdc1b	Mus musculus	41.837	0.941988	0.319377	2.94946	0.00318334	0.0205812
9054	LABE_00028160-RA	scara5	Danio rerio	27.1868	0.939561	0.312415	3.00742	0.00263478	0.0178115
6826	LABE_00020660-RA	rrm1	Danio rerio	1060.51	0.939525	0.266307	3.52798	0.000418748	0.00408431
186	LABE_00000410-RA	TACR3	Homo sapiens	30.8954	0.939298	0.365836	2.56754	0.0102424	0.0499955
9536	LABE_00029927-RA	tonsl	Danio rerio	41.6749	0.93872	0.348893	2.69057	0.00713306	0.0380996
5204	LABE_00015123-RA	SAT1	Gallus gallus	8448.43	0.937711	0.187156	5.01032	5.43401e-07	1.39817e-05
7628	LABE_00023367-RA	Slit3	Rattus norvegicus	174.755	0.936719	0.319348	2.93322	0.00335462	0.0214441
16003	LABE_00050548-RA	TM7SF3	Homo sapiens	1433.17	0.935344	0.194692	4.80422	1.55353e-06	3.53612e-05
18701	LABE_00060276-RA	tipin	Danio rerio	286.086	0.935298	0.220117	4.24909	2.14637e-05	0.0003382
1083	LABE_00002753-RA	unknown	none	200.476	0.934297	0.195134	4.78797	1.68473e-06	3.79126e-05
6557	LABE_00019785-RA	ABCA12	Homo sapiens	42.4791	0.933653	0.332559	2.80748	0.00499309	0.0289685
24071	LABE_00082310-RA	Rfc2	Rattus norvegicus	235.456	0.932894	0.186622	4.99885	5.76739e-07	1.47689e-05
7581	LABE_00023273-RA	hdac9b	Danio rerio	43.1798	0.931328	0.348002	2.67621	0.00744595	0.0393222
795	LABE_00001997-RA	Bcl2	Mus musculus	309.165	0.929782	0.197641	4.70441	2.54605e-06	5.38622e-05
8908	LABE_00027662-RA	Gpank1	Mus musculus	89.5592	0.928892	0.269078	3.45213	0.000556175	0.00508179
6153	LABE_00018646-RA	FAAP24	Bos taurus	78.3777	0.928338	0.249845	3.71565	0.00020268	0.00224764
10651	LABE_00033368-RA	SNX29	Homo sapiens	63.1268	0.927128	0.247156	3.75119	0.000175996	0.00199277
858	LABE_00002105-RA	unknown	none	235.496	0.927008	0.268286	3.45529	0.000549693	0.00504355
11277	LABE_00035611-RA	H2AFZ	Gallus gallus	1173.53	0.926103	0.27735	3.33911	0.000840475	0.00715716
2507	LABE_00006707-RA	dtl	Danio rerio	53.5427	0.92568	0.307964	3.00581	0.00264874	0.0178875
18737	LABE_00060413-RA	asf1bb	Danio rerio	263.881	0.92468	0.219789	4.20713	2.58635e-05	0.000395481
3811	LABE_00010773-RA	PROKR1	Bos taurus	27.8569	0.924409	0.32336	2.85876	0.00425299	0.0255555
17884	LABE_00057250-RA	HAUS2	Homo sapiens	169.699	0.923979	0.228439	4.04475	5.23785e-05	0.000721242
3805	LABE_00010757-RA	Cd300lh	Mus musculus	166.842	0.923663	0.339122	2.72369	0.00645574	0.0351088
10916	LABE_00034216-RA	Sema4d	Mus musculus	393.004	0.92294	0.227115	4.06376	4.82877e-05	0.000671785
11297	LABE_00035720-RA	NAGK	Homo sapiens	2273.38	0.922305	0.198628	4.64339	3.42746e-06	6.957e-05
10498	LABE_00033010-RA	FHL3	Bos taurus	116.06	0.922257	0.208112	4.43155	9.35573e-06	0.000167346
3082	LABE_00008518-RA	SH3BGRL	Pongo abelii	2941.69	0.922121	0.170966	5.39358	6.90676e-08	2.25632e-06
18517	LABE_00059587-RA	Rilpl1	Rattus norvegicus	202.615	0.921965	0.211349	4.36228	1.28714e-05	0.000218095
15878	LABE_00050142-RA	PSTPIP2	Homo sapiens	3471.5	0.920881	0.219591	4.19362	2.74532e-05	0.000416948
2790	LABE_00007488-RA	AGFG1	Homo sapiens	337.732	0.918702	0.268734	3.41862	0.000629388	0.00562661
22131	LABE_00073951-RA	slc38a9	Danio rerio	812.698	0.916698	0.186698	4.91004	9.10555e-07	2.22838e-05
6163	LABE_00018694-RA	SPG11	Homo sapiens	911.866	0.916573	0.216529	4.23303	2.30568e-05	0.0003593
12207	LABE_00038568-RA	trmt5	guanine(37)-N1)-methyltransferase (Danio rerio	120.758	0.916483	0.260482	3.51841	0.000434143	0.00420212
2097	LABE_00005504-RA	Nptn	Mus musculus	277.371	0.916185	0.17159	5.33938	9.32674e-08	2.95818e-06
16756	LABE_00053044-RA	aldocb	Danio rerio	4743.63	0.916054	0.114918	7.97139	1.56893e-15	2.1799e-13
4319	LABE_00012332-RA	PRDX6	Gallus gallus	5635.48	0.915508	0.255191	3.58754	0.000333813	0.00341034
24268	LABE_00083194-RA	Xylb	Mus musculus	119.82	0.914163	0.188873	4.84009	1.29779e-06	3.03466e-05
9003	LABE_00028004-RA	Eva1c	Mus musculus	126.005	0.913819	0.354458	2.57807	0.00993535	0.0487953
17031	LABE_00053925-RA	MGST2	Bos taurus	86.8453	0.910024	0.286498	3.17638	0.00149127	0.0112176
4158	LABE_00011954-RA	zmcm3	Xenopus tropicalis	818.397	0.909857	0.276334	3.2926	0.000992646	0.00814075
4253	LABE_00012183-RA	fabp3	Oncorhynchus mykiss	429.233	0.908296	0.290194	3.12996	0.00174833	0.0127677
20351	LABE_00066332-RA	Col12a1	Mus musculus	128.555	0.9072	0.312789	2.90036	0.00372735	0.0231907
14770	LABE_00046739-RA	Dync2h1	Mus musculus	635.748	0.907163	0.150421	6.03081	1.63135e-09	7.7385e-08
10246	LABE_00032298-RA	Ank2	Mus musculus	49.7756	0.907151	0.338237	2.682	0.00731839	0.0388104
9975	LABE_00031334-RA	L-amino-acid oxidase	Siganus canaliculatus	349.614	0.906359	0.278024	3.26	0.00111412	0.00893956
61	LABE_00000174-RA	CENPN	Homo sapiens	137.063	0.906033	0.284217	3.18782	0.0014335	0.010872
17636	LABE_00056296-RA	SGSH	Homo sapiens	555.57	0.904833	0.182896	4.94725	7.52692e-07	1.87833e-05
19159	LABE_00061926-RA	TK1	Gallus gallus	238.589	0.902814	0.192548	4.68877	2.7485e-06	5.74676e-05
19230	LABE_00062102-RA	Abcc12	Mus musculus	4087.5	0.902234	0.163664	5.51272	3.53325e-08	1.23526e-06
12895	LABE_00040698-RA	C7	Bos taurus	529.05	0.901797	0.335945	2.68436	0.00726688	0.0386228
8394	LABE_00026120-RA	sox7	Xenopus laevis	62.9575	0.899364	0.329138	2.73249	0.00628585	0.0344809
19871	LABE_00064530-RA	SNRPB	Macropus eugenii	2146.92	0.897836	0.202871	4.42564	9.61576e-06	0.00017044
20683	LABE_00068058-RA	TOB2	Homo sapiens	105.654	0.896791	0.304129	2.94872	0.00319098	0.0206121
17483	LABE_00055810-RA	Lipocalin	Rhinella marina	1141.85	0.896714	0.325507	2.75482	0.00587241	0.0327129
1175	LABE_00003003-RA	IFT27	Bos taurus	24.0267	0.896698	0.345848	2.59275	0.00952116	0.0472025
15284	LABE_00048255-RA	GEMIN5	Homo sapiens	205.228	0.896487	0.231053	3.88	0.000104457	0.00128695
175	LABE_00000390-RA	MTHFSD	Homo sapiens	46.112	0.895785	0.346949	2.58189	0.009826	0.0484018
15523	LABE_00049027-RA	LRRC75A	Homo sapiens	32.5372	0.894476	0.310381	2.88187	0.00395327	0.0242083
74	LABE_00000200-RA	PDCD2	Bos taurus	68.2551	0.892106	0.273524	3.26152	0.00110816	0.00890169
12434	LABE_00039240-RA	RASGRP2	Homo sapiens	926.727	0.890956	0.136428	6.53059	6.55127e-11	3.93003e-09
9319	LABE_00029043-RA	unknown	none	73.6693	0.890608	0.241077	3.69429	0.000220502	0.00241543
12485	LABE_00039378-RA	Limd2	Rattus norvegicus	172.623	0.889577	0.212385	4.18852	2.80784e-05	0.000425842
9132	LABE_00028385-RA	lys	Scophthalmus maximus	2630.05	0.889351	0.185327	4.79883	1.59595e-06	3.62175e-05
18338	LABE_00059003-RA	CCNB3	Gallus gallus	255.503	0.889007	0.182302	4.87656	1.07952e-06	2.57458e-05
14969	LABE_00047356-RA	Znhit3	Mus musculus	166.702	0.888037	0.334554	2.65439	0.00794513	0.041229
752	LABE_00001905-RA	RACGAP1	Homo sapiens	328.389	0.887954	0.248948	3.56683	0.000361328	0.00364305
20039	LABE_00065069-RA	CCDC14	Homo sapiens	131.109	0.886505	0.241151	3.67615	0.000236783	0.00257413
19397	LABE_00062707-RA	Dck	Mus musculus	268.419	0.885464	0.270042	3.27899	0.0010418	0.00847607
3758	LABE_00010588-RA	PLEKHM1	Homo sapiens	1682.19	0.88507	0.287819	3.07509	0.00210437	0.0148541
20574	LABE_00067597-RA	lamtor4	Danio rerio	803.087	0.88431	0.194787	4.53988	5.62874e-06	0.000107865
9260	LABE_00028857-RA	OSBPL10	Homo sapiens	200.3	0.883814	0.225778	3.91452	9.05834e-05	0.00114686
25390	LABE_00088472-RA	unknown	none	1032.89	0.883582	0.245138	3.60443	0.000312838	0.00324375
4156	LABE_00011950-RA	unknown	none	46.0625	0.882129	0.267598	3.29647	0.000979069	0.00805087
595	LABE_00001544-RA	Cd22	Mus musculus	602.574	0.881662	0.342314	2.57559	0.0100069	0.0490795
4417	LABE_00012651-RA	gdap2	Danio rerio	189.37	0.881406	0.22326	3.94789	7.88429e-05	0.0010241
3577	LABE_00009903-RA	ZDHHC21	Bos taurus	772.395	0.881199	0.191271	4.60706	4.08404e-06	8.08288e-05
12195	LABE_00038545-RA	tacc3	Xenopus laevis	664.552	0.880522	0.2308	3.81508	0.00013614	0.00161182
14799	LABE_00046852-RA	EHBP1	Homo sapiens	86.0331	0.879995	0.278877	3.15549	0.00160226	0.0119028
12124	LABE_00038330-RA	TIMELESS	Homo sapiens	131.596	0.879358	0.286114	3.07345	0.00211598	0.0149067
13075	LABE_00041202-RA	FLCN	Homo sapiens	449.633	0.87794	0.267027	3.28783	0.00100962	0.0082531
14942	LABE_00047275-RA	DNAJB5	Bos taurus	54.5642	0.877164	0.295972	2.96367	0.00303994	0.019869
17332	LABE_00055146-RA	Snapin	Rattus norvegicus	726.027	0.876876	0.179202	4.89324	9.91914e-07	2.40021e-05
5648	LABE_00016642-RA	Dnah17	Mus musculus	152.689	0.876747	0.24295	3.60875	0.000307678	0.00319795
4902	LABE_00014164-RA	OSTM1	Homo sapiens	470.8	0.875777	0.173998	5.03327	4.82189e-07	1.26025e-05
14774	LABE_00046774-RA	BAG5	Gallus gallus	53.5687	0.874932	0.278996	3.136	0.00171267	0.0125456
19485	LABE_00063061-RA	WNK3	Homo sapiens	56.3768	0.87361	0.285645	3.05838	0.00222538	0.01551
7741	LABE_00023738-RA	unknown	none	60.2585	0.870868	0.269793	3.22791	0.00124696	0.00976884
3977	LABE_00011429-RA	C2CD2	Homo sapiens	1225.65	0.867712	0.141539	6.13056	8.75678e-10	4.32537e-08
648	LABE_00001665-RA	unknown	none	531.63	0.867448	0.2303	3.76661	0.000165481	0.00189061
16628	LABE_00052669-RA	CLTA	Bos taurus	4843.92	0.866614	0.191529	4.52471	6.04797e-06	0.000114656
6650	LABE_00019988-RA	Atp11c	Mus musculus	721.852	0.865872	0.24598	3.5201	0.000431388	0.00418109
12057	LABE_00038056-RA	tmem106b	Danio rerio	2706.82	0.865798	0.204091	4.24222	2.21322e-05	0.000346899
15371	LABE_00048565-RA	SMTN	Homo sapiens	491.829	0.863766	0.291443	2.96375	0.00303912	0.019869
16896	LABE_00053551-RA	PRMT5	Pongo abelii	254.412	0.863232	0.320548	2.69299	0.00708146	0.037918
756	LABE_00001912-RA	gpt2	Xenopus tropicalis	41.7882	0.862871	0.263746	3.27159	0.00106943	0.00866165
12539	LABE_00039515-RA	STX3	Homo sapiens	1855.85	0.862771	0.194806	4.42888	9.47256e-06	0.000168596
903	LABE_00002200-RA	EXOC6	Homo sapiens	1497.17	0.861603	0.130463	6.60418	3.9972e-11	2.50973e-09
8284	LABE_00025751-RA	SCIN	Bos taurus	8120.42	0.86074	0.327915	2.62489	0.00866779	0.0441145
1526	LABE_00003919-RA	apbb1ip	Danio rerio	233	0.859146	0.267807	3.20808	0.00133626	0.0103072
14253	LABE_00045019-RA	unknown	none	131.983	0.858825	0.296995	2.89171	0.00383152	0.0236502
11944	LABE_00037689-RA	zgc	Danio rerio	695.084	0.858569	0.171284	5.01254	5.37164e-07	1.38543e-05
15328	LABE_00048441-RA	VLDLR	Homo sapiens	528.293	0.858508	0.326603	2.6286	0.0085738	0.0437548
17685	LABE_00056463-RA	MYPN	Homo sapiens	193.942	0.858333	0.235362	3.64686	0.00026546	0.00282889
15378	LABE_00048594-RA	setd8a	Danio rerio	226.571	0.858313	0.250215	3.43031	0.000602901	0.00543722
10802	LABE_00033899-RA	SERPINI1	Gallus gallus	160.018	0.858253	0.320057	2.68156	0.00732788	0.0388511
5892	LABE_00017553-RA	Asb9	Mus musculus	29.6243	0.857597	0.272854	3.14306	0.00167193	0.0123184
20990	LABE_00069316-RA	KALRN	Homo sapiens	54.2031	0.853984	0.326691	2.61404	0.00894789	0.0451659
15932	LABE_00050290-RA	SCPEP1	Homo sapiens	3501.28	0.853936	0.147457	5.79109	6.99309e-09	2.89621e-07
2519	LABE_00006736-RA	DUSP10	Bos taurus	251.676	0.853534	0.19267	4.43003	9.42183e-06	0.000167971
9137	LABE_00028421-RA	SPIN1	Pongo abelii	251.456	0.853206	0.274565	3.10748	0.00188689	0.0135575
12108	LABE_00038244-RA	NEIL3	Homo sapiens	81.2673	0.853011	0.326964	2.60889	0.00908377	0.0456648
19600	LABE_00063474-RA	Vipr2	Mus musculus	59.1903	0.852708	0.321161	2.65508	0.00792903	0.0411895
18520	LABE_00059592-RA	CDK2AP1	Homo sapiens	463.992	0.852307	0.154286	5.52422	3.30959e-08	1.16654e-06
10001	LABE_00031395-RA	spg21	Danio rerio	1696.6	0.85187	0.15048	5.66103	1.5047e-08	5.72532e-07
16194	LABE_00051165-RA	unknown	none	128.799	0.851191	0.230716	3.68934	0.000224838	0.00245568
9100	LABE_00028301-RA	fam102a	Xenopus laevis	401.133	0.850789	0.2395	3.55235	0.000381806	0.00379446
995	LABE_00002538-RA	fjx1	Xiphophorus maculatus	19.823	0.850608	0.330927	2.57038	0.0101588	0.0497114
4441	LABE_00012710-RA	CENPJ	Homo sapiens	158.919	0.84851	0.269212	3.15183	0.00162249	0.0120406
5000	LABE_00014413-RA	aplnra	Danio rerio	64.0894	0.847959	0.32483	2.61047	0.00904188	0.045518
19727	LABE_00063853-RA	unknown	none	584.528	0.845525	0.248068	3.40843	0.000653368	0.00580633
4518	LABE_00012927-RA	npl	Danio rerio	1090.37	0.845515	0.179156	4.71943	2.36505e-06	5.0832e-05
18449	LABE_00059411-RA	ncapg	Xenopus laevis	440.295	0.845385	0.243703	3.46892	0.000522552	0.00483821
14939	LABE_00047272-RA	FANCG	Homo sapiens	64.5267	0.844916	0.297777	2.83741	0.00454807	0.0269369
18599	LABE_00059888-RA	Mlxip	Mus musculus	200.673	0.844657	0.214155	3.94415	8.00851e-05	0.00103586
2954	LABE_00008102-RA	SUSD3	Homo sapiens	778.653	0.844405	0.306072	2.75884	0.0058007	0.0324087
6356	LABE_00019179-RA	Lamb2	Mus musculus	135.357	0.844308	0.20703	4.0782	4.53862e-05	0.000638848
8898	LABE_00027641-RA	chtf18	Xenopus laevis	190.39	0.844042	0.265303	3.18142	0.00146553	0.0110588
6176	LABE_00018746-RA	Kcna2	Rattus norvegicus	48.6937	0.841685	0.251183	3.35089	0.000805527	0.00690049
19493	LABE_00063092-RA	Tlr13	Mus musculus	991.545	0.841007	0.295909	2.84211	0.00448163	0.0266385
4888	LABE_00014125-RA	ZNF451	Homo sapiens	285.75	0.840755	0.180583	4.65579	3.22742e-06	6.63223e-05
26951	LABE_00095886-RA	IQGAP3	Homo sapiens	143.691	0.840471	0.248049	3.38833	0.000703205	0.0061612
6619	LABE_00019918-RA	Prss23	Mus musculus	124.655	0.840098	0.323326	2.5983	0.00936871	0.0466713
18100	LABE_00058082-RA	Lrrc17	Mus musculus	393.057	0.838714	0.28503	2.94255	0.00325525	0.0209582
18381	LABE_00059118-RA	6-phosphofructo-2-kinase/fructose-2%2C6-bisphosphatase	Lithobates catesbeiana	772.154	0.838041	0.253409	3.30707	0.000942768	0.00781384
17030	LABE_00053923-RA	spdl1	Danio rerio	216.578	0.835945	0.262382	3.18598	0.00144264	0.0109077
13532	LABE_00042754-RA	TYMS	Homo sapiens	221.168	0.835109	0.286167	2.91826	0.0035199	0.0222366
7171	LABE_00021781-RA	Rpf2	Mus musculus	769.496	0.83445	0.250228	3.33476	0.000853716	0.00724986
19074	LABE_00061587-RA	METTL6	Homo sapiens	72.0035	0.834222	0.213641	3.90479	9.43089e-05	0.00118497
7310	LABE_00022307-RA	ATP6V1G1	Bos taurus	3885.04	0.834154	0.18488	4.51186	6.42604e-06	0.000120655
20295	LABE_00066099-RA	ska1	Danio rerio	97.5433	0.833687	0.278863	2.98959	0.00279348	0.018637
12946	LABE_00040841-RA	impdh2	Danio rerio	736.018	0.832633	0.235009	3.54299	0.000395619	0.0039047
3823	LABE_00010818-RA	CFAP43	Homo sapiens	55.9882	0.832533	0.300161	2.77362	0.00554365	0.0313766
19914	LABE_00064681-RA	ASB5	Bos taurus	99.6583	0.832274	0.273668	3.04118	0.00235655	0.0162558
18283	LABE_00058794-RA	ndel1b	Danio rerio	275.918	0.831265	0.270367	3.07458	0.00210799	0.0148698
12010	LABE_00037891-RA	Zhx3	Mus musculus	332.567	0.831053	0.219299	3.78959	0.000150898	0.00175533
16329	LABE_00051609-RA	scrn2	Danio rerio	130.789	0.831034	0.286184	2.90385	0.00368607	0.023003
4267	LABE_00012211-RA	RTP3	Homo sapiens	1111.57	0.831015	0.282532	2.94131	0.00326825	0.021023
2876	LABE_00007850-RA	KIAA1328	Homo sapiens	104.705	0.83058	0.179463	4.62813	3.68975e-06	7.41254e-05
5117	LABE_00014916-RA	PMS1	Homo sapiens	348.994	0.830297	0.226083	3.67253	0.00024016	0.00260558
19032	LABE_00061413-RA	CPXM1	Homo sapiens	90.8919	0.828321	0.234614	3.53057	0.000414671	0.00405926
18779	LABE_00060557-RA	HERPUD1	Homo sapiens	87.2028	0.8281	0.266853	3.1032	0.00191437	0.0137107
24104	LABE_00082512-RA	slc38a9	Danio rerio	614.01	0.827768	0.186803	4.43122	9.36993e-06	0.000167461
13194	LABE_00041485-RA	SYNGR3	Bos taurus	296.42	0.826925	0.290435	2.84719	0.00441069	0.026269
2805	LABE_00007519-RA	unknown	none	356.778	0.82558	0.282852	2.91877	0.00351412	0.0222327
10880	LABE_00034099-RA	prom1a	Danio rerio	1201.08	0.82485	0.169075	4.87862	1.06833e-06	2.55356e-05
626	LABE_00001614-RA	zgc	Danio rerio	1327.31	0.82335	0.116646	7.05854	1.68259e-12	1.38307e-10
4106	LABE_00011806-RA	Wash1	Danio rerio	324.869	0.821743	0.190198	4.32047	1.55698e-05	0.000258528
15759	LABE_00049774-RA	ADSL	Gallus gallus	496.983	0.819526	0.245885	3.33297	0.00085925	0.00728249
4105	LABE_00011804-RA	Ddx11	Mus musculus	93.1028	0.818948	0.312105	2.62395	0.00869172	0.0441786
11341	LABE_00035908-RA	unknown	none	281.971	0.818338	0.263165	3.1096	0.00187339	0.0134979
8668	LABE_00026942-RA	CEP57	Homo sapiens	112.102	0.818025	0.234279	3.49167	0.000480011	0.00453599
20166	LABE_00065554-RA	MAD2L1BP	Homo sapiens	70.8487	0.817313	0.283776	2.88014	0.00397503	0.0242769
21079	LABE_00069833-RA	MANBA	Bos taurus	736.018	0.817293	0.120542	6.78016	1.20043e-11	8.47621e-10
20448	LABE_00066726-RA	METTL4	Homo sapiens	63.4717	0.816985	0.241127	3.38819	0.000703548	0.0061617
9052	LABE_00028153-RA	esco2	Danio rerio	270.951	0.816478	0.263946	3.09336	0.00197905	0.0140988
3357	LABE_00009141-RA	AP5M1	Homo sapiens	384.602	0.815896	0.181884	4.48581	7.26373e-06	0.000134161
17251	LABE_00054807-RA	DKC1	Gallus gallus	3697.26	0.815381	0.273828	2.97771	0.00290415	0.0192105
16366	LABE_00051728-RA	FABP3	Bos taurus	990.986	0.813969	0.298814	2.724	0.00644972	0.0350938
11257	LABE_00035541-RA	MAD2L1	Homo sapiens	272.38	0.81385	0.248397	3.27641	0.00105136	0.00854102
7931	LABE_00024345-RA	Serinc1	Mus musculus	4509.55	0.813023	0.180047	4.51562	6.31314e-06	0.000118898
18962	LABE_00061194-RA	PTPRO	Homo sapiens	120.107	0.81297	0.247047	3.29075	0.0009992	0.00819139
27067	LABE_00096415-RA	POLR3F	Homo sapiens	134.659	0.811859	0.231559	3.50605	0.000454807	0.00435514
13406	LABE_00042384-RA	Rab35	Rattus norvegicus	1338.59	0.811459	0.17614	4.6069	4.08723e-06	8.08288e-05
7385	LABE_00022593-RA	MAN1A1	Sus scrofa	86.2106	0.810994	0.288828	2.80788	0.00498691	0.0289405
20927	LABE_00069086-RA	unknown	none	29.0026	0.809793	0.313918	2.57963	0.00989061	0.0486533
22803	LABE_00076646-RA	DPH5	Homo sapiens	74.9258	0.808964	0.272475	2.96895	0.00298817	0.0196199
7572	LABE_00023247-RA	FHOD3	Homo sapiens	42.9749	0.807664	0.305925	2.64007	0.00828882	0.0427147
3083	LABE_00008519-RA	Non-histone chromosomal protein HMG-14A	Gallus gallus	1746.55	0.807598	0.155932	5.17918	2.22867e-07	6.44251e-06
14415	LABE_00045536-RA	BRIP1	Homo sapiens	181.685	0.807544	0.265679	3.03955	0.00236932	0.016323
19874	LABE_00064538-RA	ube2c	Xenopus laevis	436.001	0.807161	0.231337	3.48911	0.000484623	0.00456355
14660	LABE_00046274-RA	ARHGAP26	Gallus gallus	104.783	0.80699	0.310291	2.60076	0.00930184	0.0464682
8232	LABE_00025509-RA	SVIL	Bos taurus	414.269	0.80612	0.278728	2.89214	0.00382629	0.0236355
16684	LABE_00052863-RA	Cmtm4	Mus musculus	144.48	0.805944	0.196787	4.09551	4.21248e-05	0.000599603
1500	LABE_00003868-RA	zmcm6-b	Xenopus laevis	719.557	0.805811	0.270012	2.98436	0.00284176	0.018924
211	LABE_00000470-RA	CHRNA3	Gallus gallus	63.7697	0.804002	0.252026	3.19015	0.00142199	0.0108153
19180	LABE_00061961-RA	unknown	none	720.682	0.803119	0.252052	3.18632	0.00144097	0.010904
13571	LABE_00042848-RA	MATN2	Homo sapiens	72.3066	0.802571	0.247252	3.24597	0.00117053	0.00930203
8085	LABE_00024842-RA	SLC22A5	Homo sapiens	4637.26	0.80055	0.286723	2.79207	0.0052372	0.0301251
23343	LABE_00079061-RA	ap5b1	Xenopus tropicalis	110.577	0.800492	0.225442	3.55076	0.000384115	0.00381212
9079	LABE_00028240-RA	KBTBD3	Homo sapiens	42.4571	0.79993	0.273618	2.92352	0.00346094	0.0219608
12865	LABE_00040569-RA	Palm3	Mus musculus	199.335	0.799359	0.279487	2.8601	0.00423512	0.0254699
20983	LABE_00069287-RA	aurkb	Danio rerio	787.546	0.798637	0.220091	3.62866	0.000284895	0.00300199
3557	LABE_00009847-RA	DHX15	Homo sapiens	635.737	0.798613	0.187222	4.2656	1.99363e-05	0.000319455
3748	LABE_00010564-RA	Arhgap27	Rattus norvegicus	1348.95	0.798333	0.160401	4.97709	6.45457e-07	1.64504e-05
14316	LABE_00045200-RA	Rxfp3	Mus musculus	375.571	0.798155	0.239424	3.33364	0.00085717	0.00727058
12970	LABE_00040918-RA	NUP37	Homo sapiens	179.027	0.797625	0.258053	3.09093	0.00199531	0.0142006
1028	LABE_00002643-RA	ccdc77	Xenopus laevis	117.625	0.797455	0.274603	2.90403	0.00368397	0.0229965
18193	LABE_00058490-RA	Fcgr2	Mus musculus	113.458	0.797119	0.287006	2.77736	0.00548025	0.0311077
12504	LABE_00039416-RA	spns1	Danio rerio	1640.38	0.796729	0.155031	5.13917	2.75959e-07	7.72278e-06
1118	LABE_00002834-RA	PARN	Homo sapiens	537.934	0.795179	0.288283	2.75833	0.00580971	0.0324245
17525	LABE_00055929-RA	SGOL1	Homo sapiens	220.204	0.794283	0.225258	3.5261	0.000421728	0.00410704
8828	LABE_00027472-RA	unknown	none	65.0704	0.794043	0.289257	2.74511	0.00604902	0.03346
7710	LABE_00023642-RA	ZNF782	Homo sapiens	124.931	0.793192	0.2328	3.40718	0.000656368	0.00582188
407	LABE_00001043-RA	WWC3	Homo sapiens	121.218	0.79233	0.267024	2.96726	0.00300463	0.0197073
1893	LABE_00004948-RA	DDX49	Homo sapiens	307.968	0.790863	0.294389	2.68645	0.00722155	0.0384483
18058	LABE_00057950-RA	MAP4K5	Homo sapiens	1396.03	0.789161	0.288457	2.7358	0.00622281	0.0341961
11191	LABE_00035285-RA	BLVRB	NADPH) (Homo sapiens	958.173	0.787974	0.220588	3.57216	0.00035405	0.00358984
7925	LABE_00024294-RA	unknown	none	292.794	0.787767	0.291953	2.69826	0.00697028	0.0374531
14323	LABE_00045222-RA	PRR5L	Bos taurus	345.85	0.787606	0.259649	3.03335	0.00241852	0.0166035
5306	LABE_00015508-RA	Rragc	Mus musculus	490.536	0.787129	0.163458	4.81547	1.46855e-06	3.37891e-05
15779	LABE_00049825-RA	ZBTB48	Pongo abelii	144.757	0.786215	0.204233	3.8496	0.000118311	0.00143223
13162	LABE_00041406-RA	COMMD2	Homo sapiens	831.569	0.786031	0.160105	4.90949	9.13154e-07	2.2322e-05
17898	LABE_00057284-RA	CDCA2	Bos taurus	486.253	0.785399	0.21686	3.62169	0.00029269	0.00306435
3059	LABE_00008378-RA	Hmmr	Rattus norvegicus	306.69	0.785344	0.217509	3.61063	0.000305453	0.00318096
9933	LABE_00031186-RA	Dnm2	Rattus norvegicus	11748.8	0.784521	0.131139	5.98234	2.19949e-09	1.02307e-07
6631	LABE_00019941-RA	unknown	none	2136.1	0.784518	0.164133	4.77976	1.75505e-06	3.92084e-05
6679	LABE_00020064-RA	PGAM1	Gallus gallus	1406.5	0.783276	0.137079	5.71405	1.10316e-08	4.35922e-07
11544	LABE_00036483-RA	FRY	Homo sapiens	71.7191	0.781659	0.291338	2.683	0.00729658	0.0387328
11502	LABE_00036356-RA	Kcnk10	Rattus norvegicus	80.1704	0.781491	0.227146	3.44048	0.00058069	0.0052678
1778	LABE_00004564-RA	rpa1	Danio rerio	844.246	0.779271	0.289699	2.68993	0.00714666	0.0381344
21546	LABE_00071680-RA	SLC8A1	Cavia porcellus	300.211	0.779215	0.283313	2.75036	0.00595292	0.0330312
5554	LABE_00016419-RA	Gpr18	Rattus norvegicus	486.213	0.778642	0.283058	2.75082	0.00594455	0.0330108
1108	LABE_00002806-RA	plk1	Xenopus laevis	600.131	0.778126	0.196592	3.95808	7.55551e-05	0.000987951
12802	LABE_00040284-RA	Bach1	Mus musculus	255.23	0.77592	0.189198	4.10109	4.11202e-05	0.000586856
7441	LABE_00022754-RA	SNX27	Bos taurus	414.274	0.774353	0.207862	3.72532	0.000195068	0.00217893
20319	LABE_00066206-RA	Arsa	Mus musculus	272.516	0.772862	0.249249	3.10077	0.00193021	0.0138057
9419	LABE_00029424-RA	DSCR3	Pongo abelii	567.003	0.772776	0.200856	3.84741	0.000119375	0.00144269
3020	LABE_00008241-RA	VPRBP	Homo sapiens	3877.64	0.772711	0.137329	5.62673	1.83654e-08	6.78416e-07
178	LABE_00000398-RA	MIS12	Gallus gallus	101.43	0.771731	0.253086	3.04928	0.00229391	0.0159206
11259	LABE_00035552-RA	zcchc4	Xenopus tropicalis	359.164	0.77113	0.241614	3.19158	0.00141496	0.0107766
7729	LABE_00023696-RA	Rbpms2	Mus musculus	2111.58	0.77093	0.277571	2.77741	0.0054794	0.0311077
5570	LABE_00016473-RA	Kcnab1	Rattus norvegicus	80.0483	0.769186	0.244301	3.14852	0.00164099	0.0121486
10250	LABE_00032304-RA	Fbxo10	Mus musculus	258.345	0.768968	0.237773	3.23404	0.00122052	0.00962031
5771	LABE_00017209-RA	srgap2	Danio rerio	535.118	0.76896	0.195042	3.94254	8.06228e-05	0.00104219
6297	LABE_00019032-RA	ATP6V0B	Bos taurus	3640.86	0.768799	0.139442	5.51341	3.51947e-08	1.23244e-06
5187	LABE_00015083-RA	EPHB4	Homo sapiens	43.6411	0.768721	0.234001	3.28511	0.00101941	0.00830964
2540	LABE_00006818-RA	no66	Danio rerio	421.655	0.768257	0.244529	3.14178	0.00167924	0.0123516
11463	LABE_00036242-RA	Poli	Mus musculus	109.676	0.767944	0.271839	2.825	0.00472808	0.0277948
18210	LABE_00058547-RA	e2f8	Danio rerio	301.14	0.767645	0.241452	3.17929	0.00147637	0.0111327
12390	LABE_00039133-RA	smc2	Xenopus laevis	1036.36	0.766773	0.2487	3.08313	0.00204838	0.0145303
10300	LABE_00032475-RA	IL16	Bos taurus	693.596	0.766121	0.234629	3.26524	0.00109371	0.00881188
10188	LABE_00032022-RA	LAMTOR1	Bos taurus	2251.86	0.765601	0.19288	3.96932	7.20776e-05	0.000947603
14250	LABE_00044966-RA	cenpl	Danio rerio	105.749	0.765158	0.272975	2.80304	0.00506241	0.029284
25655	LABE_00089601-RA	WDR74	Bos taurus	158.885	0.76406	0.274847	2.77995	0.00543674	0.0309341
7241	LABE_00022082-RA	slc12a9	Xenopus laevis	1476.26	0.76312	0.24569	3.10602	0.00189621	0.0136077
10369	LABE_00032626-RA	EPB41L2	Homo sapiens	766.895	0.761194	0.162977	4.67055	3.00388e-06	6.24435e-05
24904	LABE_00086231-RA	RBM45	Homo sapiens	335.153	0.760996	0.214002	3.55603	0.000376504	0.00375563
20718	LABE_00068209-RA	Galnt11	Mus musculus	1919.36	0.760698	0.165594	4.59376	4.3532e-06	8.55388e-05
3957	LABE_00011348-RA	TMPRSS2	Homo sapiens	6290.4	0.760156	0.211029	3.60214	0.000315609	0.00326306
18712	LABE_00060309-RA	TGFBI	Homo sapiens	2745.12	0.760125	0.211956	3.58625	0.000335469	0.00342401
19334	LABE_00062494-RA	hpd	Danio rerio	87.3166	0.758335	0.260656	2.90933	0.00362204	0.0226955
2908	LABE_00007961-RA	mov10b.1: Putative helicase mov-10-B.1	Danio rerio	746.788	0.758125	0.265885	2.85132	0.00435381	0.0260089
4402	LABE_00012592-RA	unknown	none	1073.4	0.757514	0.282983	2.67689	0.00743091	0.0393005
17523	LABE_00055925-RA	RAB25	Bos taurus	1621.31	0.756998	0.182816	4.14076	3.46154e-05	0.000508511
628	LABE_00001617-RA	eif4e3	Danio rerio	1042.89	0.755581	0.227029	3.32813	0.000874318	0.00736383
9614	LABE_00030154-RA	DNMT1	cytosine-5)-methyltransferase 1 (Bos taurus	902.054	0.755573	0.242814	3.11174	0.00185988	0.0134185
16611	LABE_00052616-RA	prmt7	Danio rerio	174.879	0.753641	0.27874	2.70374	0.00685636	0.0369608
10972	LABE_00034425-RA	FUCA1	Homo sapiens	2147.33	0.753581	0.133443	5.6472	1.6308e-08	6.11864e-07
19351	LABE_00062587-RA	CRAT	Columba livia	108.439	0.752805	0.236204	3.18709	0.0014371	0.01089
2046	LABE_00005363-RA	Net1	Mus musculus	455.18	0.751967	0.20911	3.59603	0.000323108	0.00331671
5146	LABE_00014986-RA	RCSD1	Bos taurus	995.203	0.751856	0.252953	2.97232	0.00295563	0.0194537
14959	LABE_00047331-RA	Pigl	Rattus norvegicus	159.099	0.750418	0.209673	3.579	0.000344912	0.00350709
933	LABE_00002318-RA	foxk2	Xenopus laevis	242.283	0.750414	0.188588	3.97912	6.91704e-05	0.000911661
19557	LABE_00063291-RA	MAP3K15	Homo sapiens	221.584	0.750261	0.230631	3.25308	0.00114161	0.00910247
5024	LABE_00014509-RA	slc15a4	Xenopus laevis	1048.84	0.749482	0.163713	4.57803	4.69373e-06	9.14788e-05
1120	LABE_00002836-RA	eri2	Xenopus laevis	45.1968	0.749473	0.285656	2.62369	0.00869823	0.0442013
6386	LABE_00019267-RA	wdr4	guanine-N(7)-)-methyltransferase non-catalytic subunit wdr4 (Danio rerio	154.919	0.749343	0.267882	2.79729	0.00515334	0.0297293
19653	LABE_00063609-RA	DDX56	Bos taurus	304.008	0.748555	0.257223	2.91014	0.00361268	0.0226566
14628	LABE_00046138-RA	SLC12A2	Homo sapiens	125.926	0.747479	0.273171	2.7363	0.00621343	0.034168
3257	LABE_00008887-RA	Mthfd1	Rattus norvegicus	7053.64	0.747007	0.214233	3.48689	0.00048867	0.00458562
5464	LABE_00016110-RA	ZMYND8	Homo sapiens	868.136	0.746338	0.113263	6.5894	4.41602e-11	2.73286e-09
2761	LABE_00007434-RA	PLSCR2	Bos taurus	3253.39	0.74553	0.150125	4.96606	6.83282e-07	1.72511e-05
17367	LABE_00055317-RA	ddx51	Danio rerio	183.697	0.744967	0.267393	2.78604	0.00533568	0.0305122
7924	LABE_00024293-RA	ctps1	Danio rerio	319.953	0.743575	0.288435	2.57796	0.00993856	0.0488
7514	LABE_00023068-RA	depdc1a	Danio rerio	92.4185	0.742931	0.24834	2.99158	0.00277533	0.0185399
10908	LABE_00034180-RA	RAD1	Pongo abelii	165.13	0.742912	0.200533	3.70468	0.000211656	0.00233038
15621	LABE_00049324-RA	e2f4	Xenopus laevis	408.408	0.742815	0.189738	3.91495	9.04223e-05	0.00114549
9304	LABE_00029006-RA	Nelfa	Mus musculus	219.648	0.74226	0.21191	3.50272	0.000460535	0.00439437
12209	LABE_00038572-RA	Prkch	Mus musculus	1840.69	0.742116	0.212784	3.48765	0.000487284	0.00458241
10368	LABE_00032625-RA	EPB41L2	Homo sapiens	255.445	0.741991	0.215806	3.43823	0.000585524	0.00530048
19752	LABE_00063925-RA	CPT1A	Homo sapiens	120.276	0.741578	0.229277	3.23442	0.00121891	0.00961206
13919	LABE_00043879-RA	birc5.2: Baculoviral IAP repeat-containing protein 5.2	Xenopus tropicalis	261.541	0.741326	0.233716	3.17191	0.00151439	0.0113598
9355	LABE_00029182-RA	Satb1	Mus musculus	177.462	0.741183	0.255144	2.90496	0.00367296	0.0229477
14713	LABE_00046537-RA	e2f7	Danio rerio	103.3	0.740031	0.262119	2.82326	0.00475375	0.0279032
16706	LABE_00052926-RA	unknown	none	746.868	0.739797	0.212966	3.47378	0.000513179	0.00476372
19167	LABE_00061939-RA	ACSL1	Cavia porcellus	1469.54	0.739672	0.208687	3.54441	0.000393495	0.00388551
7478	LABE_00022893-RA	cep290	Danio rerio	330.782	0.739514	0.164699	4.49008	7.11963e-06	0.000131725
14123	LABE_00044519-RA	sdc2-b	Xenopus laevis	837.331	0.739281	0.156694	4.718	2.38173e-06	5.11396e-05
4330	LABE_00012359-RA	unknown	none	192.661	0.738847	0.209695	3.52343	0.000426	0.00413818
5675	LABE_00016895-RA	ORC4	Homo sapiens	231.201	0.738075	0.231533	3.18778	0.00143371	0.010872
12330	LABE_00038899-RA	CENPI	Gallus gallus	355.848	0.737888	0.239462	3.08145	0.00205997	0.0146029
20289	LABE_00066073-RA	nusap1	Danio rerio	615.262	0.737487	0.199692	3.69312	0.000221522	0.00242537
10251	LABE_00032307-RA	POLR1E	Homo sapiens	158.718	0.737386	0.253893	2.90432	0.00368056	0.0229819
12290	LABE_00038809-RA	unknown	none	85.3817	0.737314	0.247448	2.97967	0.00288563	0.0191215
6013	LABE_00017942-RA	mcm10	Danio rerio	158.565	0.73721	0.235906	3.12502	0.00177792	0.0129487
7721	LABE_00023668-RA	KIAA0556	Homo sapiens	296.268	0.736752	0.178365	4.1306	3.61818e-05	0.000527206
13651	LABE_00043074-RA	DRAM1	Homo sapiens	1091.76	0.736651	0.175051	4.20819	2.57421e-05	0.000394017
14890	LABE_00047179-RA	unknown	none	83.0458	0.735673	0.244621	3.00739	0.002635	0.0178115
16832	LABE_00053272-RA	exosc6	Danio rerio	90.3119	0.735576	0.262348	2.80382	0.00505007	0.0292282
592	LABE_00001541-RA	Prrt1	Rattus norvegicus	7880.93	0.735402	0.201462	3.65033	0.000261902	0.00279809
9004	LABE_00028005-RA	UPF0769 protein C21orf59 homolog	Danio rerio	136.013	0.735366	0.218745	3.36175	0.000774498	0.00668521
15067	LABE_00047573-RA	ITPKA	Homo sapiens	418.864	0.734979	0.216902	3.38853	0.000702685	0.00615915
3612	LABE_00010096-RA	SLC2A1	Gallus gallus	437.434	0.734594	0.246871	2.97562	0.00292397	0.0192807
21107	LABE_00069952-RA	Arrdc3	Rattus norvegicus	550.252	0.734065	0.242528	3.02673	0.00247218	0.0169287
10856	LABE_00034020-RA	Rassf2	Mus musculus	201.433	0.732907	0.156175	4.69285	2.69426e-06	5.64982e-05
2802	LABE_00007515-RA	cnpy4	Danio rerio	72.7471	0.732198	0.194047	3.7733	0.000161102	0.0018504
15933	LABE_00050292-RA	coil	Xenopus laevis	171.947	0.731401	0.276769	2.64264	0.00822631	0.0424543
1006	LABE_00002564-RA	ldha	Gillichthys seta	2445.91	0.731226	0.180522	4.05063	5.10806e-05	0.000706079
13027	LABE_00041057-RA	Carboxy-terminal kinesin 2	Xenopus laevis	470.019	0.730699	0.205623	3.55359	0.000380009	0.00378203
11303	LABE_00035804-RA	kif2c	Xenopus laevis	564.501	0.73053	0.213929	3.41482	0.000638248	0.00569399
3885	LABE_00011157-RA	Idua	Mus musculus	187.519	0.730316	0.203387	3.59077	0.000329704	0.00337092
1856	LABE_00004842-RA	acsbg2	Xenopus laevis	2470.16	0.729776	0.177615	4.10875	3.97811e-05	0.000571151
1055	LABE_00002698-RA	Znf276	Mus musculus	131.214	0.729127	0.245004	2.97598	0.00292056	0.0192758
2478	LABE_00006591-RA	Mbip	Mus musculus	187.004	0.728104	0.24351	2.99004	0.00278939	0.0186155
8764	LABE_00027173-RA	Neurl1b	Mus musculus	103.508	0.727782	0.248157	2.93275	0.00335972	0.0214703
18775	LABE_00060544-RA	spast	Xenopus laevis	304.309	0.727662	0.194115	3.74861	0.000177819	0.00200462
7607	LABE_00023323-RA	Hspa8	Rattus norvegicus	281.742	0.72726	0.278022	2.61583	0.00890098	0.0449769
8746	LABE_00027128-RA	Rufy1	Mus musculus	672.568	0.725931	0.151647	4.78697	1.69314e-06	3.80224e-05
18666	LABE_00060133-RA	spc24	Danio rerio	174.241	0.725413	0.243209	2.98267	0.00285743	0.0189814
5425	LABE_00016008-RA	unknown	none	525.808	0.725161	0.147593	4.91324	8.95835e-07	2.19485e-05
12702	LABE_00040034-RA	fignl1	Xenopus laevis	104.387	0.72496	0.267737	2.70774	0.00677437	0.0366118
1002	LABE_00002558-RA	Lrrc56	Rattus norvegicus	108.375	0.724757	0.273019	2.65461	0.00794011	0.0412247
17346	LABE_00055200-RA	NRP2	Homo sapiens	266.178	0.723818	0.21355	3.38946	0.000700304	0.00614327
3172	LABE_00008724-RA	Ggt1	Rattus norvegicus	5779.12	0.72295	0.211308	3.4213	0.000623217	0.00558071
16192	LABE_00051163-RA	pih1d1	Danio rerio	229.98	0.721563	0.181565	3.97414	7.06337e-05	0.000929809
1347	LABE_00003514-RA	Ig kappa chain V-III region SIE	Homo sapiens	1571.21	0.721417	0.247029	2.92037	0.00349618	0.0221517
9830	LABE_00030850-RA	Dut	Rattus norvegicus	641.704	0.721297	0.19969	3.61208	0.000303751	0.00316477
6284	LABE_00018993-RA	Pde1c	Mus musculus	81.6184	0.720743	0.252218	2.85761	0.00426839	0.0256127
13982	LABE_00044090-RA	ADCY6	Homo sapiens	272.747	0.719939	0.205137	3.50954	0.000448878	0.00431838
15581	LABE_00049231-RA	pvrl3l	Danio rerio	73.0772	0.719153	0.276079	2.60488	0.00919052	0.0460295
12212	LABE_00038576-RA	MIS18BP1	Homo sapiens	227.291	0.719069	0.234318	3.06878	0.00214935	0.0150825
6487	LABE_00019610-RA	Cldn4	Mus musculus	2884.36	0.71782	0.213759	3.35808	0.000784862	0.00675301
894	LABE_00002167-RA	FASN	Gallus gallus	186.891	0.717532	0.266378	2.69366	0.00706717	0.0378509
24524	LABE_00084395-RA	Ig kappa chain C region	Mus musculus	169.668	0.716941	0.27571	2.60035	0.00931293	0.0465128
10648	LABE_00033338-RA	ERCC4	Homo sapiens	152.01	0.714875	0.192442	3.71477	0.000203392	0.00225437
14647	LABE_00046215-RA	Rbm7	Mus musculus	369.648	0.714594	0.204366	3.49664	0.000471158	0.00447981
18002	LABE_00057741-RA	COASY	Sus scrofa	919.254	0.713338	0.141791	5.0309	4.88182e-07	1.27282e-05
6556	LABE_00019784-RA	BARD1	Homo sapiens	152.205	0.713178	0.245406	2.90612	0.00365939	0.0228829
15746	LABE_00049749-RA	AP5Z1	Homo sapiens	377.238	0.713131	0.16721	4.26488	2.00009e-05	0.000320014
18910	LABE_00060996-RA	CLTC	Bos taurus	6037.19	0.712886	0.178219	4.00006	6.33253e-05	0.000846538
958	LABE_00002444-RA	BMS1	Homo sapiens	644.956	0.712824	0.212603	3.35283	0.00079989	0.00686586
7459	LABE_00022813-RA	AHNAK	Homo sapiens	2936.16	0.712527	0.237365	3.00182	0.00268369	0.0180612
4006	LABE_00011541-RA	KIF23	Homo sapiens	444.161	0.71227	0.18904	3.76782	0.000164681	0.00188447
3520	LABE_00009669-RA	COMMD10	Homo sapiens	298.399	0.711389	0.16017	4.44145	8.93535e-06	0.000161166
404	LABE_00001038-RA	SHROOM2	Homo sapiens	541.254	0.710162	0.147287	4.82161	1.42406e-06	3.28954e-05
16358	LABE_00051707-RA	Cep70	Mus musculus	206.977	0.709312	0.226044	3.13794	0.00170138	0.0124905
11865	LABE_00037384-RA	aebp2	Danio rerio	163.491	0.7091	0.225774	3.14076	0.00168511	0.0123858
17547	LABE_00056023-RA	donson	Xenopus laevis	241.468	0.708576	0.25222	2.80935	0.0049641	0.0288392
12223	LABE_00038603-RA	POLA2	Homo sapiens	264.224	0.707733	0.260803	2.71367	0.00665418	0.0360514
1129	LABE_00002856-RA	GGA2	Homo sapiens	312.78	0.707587	0.181424	3.90017	9.61235e-05	0.00120237
13803	LABE_00043473-RA	RACGAP1	Homo sapiens	249.028	0.707103	0.265021	2.6681	0.00762815	0.0400487
4943	LABE_00014311-RA	Fig4	Mus musculus	403.483	0.706154	0.176856	3.99282	6.52909e-05	0.000867717
6878	LABE_00020807-RA	unknown	none	85.784	0.705748	0.236656	2.98217	0.00286217	0.0190011
17724	LABE_00056587-RA	Arhgef11	Rattus norvegicus	295.648	0.705461	0.198099	3.56115	0.000369234	0.00369853
8982	LABE_00027954-RA	Thsd1	Mus musculus	76.081	0.704709	0.266219	2.6471	0.00811859	0.041977
17153	LABE_00054468-RA	PTPRB	Homo sapiens	151.414	0.704251	0.232909	3.02372	0.00249687	0.0170665
12243	LABE_00038636-RA	HEPACAM2	Homo sapiens	3572.9	0.703894	0.154481	4.5565	5.20132e-06	0.000100462
15008	LABE_00047443-RA	TNNI3K	Homo sapiens	103.167	0.703815	0.236329	2.97811	0.00290032	0.0192011
12758	LABE_00040165-RA	SFXN1	Homo sapiens	393.018	0.703074	0.264046	2.66269	0.00775178	0.0405495
6469	LABE_00019565-RA	PPP2CA	Oryctolagus cuniculus	2228.35	0.70302	0.192258	3.65665	0.000255529	0.00274331
2067	LABE_00005416-RA	Hsp90b1	Rattus norvegicus	10683.6	0.702142	0.267336	2.62644	0.00862841	0.0439399
10471	LABE_00032931-RA	tomm40	Xenopus tropicalis	419.697	0.701356	0.230889	3.03763	0.00238444	0.0163957
17315	LABE_00055067-RA	C2orf42	Homo sapiens	70.0267	0.700618	0.228623	3.06452	0.0021802	0.0152444
7676	LABE_00023565-RA	ABLIM1	Homo sapiens	127.475	0.699822	0.221653	3.15729	0.00159245	0.0118463
14464	LABE_00045686-RA	Cdca3	Mus musculus	851.093	0.699666	0.182005	3.84422	0.000120934	0.00146071
209	LABE_00000464-RA	SHF	Homo sapiens	158.782	0.69941	0.260899	2.68077	0.00734535	0.0389338
16999	LABE_00053861-RA	PTGS1	Ovis aries	162.463	0.699156	0.19376	3.60835	0.000308149	0.0032013
7696	LABE_00023623-RA	C7orf50	Homo sapiens	134.112	0.698661	0.222357	3.14207	0.00167758	0.0123473
5706	LABE_00016962-RA	PWP2	Pongo abelii	488.868	0.69786	0.227559	3.06672	0.00216423	0.0151684
10404	LABE_00032711-RA	Trim16	Mus musculus	191.808	0.697536	0.159791	4.36531	1.26944e-05	0.000215604
9694	LABE_00030394-RA	Utp18	Mus musculus	420.647	0.696928	0.242585	2.87292	0.00406696	0.0246462
10000	LABE_00031393-RA	shcbp1-b	Xenopus laevis	122.428	0.696505	0.267477	2.60398	0.00921494	0.0461089
19288	LABE_00062317-RA	tmem241	Xenopus laevis	359.912	0.69599	0.21205	3.2822	0.00103001	0.00838337
13375	LABE_00042304-RA	TMEM104	Gallus gallus	680.556	0.695983	0.253456	2.74597	0.0060332	0.0333841
9278	LABE_00028902-RA	CCS	Homo sapiens	281.496	0.695302	0.160727	4.32597	1.51863e-05	0.000252746
16641	LABE_00052703-RA	Nufip1	Mus musculus	125.124	0.695301	0.172179	4.03825	5.38515e-05	0.000738691
13818	LABE_00043531-RA	POLE2	Gallus gallus	162.219	0.695147	0.240511	2.8903	0.00384879	0.0237092
5194	LABE_00015104-RA	KIF20A	Homo sapiens	349.354	0.694588	0.223608	3.10628	0.00189457	0.0136005
413	LABE_00001056-RA	nit2	Danio rerio	304.91	0.694439	0.249689	2.78121	0.0054156	0.0308383
6610	LABE_00019900-RA	HNRNPUL2	Homo sapiens	75.2209	0.694241	0.229203	3.02893	0.00245422	0.0168164
8189	LABE_00025360-RA	cep76	Danio rerio	71.9632	0.693846	0.238328	2.9113	0.00359924	0.022584
22630	LABE_00075916-RA	FTSJ2	Homo sapiens	65.1294	0.692607	0.260762	2.65608	0.00790539	0.0411034
19060	LABE_00061505-RA	SLC29A3	Bos taurus	200.018	0.692016	0.236604	2.92479	0.00344693	0.0219041
6953	LABE_00021018-RA	HN1	Bos taurus	369.431	0.691377	0.193824	3.56703	0.00036105	0.00364305
6907	LABE_00020894-RA	Cbx8	Mus musculus	264.94	0.689942	0.191158	3.60928	0.000307051	0.00319452
1729	LABE_00004446-RA	MLF1	Bos taurus	197.95	0.689866	0.202428	3.40796	0.000654508	0.00581257
8970	LABE_00027922-RA	HEPHL1	Homo sapiens	7433.59	0.689509	0.13625	5.06061	4.17928e-07	1.11255e-05
10804	LABE_00033904-RA	GOLIM4	Homo sapiens	757.781	0.688514	0.147588	4.66511	3.08449e-06	6.375e-05
2131	LABE_00005568-RA	PRC1	Homo sapiens	687.718	0.687785	0.197245	3.48696	0.000488545	0.00458562
16866	LABE_00053410-RA	VIP	Gallus gallus	218.777	0.687604	0.255786	2.6882	0.00718375	0.0383038
7742	LABE_00023739-RA	ZNF609	Homo sapiens	195.419	0.686632	0.225966	3.03866	0.00237634	0.0163557
17232	LABE_00054740-RA	talpid3	Danio rerio	242.342	0.685844	0.177925	3.85467	0.000115886	0.00140604
4300	LABE_00012289-RA	OSBPL9	Pongo abelii	3036.21	0.685828	0.118351	5.79487	6.83727e-09	2.84811e-07
12460	LABE_00039331-RA	CORO1A	Bos taurus	8950.91	0.684498	0.208355	3.28525	0.00101891	0.00830868
8940	LABE_00027760-RA	SLC25A22	Homo sapiens	97.9746	0.684203	0.242306	2.82371	0.00474711	0.0278718
546	LABE_00001396-RA	ttk	Danio rerio	311.866	0.68411	0.214701	3.18634	0.00144086	0.010904
12289	LABE_00038802-RA	arhgap29	Danio rerio	191.025	0.68399	0.242548	2.82001	0.00480215	0.0281183
24429	LABE_00084015-RA	BLOC1S6	Bos taurus	88.2963	0.683706	0.203302	3.36301	0.000770977	0.00666282
4262	LABE_00012203-RA	CAP2	Homo sapiens	308.382	0.683589	0.214739	3.18334	0.00145586	0.0109896
17903	LABE_00057294-RA	unknown	none	426.835	0.682764	0.175857	3.88248	0.000103396	0.00127753
5296	LABE_00015477-RA	MAN1C1	Homo sapiens	573.896	0.681682	0.1965	3.46913	0.000522156	0.00483663
16104	LABE_00050888-RA	TMEM67	Homo sapiens	61.6013	0.679395	0.256996	2.64361	0.00820281	0.0423635
19790	LABE_00064205-RA	Slc4a7	Rattus norvegicus	737.308	0.678935	0.190493	3.5641	0.00036511	0.00366916
12964	LABE_00040901-RA	NRIP2	Homo sapiens	364.573	0.678887	0.191286	3.54907	0.000386599	0.00383148
13083	LABE_00041216-RA	prpf31	Danio rerio	1303.43	0.678783	0.159963	4.24338	2.20176e-05	0.000345556
19213	LABE_00062058-RA	GEMIN6	Homo sapiens	230.613	0.678703	0.243179	2.79095	0.0052553	0.030197
19080	LABE_00061605-RA	BDH1	Bos taurus	93.5153	0.677653	0.210811	3.21451	0.00130667	0.0101371
4064	LABE_00011722-RA	Tropomyosin alpha-1 chain	Liza aurata	8081.89	0.677217	0.239766	2.8245	0.00473551	0.0278189
18790	LABE_00060589-RA	Rrp15	Mus musculus	174.513	0.677177	0.230594	2.93666	0.00331766	0.0212646
18253	LABE_00058675-RA	MCM8	Gallus gallus	103.105	0.675985	0.260308	2.59687	0.00940771	0.0467596
12185	LABE_00038531-RA	ITPK1	Gallus gallus	4488.37	0.675556	0.19598	3.44707	0.000566698	0.00516309
6076	LABE_00018403-RA	Rab30	Mus musculus	162.191	0.675046	0.199052	3.39131	0.000695594	0.00611441
4956	LABE_00014341-RA	VPS33A	Homo sapiens	832.832	0.674578	0.163711	4.12055	3.77974e-05	0.000547046
2465	LABE_00006549-RA	SYNE1	Homo sapiens	1383.69	0.674318	0.259373	2.5998	0.00932774	0.046556
13636	LABE_00043028-RA	Cdkn2d	Mus musculus	54.5786	0.674114	0.261069	2.58213	0.00981932	0.0484018
6906	LABE_00020892-RA	CBX4	Homo sapiens	624.769	0.673878	0.219117	3.07542	0.00210206	0.0148475
12264	LABE_00038685-RA	PFKP	Homo sapiens	2132.08	0.673658	0.0937978	7.18202	6.86887e-13	6.06262e-11
7172	LABE_00021783-RA	unknown	none	112.51	0.673525	0.260374	2.58676	0.00968836	0.0478453
2777	LABE_00007459-RA	ZBTB38	Homo sapiens	744.071	0.673415	0.204137	3.29884	0.000970851	0.00800162
2155	LABE_00005611-RA	incenp-a	Xenopus laevis	958.478	0.67341	0.225753	2.98295	0.00285482	0.0189814
20852	LABE_00068719-RA	APLF	Bos taurus	86.2803	0.66957	0.205289	3.2616	0.00110787	0.00890169
19554	LABE_00063279-RA	CANX	Homo sapiens	242.579	0.669562	0.178433	3.75246	0.000175111	0.00198484
18137	LABE_00058204-RA	Ppt1	Mus musculus	80.5846	0.669418	0.242064	2.76546	0.00568426	0.0319467
1776	LABE_00004561-RA	Wdr81	Rattus norvegicus	1372	0.66895	0.116683	5.73304	9.8645e-09	3.94141e-07
1039	LABE_00002659-RA	KIAA1033	Homo sapiens	1237.12	0.668493	0.155535	4.29802	1.72328e-05	0.000282439
13652	LABE_00043075-RA	ccdc53	Salmo salar	391.82	0.668289	0.141813	4.71245	2.44753e-06	5.22916e-05
9766	LABE_00030655-RA	gtdc1	Danio rerio	87.3392	0.6675	0.153011	4.36244	1.28623e-05	0.000218095
10876	LABE_00034091-RA	Nucleoplasmin-like protein NO29	Xenopus laevis	683.568	0.666998	0.214615	3.10789	0.00188429	0.0135486
14143	LABE_00044655-RA	tbrg4	Xenopus tropicalis	705.25	0.666766	0.224379	2.9716	0.0029625	0.019487
10579	LABE_00033140-RA	NELFCD	Pongo abelii	742.405	0.665739	0.153104	4.34827	1.37218e-05	0.000230509
14814	LABE_00046901-RA	Gm2a	Mus musculus	2127.81	0.664195	0.188541	3.52282	0.000426975	0.00414391
4663	LABE_00013339-RA	PLCB1	Homo sapiens	440.018	0.66325	0.164041	4.0432	5.27264e-05	0.000724761
13873	LABE_00043758-RA	Fam21	Cricetulus griseus	1606.57	0.663057	0.116384	5.69713	1.21838e-08	4.7363e-07
12745	LABE_00040144-RA	foxo1a	Danio rerio	316.419	0.662694	0.253994	2.6091	0.00907808	0.0456469
8778	LABE_00027220-RA	Tmem209	Mus musculus	371.619	0.662317	0.192623	3.43841	0.000585135	0.00529919
7452	LABE_00022776-RA	ptdss1	Danio rerio	404.732	0.661511	0.167017	3.96074	7.47168e-05	0.000977583
15716	LABE_00049646-RA	CKAP5	Homo sapiens	1831.9	0.66149	0.124518	5.31243	1.08174e-07	3.36167e-06
22598	LABE_00075820-RA	med16	Xenopus laevis	361.651	0.661219	0.195074	3.38958	0.000699993	0.00614305
17513	LABE_00055900-RA	hdac8	Danio rerio	127.289	0.661187	0.199935	3.30701	0.000942987	0.00781384
17135	LABE_00054411-RA	ngl	Elizabethkingia miricola	906.47	0.661003	0.175336	3.76993	0.000163294	0.00187343
17745	LABE_00056656-RA	PPP1R21	Homo sapiens	759.062	0.660323	0.135689	4.86646	1.13616e-06	2.69773e-05
2595	LABE_00007011-RA	Cntln	Mus musculus	138.794	0.660297	0.230955	2.85899	0.00424998	0.025545
3081	LABE_00008517-RA	unknown	none	391.206	0.660089	0.251308	2.62662	0.00862387	0.0439374
18359	LABE_00059070-RA	RIN3	Homo sapiens	1027.74	0.65975	0.194328	3.39502	0.000686227	0.00604441
18451	LABE_00059425-RA	MMP16	Homo sapiens	230.555	0.659477	0.142793	4.6184	3.86703e-06	7.73262e-05
18462	LABE_00059462-RA	Eif4ebp2	Mus musculus	486.613	0.658955	0.217628	3.02789	0.00246264	0.0168688
18749	LABE_00060470-RA	ARSB	Homo sapiens	488.51	0.658826	0.127307	5.1751	2.27784e-07	6.55822e-06
14191	LABE_00044754-RA	AQP10	Homo sapiens	2361.07	0.658645	0.242467	2.71643	0.00659909	0.0357866
19057	LABE_00061499-RA	Nolc1	Rattus norvegicus	166.606	0.657816	0.218754	3.0071	0.00263751	0.0178229
3480	LABE_00009545-RA	ccdc22	Danio rerio	1177.73	0.656837	0.148216	4.43164	9.35204e-06	0.000167346
17210	LABE_00054684-RA	Beta-galactoside-binding lectin	Electrophorus electricus	894.21	0.656739	0.218245	3.00918	0.00261955	0.0177516
6382	LABE_00019257-RA	RRP1B	Homo sapiens	570.77	0.656381	0.251203	2.61295	0.00897647	0.0452727
17233	LABE_00054743-RA	timm9	Xenopus laevis	521.674	0.656288	0.227703	2.88221	0.00394896	0.0242018
24775	LABE_00085597-RA	Xylb	Rattus norvegicus	179.069	0.656094	0.242614	2.70427	0.00684545	0.0369205
15745	LABE_00049748-RA	Mmd2	Mus musculus	175.805	0.655588	0.242021	2.70881	0.00675249	0.0365473
19369	LABE_00062632-RA	dohh	Danio rerio	363.793	0.654406	0.224357	2.91681	0.00353633	0.0223012
3670	LABE_00010269-RA	Nol8	Mus musculus	363.102	0.653921	0.155308	4.21048	2.5483e-05	0.000390799
6472	LABE_00019574-RA	VDAC1	Oryctolagus cuniculus	141.312	0.653783	0.240655	2.71667	0.00659414	0.0357711
18876	LABE_00060901-RA	PELP1	Homo sapiens	716.779	0.652985	0.203203	3.21347	0.00131142	0.0101629
21106	LABE_00069945-RA	ZC3H3	Homo sapiens	84.8038	0.652173	0.238914	2.72974	0.00633836	0.0346729
6629	LABE_00019934-RA	MRPL11	Homo sapiens	285.036	0.651926	0.230964	2.82264	0.00476305	0.0279501
9624	LABE_00030179-RA	NOTCH2	Homo sapiens	643.61	0.651427	0.0994861	6.54792	5.83439e-11	3.52948e-09
11807	LABE_00037219-RA	Fli1	Mus musculus	2035.37	0.651387	0.173772	3.74852	0.00017788	0.00200462
5441	LABE_00016047-RA	Cit	Mus musculus	355.353	0.650751	0.197451	3.29577	0.00098154	0.00806503
18612	LABE_00059921-RA	MTMR6	Homo sapiens	1468.22	0.649796	0.118078	5.5031	3.73166e-08	1.29621e-06
13294	LABE_00041917-RA	Rad51d	Mus musculus	92.9957	0.649711	0.215538	3.01437	0.00257513	0.0175223
14151	LABE_00044676-RA	ITGA8	Gallus gallus	72.1859	0.649056	0.213574	3.03902	0.00237352	0.0163414
2034	LABE_00005338-RA	CALD1	Homo sapiens	2413.89	0.649005	0.192512	3.37124	0.000748296	0.00650335
14631	LABE_00046153-RA	LMNB1	Homo sapiens	1384.3	0.647955	0.21901	2.95857	0.00309071	0.0201343
1067	LABE_00002717-RA	PLCG2	Homo sapiens	4254.53	0.646719	0.225654	2.86597	0.00415732	0.0251212
9982	LABE_00031351-RA	CEMIP	Homo sapiens	381.562	0.645817	0.234623	2.75258	0.00591286	0.0328787
11416	LABE_00036131-RA	Pradc1	Mus musculus	304.609	0.645633	0.215893	2.99053	0.00278494	0.0185916
12965	LABE_00040903-RA	ITFG2	Homo sapiens	310.544	0.644966	0.144382	4.46708	7.92932e-06	0.000145086
9273	LABE_00028889-RA	Pacs1	Rattus norvegicus	224.348	0.644531	0.187528	3.43698	0.000588249	0.00532291
3416	LABE_00009319-RA	Acaca	Mus musculus	305.992	0.644428	0.161587	3.98813	6.65972e-05	0.000881522
15307	LABE_00048380-RA	vma21	Danio rerio	977.319	0.644224	0.152422	4.22659	2.37257e-05	0.000367066
13207	LABE_00041511-RA	Arl6ip1	Mus musculus	2032.08	0.643961	0.142365	4.5233	6.0882e-06	0.000115317
1468	LABE_00003813-RA	tox4-b	Xenopus laevis	141.894	0.643693	0.220758	2.91584	0.00354736	0.0223576
12003	LABE_00037853-RA	MYO6	Homo sapiens	7880.53	0.643402	0.149483	4.30418	1.67604e-05	0.000275536
21088	LABE_00069862-RA	Crnkl1	Rattus norvegicus	509.119	0.641556	0.15349	4.17978	2.91794e-05	0.000440678
12889	LABE_00040669-RA	Ptch1	Mus musculus	407.606	0.64145	0.158606	4.0443	5.24805e-05	0.000722185
18423	LABE_00059321-RA	AP1B1	Homo sapiens	1700.05	0.641181	0.140828	4.55293	5.29032e-06	0.000101907
5886	LABE_00017541-RA	RAB9A	Canis lupus familiaris	605.591	0.641134	0.146853	4.36583	1.2664e-05	0.000215257
18645	LABE_00060066-RA	RECQL4	Homo sapiens	146.329	0.640564	0.226331	2.8302	0.00465185	0.0274171
15213	LABE_00047984-RA	ruvbl2	Danio rerio	736.691	0.640327	0.216039	2.96393	0.00303733	0.019869
9023	LABE_00028055-RA	CASC5	Homo sapiens	339.597	0.640043	0.204675	3.12711	0.00176533	0.0128744
18098	LABE_00058079-RA	FAM185A	Homo sapiens	71.0097	0.639601	0.218512	2.92707	0.00342167	0.0217801
586	LABE_00001533-RA	ATAD2	Homo sapiens	787.904	0.639024	0.235067	2.71847	0.00655846	0.0356134
3999	LABE_00011533-RA	pddc1	Danio rerio	202.48	0.638929	0.231408	2.76105	0.00576151	0.0322453
2598	LABE_00007019-RA	Spag5	Mus musculus	445.846	0.638257	0.205627	3.10396	0.0019095	0.0136803
7280	LABE_00022210-RA	PBDC1	Homo sapiens	426.415	0.637721	0.17546	3.63457	0.000278447	0.00294414
12329	LABE_00038898-RA	tmem35	Danio rerio	310.518	0.637682	0.241695	2.63837	0.00833047	0.0428583
10059	LABE_00031586-RA	Kif14	Mus musculus	259.99	0.637486	0.199955	3.18815	0.00143184	0.0108693
6193	LABE_00018779-RA	ccdc115	Danio rerio	353.811	0.636891	0.207376	3.07119	0.00213205	0.0149856
18318	LABE_00058918-RA	mtbp	Xenopus tropicalis	116.742	0.636818	0.245554	2.59339	0.00950351	0.0471367
5073	LABE_00014760-RA	gtpbp8	Danio rerio	201.954	0.636551	0.195275	3.25976	0.00111505	0.00894368
15780	LABE_00049827-RA	NOL9	Bos taurus	374.04	0.634458	0.152677	4.15557	3.24475e-05	0.000482256
24282	LABE_00083296-RA	anp32e	Danio rerio	1715.81	0.633947	0.171191	3.70315	0.000212937	0.00234328
508	LABE_00001273-RA	C19orf44	Homo sapiens	78.1784	0.633432	0.245953	2.57542	0.0100117	0.049092
21872	LABE_00072935-RA	unknown	none	74.1649	0.630758	0.19798	3.18596	0.00144273	0.0109077
20971	LABE_00069247-RA	IMPG2	Gallus gallus	42.7623	0.630217	0.240825	2.61691	0.0088731	0.0448764
14571	LABE_00045986-RA	mettl3	Danio rerio	335.041	0.629576	0.207157	3.03912	0.00237271	0.0163411
5641	LABE_00016628-RA	Pip5k1c	Mus musculus	45.2938	0.629471	0.224364	2.80558	0.00502258	0.0291083
21150	LABE_00070186-RA	lgr5	Xenopus tropicalis	115.358	0.62883	0.225326	2.79075	0.0052586	0.0302078
19866	LABE_00064511-RA	Galnt16	Mus musculus	445.131	0.628633	0.179465	3.50283	0.000460351	0.00439437
21459	LABE_00071356-RA	selt2	Danio rerio	1224.78	0.628011	0.160251	3.91891	8.89489e-05	0.00113059
7940	LABE_00024379-RA	NUDC	Gallus gallus	1210.24	0.627931	0.166673	3.76743	0.000164934	0.00188636
17861	LABE_00057155-RA	Foxp2	Mus musculus	151.587	0.627623	0.230386	2.72422	0.00644544	0.0350882
9658	LABE_00030253-RA	qtrt1	Danio rerio	79.6465	0.627445	0.240016	2.61418	0.00894425	0.0451638
18643	LABE_00060063-RA	dus3l	Xenopus laevis	318.485	0.627432	0.189095	3.31808	0.000906399	0.00757478
9609	LABE_00030142-RA	CMC4	Homo sapiens	139.279	0.62696	0.204127	3.07142	0.00213042	0.014979
23626	LABE_00080378-RA	Senp6	Mus musculus	376.455	0.626185	0.126794	4.93861	7.86803e-07	1.95665e-05
13592	LABE_00042896-RA	Cks1b	Mus musculus	229.871	0.62545	0.229814	2.72155	0.0064977	0.0353191
5205	LABE_00015124-RA	Prdx4	Mus musculus	1317.33	0.625016	0.166817	3.74671	0.000179167	0.00201596
3284	LABE_00008960-RA	Arhgap11a	Mus musculus	379.69	0.624663	0.236058	2.64623	0.00813946	0.0420666
15901	LABE_00050198-RA	FKBP2	Bos taurus	1308.14	0.622179	0.159172	3.90886	9.27335e-05	0.00116722
5705	LABE_00016960-RA	eed	Danio rerio	585.718	0.621744	0.173088	3.59207	0.000328062	0.00335955
3199	LABE_00008771-RA	LOX	Sus scrofa	900.098	0.62097	0.216898	2.86297	0.00419696	0.0253182
4904	LABE_00014169-RA	Snx3	Rattus norvegicus	1755.79	0.620726	0.107922	5.75162	8.83938e-09	3.57829e-07
13786	LABE_00043432-RA	unknown	none	216.852	0.620188	0.20581	3.0134	0.00258336	0.0175727
17811	LABE_00056913-RA	G2E3	Homo sapiens	171.823	0.619785	0.222774	2.78213	0.0054004	0.0307857
7455	LABE_00022779-RA	PLEKHG4B	Homo sapiens	121.208	0.61955	0.239691	2.58478	0.00974405	0.0480751
5200	LABE_00015116-RA	ATP6V1A	Bos taurus	1003.09	0.619118	0.148807	4.16053	3.17505e-05	0.00047386
17263	LABE_00054850-RA	Orc5	Mus musculus	184.814	0.618821	0.208074	2.97405	0.00293896	0.0193626
9952	LABE_00031241-RA	SLX4	Homo sapiens	164.119	0.618456	0.216381	2.85818	0.00426079	0.0255814
14215	LABE_00044827-RA	MCOLN2	Homo sapiens	1183.7	0.618311	0.145107	4.26106	2.03461e-05	0.000324573
8813	LABE_00027379-RA	TP53RK	Homo sapiens	115.2	0.61723	0.213262	2.89423	0.00380093	0.0235085
3096	LABE_00008548-RA	PDGFRL	Homo sapiens	255.229	0.615809	0.217334	2.83347	0.00460457	0.0272408
2207	LABE_00005790-RA	TMEM168	Bos taurus	494.72	0.614818	0.138757	4.43091	9.38361e-06	0.000167551
26980	LABE_00095977-RA	Znf335	Mus musculus	143.742	0.61433	0.160775	3.82104	0.000132888	0.00157766
2346	LABE_00006158-RA	HELLS	Homo sapiens	567.833	0.613581	0.228739	2.68245	0.00730852	0.0387771
15038	LABE_00047498-RA	ddx20	Danio rerio	236.829	0.613004	0.199951	3.06577	0.00217108	0.0152102
4737	LABE_00013565-RA	atp6v0a1	Xenopus laevis	3462.93	0.612889	0.158671	3.86264	0.00011217	0.00136711
4488	LABE_00012856-RA	MYO5B	Homo sapiens	5487.6	0.611139	0.124937	4.89159	1.00026e-06	2.41768e-05
8514	LABE_00026400-RA	MEIS1	Homo sapiens	426.048	0.609066	0.23602	2.58057	0.00986372	0.0485466
17509	LABE_00055889-RA	FNIP1	Gallus gallus	1213.61	0.608982	0.236765	2.57209	0.0101087	0.0495057
425	LABE_00001080-RA	HERC2	Homo sapiens	1576.33	0.608768	0.121163	5.02437	5.05079e-07	1.30994e-05
16101	LABE_00050884-RA	tex10	Danio rerio	419.066	0.608467	0.21834	2.78679	0.00532325	0.0304493
2266	LABE_00005944-RA	CTCF	Gallus gallus	1898.34	0.608035	0.178472	3.4069	0.00065705	0.00582314
10531	LABE_00033064-RA	uqcc2	Danio rerio	302.86	0.608026	0.193156	3.14785	0.00164474	0.0121681
10302	LABE_00032478-RA	ATP8B2	Homo sapiens	264.276	0.607986	0.142506	4.26638	1.98674e-05	0.000318826
3459	LABE_00009482-RA	ASXL1	Homo sapiens	586.972	0.606792	0.181212	3.34852	0.000812441	0.00695695
8073	LABE_00024796-RA	cdk1	Oryzias luzonensis	879.591	0.606704	0.236234	2.56823	0.0102219	0.0499294
10012	LABE_00031442-RA	Prep	Mus musculus	267.267	0.606269	0.231022	2.62429	0.00868292	0.0441548
17368	LABE_00055320-RA	Cenpe	Mus musculus	594.531	0.605965	0.188558	3.21368	0.00131047	0.0101592
2632	LABE_00007134-RA	PRMT9	Homo sapiens	191.806	0.605678	0.200358	3.02297	0.00250305	0.0171021
9919	LABE_00031147-RA	TOM1	Homo sapiens	989.808	0.605227	0.180887	3.34588	0.000820221	0.00701521
13315	LABE_00042034-RA	tapt1	Danio rerio	124.403	0.60517	0.216312	2.79767	0.00514732	0.0297033
10205	LABE_00032120-RA	unknown	none	1201	0.60485	0.23197	2.60745	0.00912185	0.0458242
3486	LABE_00009554-RA	rcc2	Danio rerio	3232.07	0.604819	0.174646	3.46311	0.000533971	0.00492488
10320	LABE_00032509-RA	DBF4	Cricetulus griseus	148.289	0.60415	0.185781	3.25194	0.0011462	0.00913567
809	LABE_00002031-RA	Ubtf	Rattus norvegicus	256.156	0.603838	0.172186	3.50691	0.00045335	0.00434313
17012	LABE_00053886-RA	Cisd1	Rattus norvegicus	3082.17	0.603698	0.159834	3.77703	0.000158712	0.00183019
13436	LABE_00042483-RA	CSTF1	Homo sapiens	224.775	0.603571	0.214553	2.81315	0.0049058	0.0286396
1401	LABE_00003639-RA	ccnf	Danio rerio	290.128	0.60341	0.17935	3.36443	0.000767031	0.00663938
12784	LABE_00040243-RA	MTA3	Homo sapiens	902.441	0.603364	0.145988	4.13298	3.58093e-05	0.000522486
11636	LABE_00036753-RA	uba2	Danio rerio	925.241	0.603289	0.154218	3.91193	9.15603e-05	0.00115648
18676	LABE_00060162-RA	CD300LB	Homo sapiens	296.62	0.602982	0.171677	3.5123	0.000444246	0.00428066
6882	LABE_00020816-RA	tmem159-a	Xenopus laevis	80.4124	0.602805	0.207062	2.91123	0.00360007	0.022584
10500	LABE_00033013-RA	Ppt1	Mus musculus	2949.74	0.602434	0.141975	4.24325	2.20305e-05	0.000345556
18155	LABE_00058267-RA	Pacs1	Mus musculus	123.199	0.601784	0.17625	3.41437	0.000639292	0.00569859
9120	LABE_00028346-RA	ntmt1	Danio rerio	235.176	0.601398	0.204352	2.94295	0.00325104	0.0209436
10457	LABE_00032887-RA	atp9b	Danio rerio	2578.68	0.601028	0.170982	3.51515	0.000439512	0.00424264
20661	LABE_00067953-RA	unknown	none	496.047	0.600977	0.225447	2.66571	0.00768254	0.0402557
3575	LABE_00009899-RA	haus6	Danio rerio	242.531	0.600886	0.214865	2.79657	0.00516487	0.0297727
666	LABE_00001716-RA	unknown	none	853.858	0.60077	0.15288	3.92968	8.50602e-05	0.00109039
3700	LABE_00010333-RA	unknown	none	6414.23	0.600542	0.213742	2.80966	0.00495941	0.0288241
5444	LABE_00016053-RA	PF13_0198	Plasmodium falciparum (isolate 3D7)	332.639	0.600464	0.222881	2.69411	0.00705779	0.0378195
18399	LABE_00059216-RA	SPTLC3	Homo sapiens	2226.5	0.600254	0.203899	2.94389	0.00324119	0.0208927
15976	LABE_00050459-RA	CCT3	Bos taurus	3782.77	0.599164	0.177409	3.3773	0.000732017	0.00638248
4709	LABE_00013493-RA	SPI1	Homo sapiens	2020.37	0.59899	0.190366	3.14652	0.00165225	0.0122026
8596	LABE_00026686-RA	Dis3	Mus musculus	324.558	0.598864	0.208516	2.87203	0.00407846	0.0247002
7953	LABE_00024451-RA	snrpd3	Xenopus laevis	939.349	0.598219	0.22192	2.69565	0.00702506	0.0376722
5156	LABE_00015017-RA	Lcp2	Mus musculus	1816.22	0.598013	0.206414	2.89716	0.0037656	0.0233437
17718	LABE_00056575-RA	Hsd11b2	Rattus norvegicus	453.18	0.597851	0.213502	2.80022	0.00510682	0.0294933
10449	LABE_00032842-RA	mbnl2a	Takifugu rubripes	507.674	0.596168	0.212564	2.80465	0.00503717	0.0291771
3969	LABE_00011403-RA	UVRAG	Homo sapiens	368.094	0.595003	0.145007	4.10326	4.07367e-05	0.000582154
13437	LABE_00042490-RA	ZNF831	Homo sapiens	496.06	0.594459	0.2139	2.77914	0.00545033	0.0309824
4740	LABE_00013579-RA	PLCL2	Homo sapiens	703.308	0.593801	0.205776	2.88566	0.00390591	0.024013
8274	LABE_00025687-RA	RPA3	Homo sapiens	516.15	0.593601	0.21517	2.75875	0.0058023	0.0324087
19289	LABE_00062318-RA	NSMAF	Homo sapiens	2474.8	0.592993	0.133913	4.42821	9.50193e-06	0.000168773
7899	LABE_00024173-RA	ATIC	Homo sapiens	1041.26	0.592947	0.200026	2.96435	0.00303326	0.0198614
9761	LABE_00030638-RA	ARHGAP15	Bos taurus	1213.69	0.59289	0.175681	3.37482	0.00073865	0.0064325
14203	LABE_00044775-RA	Cks1b	Mus musculus	689.408	0.592278	0.220467	2.68647	0.00722121	0.0384483
3217	LABE_00008808-RA	SCARB2	Homo sapiens	707.41	0.592106	0.214837	2.75607	0.00585002	0.0326051
8045	LABE_00024697-RA	WDR11	Homo sapiens	857.732	0.591402	0.136644	4.32804	1.5044e-05	0.000250764
4228	LABE_00012119-RA	fam206a	Danio rerio	160.062	0.590819	0.203684	2.90067	0.00372367	0.0231838
22311	LABE_00074609-RA	PSIP1	Bos taurus	334.629	0.590231	0.188505	3.13112	0.0017414	0.0127301
16918	LABE_00053639-RA	DNApol-delta	Drosophila melanogaster	477.372	0.589718	0.191965	3.072	0.00212627	0.0149619
3104	LABE_00008564-RA	Pfdn6	Mus musculus	441.095	0.589714	0.168034	3.50949	0.000448963	0.00431838
3360	LABE_00009161-RA	Tmem260	Mus musculus	141.77	0.589602	0.225917	2.60982	0.00905908	0.045574
12075	LABE_00038140-RA	QPCT	Homo sapiens	236.55	0.589531	0.194463	3.03158	0.00243274	0.0166905
14542	LABE_00045904-RA	Ehbp1l1	Mus musculus	413.568	0.589432	0.164155	3.59069	0.000329798	0.00337092
14508	LABE_00045811-RA	cdkl1	Danio rerio	108.586	0.589382	0.229464	2.56852	0.0102133	0.0499078
432	LABE_00001095-RA	UBE3A	Homo sapiens	190.537	0.589281	0.220175	2.67642	0.00744133	0.0393171
20486	LABE_00067148-RA	KLHL6	Homo sapiens	507.113	0.589242	0.207438	2.84056	0.00450344	0.0267105
4418	LABE_00012653-RA	WDR3	Homo sapiens	484.165	0.589207	0.221985	2.65427	0.00794804	0.041229
14708	LABE_00046515-RA	Nap1l1	Mus musculus	3274.62	0.589196	0.137779	4.27638	1.89953e-05	0.000306889
6929	LABE_00020931-RA	Tbl3	Rattus norvegicus	431.523	0.58846	0.20951	2.80875	0.00497349	0.0288859
10931	LABE_00034275-RA	Phactr2	Rattus norvegicus	710.282	0.588308	0.175543	3.35137	0.00080413	0.00689126
18483	LABE_00059517-RA	Rfx1	Mus musculus	485.61	0.587901	0.168399	3.49111	0.000481016	0.0045415
6600	LABE_00019883-RA	Trmt112	Mus musculus	265.298	0.586674	0.207926	2.82155	0.00477922	0.0280069
11788	LABE_00037168-RA	lamtor2	Danio rerio	731.61	0.586159	0.138484	4.23269	2.30914e-05	0.000359578
8381	LABE_00026077-RA	zc3h14	Danio rerio	363.918	0.585348	0.213885	2.73674	0.00620504	0.0341397
3734	LABE_00010510-RA	Ppp1r9b	Rattus norvegicus	634.99	0.584856	0.196407	2.97778	0.00290348	0.0192105
19786	LABE_00064187-RA	PUDP	Homo sapiens	408.524	0.584103	0.203979	2.86355	0.00418923	0.0252786
14090	LABE_00044440-RA	SYPL1	Homo sapiens	536.454	0.584097	0.157244	3.71458	0.000203542	0.00225487
15585	LABE_00049237-RA	c2cd3	Xenopus tropicalis	416.33	0.583073	0.15377	3.79185	0.000149528	0.00174161
12048	LABE_00038011-RA	ABCC4	Homo sapiens	2253.65	0.582802	0.179721	3.24282	0.00118353	0.00938111
16498	LABE_00052216-RA	unknown	none	1255.57	0.582545	0.171029	3.40612	0.000658944	0.00583512
11060	LABE_00034660-RA	CYPA	Blattella germanica	16294.2	0.581938	0.153239	3.79759	0.000146111	0.00171293
12721	LABE_00040070-RA	KLHL9	Bos taurus	171.692	0.579931	0.215379	2.6926	0.00708967	0.0379431
16499	LABE_00052218-RA	HMHA1	Homo sapiens	4327.93	0.579096	0.179792	3.22093	0.00127775	0.00996292
9473	LABE_00029676-RA	znf574	Xenopus tropicalis	322.394	0.578865	0.152608	3.79314	0.000148754	0.00173635
14773	LABE_00046767-RA	CTSC	Pongo abelii	7830.13	0.57869	0.137657	4.20385	2.62411e-05	0.000400516
9682	LABE_00030308-RA	unknown	none	549.223	0.578268	0.133526	4.33076	1.48597e-05	0.000248269
11506	LABE_00036368-RA	pus7l	Danio rerio	129.537	0.578209	0.20625	2.80344	0.00505607	0.0292551
18774	LABE_00060542-RA	psen2	Danio rerio	785.477	0.578029	0.126609	4.56546	4.98389e-06	9.64359e-05
18986	LABE_00061275-RA	unknown	none	232.095	0.577019	0.189774	3.04056	0.00236138	0.0162787
4348	LABE_00012417-RA	bloc1s2	Xenopus tropicalis	844.908	0.576488	0.127384	4.52559	6.02286e-06	0.000114381
14345	LABE_00045274-RA	unknown	none	200.893	0.576006	0.196771	2.92729	0.00341925	0.0217748
14930	LABE_00047261-RA	Plekha2	Mus musculus	2206.49	0.575479	0.21875	2.63075	0.00851956	0.0435399
8497	LABE_00026364-RA	unknown	none	127.247	0.575367	0.203309	2.83001	0.00465466	0.0274262
10052	LABE_00031575-RA	Tbxa2r	Mus musculus	217.222	0.574778	0.205876	2.79187	0.00524046	0.0301358
17952	LABE_00057486-RA	TMEM14A	Bos taurus	1049.95	0.574761	0.159824	3.59622	0.000322879	0.00331593
6066	LABE_00018371-RA	PGR	Gallus gallus	174.357	0.57397	0.199765	2.87322	0.00406312	0.0246462
9092	LABE_00028278-RA	SPTAN1	Homo sapiens	8430.19	0.573141	0.124248	4.61288	3.97129e-06	7.88983e-05
2518	LABE_00006730-RA	Hlx	Rattus norvegicus	331.416	0.572889	0.188236	3.04346	0.00233872	0.0161795
16609	LABE_00052608-RA	anln	Xenopus laevis	345.684	0.572808	0.214777	2.66699	0.00765344	0.0401522
7692	LABE_00023616-RA	wdr24	Danio rerio	101.326	0.571472	0.197107	2.8993	0.00373996	0.023245
7985	LABE_00024535-RA	PPIH	Homo sapiens	493.259	0.571092	0.197542	2.89099	0.00384028	0.0236652
22648	LABE_00075974-RA	High mobility group-T protein	Oncorhynchus mykiss	795.853	0.570985	0.160131	3.56573	0.00036284	0.00365145
17353	LABE_00055222-RA	CD28	Homo sapiens	137.348	0.570695	0.197254	2.89319	0.0038135	0.0235728
16339	LABE_00051627-RA	Smarce1	Mus musculus	214.91	0.569525	0.138988	4.09767	4.17337e-05	0.000594823
19725	LABE_00063850-RA	setdb2	Danio rerio	292.584	0.568901	0.208222	2.73218	0.00629168	0.0344865
1668	LABE_00004207-RA	HGF	Canis lupus familiaris	107.61	0.568884	0.173061	3.28718	0.00101196	0.0082645
15420	LABE_00048731-RA	sdad1	Danio rerio	534.114	0.568549	0.203015	2.80053	0.00510184	0.0294724
12316	LABE_00038870-RA	SASH3	Bos taurus	2182.36	0.568324	0.207173	2.74323	0.00608374	0.0336087
4440	LABE_00012709-RA	TTF2	Homo sapiens	332.047	0.568011	0.197176	2.88073	0.00396753	0.0242729
14745	LABE_00046657-RA	prmt1	Xenopus tropicalis	4152.54	0.567613	0.212868	2.6665	0.0076646	0.0401759
7322	LABE_00022345-RA	GALT	Homo sapiens	582.962	0.567515	0.206313	2.75076	0.0059458	0.0330108
6289	LABE_00019003-RA	eef1d	Xenopus laevis	1106.09	0.567492	0.161417	3.51569	0.000438615	0.00423968
6609	LABE_00019899-RA	Nudt22	Rattus norvegicus	422.85	0.566997	0.212287	2.6709	0.00756486	0.0397843
19443	LABE_00062912-RA	Dek	Mus musculus	659.576	0.566949	0.175609	3.22847	0.00124456	0.00976161
6408	LABE_00019343-RA	lcp1	Danio rerio	10595.7	0.566387	0.191871	2.95192	0.00315803	0.0204669
6522	LABE_00019665-RA	CLINT1	Homo sapiens	159.51	0.564386	0.206884	2.72804	0.00637127	0.0347852
19944	LABE_00064786-RA	Protein CIP2A homolog	Xenopus laevis	201.756	0.564315	0.21456	2.6301	0.00853601	0.0436115
15928	LABE_00050280-RA	DUS1L	Homo sapiens	111.48	0.564235	0.214354	2.63225	0.0084821	0.0433896
13658	LABE_00043084-RA	TTLL1	Bos taurus	84.4189	0.563739	0.20263	2.78211	0.00540065	0.0307857
17405	LABE_00055587-RA	AP3B1	Canis lupus familiaris	833.494	0.563518	0.172333	3.26994	0.00107572	0.00870275
8728	LABE_00027079-RA	COMMD5	Homo sapiens	597.85	0.563508	0.148029	3.80675	0.000140807	0.00165978
13292	LABE_00041912-RA	tmem248	Danio rerio	176.309	0.56254	0.211604	2.65845	0.00784999	0.0408549
9299	LABE_00028991-RA	RGP1	Homo sapiens	328.709	0.562068	0.176895	3.17741	0.00148595	0.0111893
13055	LABE_00041161-RA	Spag9	Mus musculus	2219.15	0.561005	0.178081	3.15029	0.0016311	0.012092
3902	LABE_00011187-RA	Clec4e	Rattus norvegicus	910.984	0.560536	0.208736	2.68538	0.00724474	0.0385527
7518	LABE_00023077-RA	FNBP1L	Homo sapiens	1146.46	0.560487	0.208431	2.68908	0.00716496	0.0382226
9813	LABE_00030815-RA	KIF23	Homo sapiens	476.336	0.560279	0.215547	2.59934	0.00934038	0.0465743
23425	LABE_00079375-RA	ncl	Xenopus laevis	115.835	0.559453	0.182853	3.05958	0.00221648	0.01547
16418	LABE_00051910-RA	Lbr	Mus musculus	1473.48	0.559237	0.153999	3.63144	0.000281839	0.00297826
20342	LABE_00066294-RA	mus81	Danio rerio	184.854	0.559069	0.205563	2.71969	0.00653424	0.0354998
13630	LABE_00043005-RA	SOX10	Sus scrofa	360.223	0.559067	0.209812	2.66461	0.00770774	0.0403583
13170	LABE_00041416-RA	ptmaa	Danio rerio	572.335	0.558734	0.175868	3.17701	0.00148799	0.0111969
14149	LABE_00044668-RA	SPBC16D10.01c: Probable assembly chaperone of rpl4 (Schizosaccharomyces pombe	Schizosaccharomyces pombe (strain 972 / ATCC 24843)	254.044	0.55813	0.197042	2.83254	0.00461791	0.0272836
2150	LABE_00005602-RA	HPS5	Homo sapiens	2514.4	0.556675	0.103863	5.3597	8.33586e-08	2.66747e-06
24553	LABE_00084539-RA	ARHGEF39	Bos taurus	148.885	0.556117	0.196738	2.82669	0.00470322	0.0276669
18731	LABE_00060388-RA	prpf38a	Danio rerio	421.557	0.555211	0.171795	3.23183	0.00123	0.00967901
9632	LABE_00030193-RA	STXBP2	Homo sapiens	4061.99	0.555028	0.123472	4.49519	6.95091e-06	0.000129047
6587	LABE_00019849-RA	Ints5	Mus musculus	346.341	0.554595	0.190117	2.91712	0.00353276	0.0222917
11157	LABE_00035149-RA	Phtf2	Mus musculus	2002.29	0.554523	0.184831	3.00017	0.00269832	0.0181314
2577	LABE_00006945-RA	TBCK	Gallus gallus	469.419	0.554341	0.193654	2.86253	0.00420272	0.0253436
16754	LABE_00053041-RA	CCT8	Gallus gallus	3585.4	0.553898	0.161035	3.43962	0.000582532	0.00528006
4219	LABE_00012098-RA	Smarcc1	Mus musculus	621.494	0.553816	0.133256	4.15603	3.23829e-05	0.000481629
6312	LABE_00019061-RA	Cables1	Mus musculus	228.882	0.553047	0.18602	2.97306	0.0029485	0.0194186
14780	LABE_00046791-RA	vps29	Danio rerio	275.587	0.551866	0.183281	3.01103	0.00260362	0.0176744
17516	LABE_00055904-RA	rps4	Ictalurus punctatus	3542.74	0.551675	0.165025	3.34298	0.000828834	0.00707202
931	LABE_00002314-RA	ZKSCAN7	Homo sapiens	175.409	0.551477	0.159521	3.45707	0.000546078	0.00501935
13304	LABE_00041979-RA	cbll1	Xenopus laevis	316.775	0.551067	0.163785	3.36457	0.000766622	0.00663851
18132	LABE_00058188-RA	PSMB2	Bos taurus	1795.24	0.551011	0.160986	3.42274	0.000619942	0.00556105
1410	LABE_00003671-RA	TFAP4	Homo sapiens	223.556	0.550792	0.201018	2.74002	0.0061436	0.0338808
7477	LABE_00022892-RA	zgc	Danio rerio	140.02	0.550688	0.139989	3.9338	8.3613e-05	0.0010744
10429	LABE_00032773-RA	STK11IP	Gallus gallus	2064.13	0.550447	0.140023	3.93112	8.45517e-05	0.00108516
7751	LABE_00023763-RA	anp32a	Danio rerio	271.82	0.550032	0.211316	2.6029	0.00924401	0.0462222
419	LABE_00001066-RA	rp2	Xenopus laevis	843.626	0.549699	0.173175	3.17425	0.00150226	0.0112806
21574	LABE_00071786-RA	Polr2b	Mus musculus	125.521	0.549374	0.191103	2.87476	0.00404335	0.0245566
14348	LABE_00045285-RA	DGKZ	Homo sapiens	415.772	0.549135	0.172485	3.18366	0.00145425	0.0109814
18510	LABE_00059577-RA	ncapd2	Xenopus laevis	996.363	0.549086	0.189165	2.90269	0.00369976	0.0230708
18665	LABE_00060132-RA	kri1	Danio rerio	419.457	0.548423	0.190634	2.87684	0.00401676	0.0244295
7695	LABE_00023620-RA	TGas113e22.1: Histone H3.3	Xenopus tropicalis	6206.52	0.548064	0.157518	3.47938	0.000502577	0.00468953
5314	LABE_00015566-RA	Map3k5	Mus musculus	348.802	0.54758	0.164664	3.32544	0.000882793	0.00741491
4543	LABE_00012979-RA	TRAF3IP3	Homo sapiens	1570.96	0.547275	0.1967	2.78228	0.00539778	0.0307856
19802	LABE_00064252-RA	Tubgcp2	Mus musculus	343.802	0.546336	0.184779	2.9567	0.00310948	0.0202008
8388	LABE_00026097-RA	snx17	Danio rerio	809.225	0.545093	0.16876	3.22998	0.00123799	0.00972329
10599	LABE_00033187-RA	RMI2	Gallus gallus	94.0644	0.544473	0.203787	2.67178	0.00754507	0.0397287
11081	LABE_00034713-RA	gkap1	Danio rerio	762.312	0.541943	0.178158	3.04193	0.00235069	0.016231
5443	LABE_00016050-RA	Kiaa1671	Mus musculus	1088.73	0.541208	0.162747	3.32545	0.000882754	0.00741491
19567	LABE_00063327-RA	noc3l	Danio rerio	464.121	0.540473	0.209263	2.58274	0.00980182	0.0483269
5864	LABE_00017466-RA	Dock9	Fragment) (Rattus norvegicus	2106.83	0.539989	0.187229	2.88412	0.00392513	0.0241037
17490	LABE_00055832-RA	STX8	Bos taurus	259.231	0.539879	0.137814	3.91745	8.94893e-05	0.00113635
8355	LABE_00025998-RA	Phtf2	Mus musculus	314.19	0.539335	0.18605	2.89887	0.00374505	0.0232632
7005	LABE_00021198-RA	ncaph	Xenopus laevis	592.783	0.539239	0.194026	2.77922	0.00544899	0.0309824
8851	LABE_00027519-RA	Pus10	Mus musculus	188.484	0.538777	0.168259	3.20206	0.00136448	0.0104851
7638	LABE_00023410-RA	IKBKAP	Oryctolagus cuniculus	377.775	0.538275	0.194427	2.76852	0.00563116	0.0317358
866	LABE_00002115-RA	MAPK7	Bos taurus	364.153	0.538	0.166229	3.23649	0.00121008	0.00956859
9776	LABE_00030678-RA	unknown	none	417.135	0.537692	0.138425	3.88436	0.000102601	0.0012699
13328	LABE_00042059-RA	frg1	Takifugu rubripes	450.883	0.53748	0.165042	3.25662	0.00112746	0.00900676
9230	LABE_00028749-RA	Snx27	Mus musculus	1219.09	0.535657	0.206717	2.59125	0.0095627	0.0473431
14922	LABE_00047248-RA	RBM19	Homo sapiens	295.184	0.535015	0.204222	2.61977	0.0087988	0.0445966
18761	LABE_00060497-RA	gtf2a2	Paralichthys olivaceus	308.165	0.534755	0.175826	3.04139	0.00235487	0.0162508
17902	LABE_00057292-RA	AP3M2	Homo sapiens	191.392	0.534632	0.207484	2.57674	0.00997371	0.0489391
11805	LABE_00037211-RA	unknown	none	674.414	0.534524	0.195794	2.73004	0.00633275	0.0346676
19980	LABE_00064888-RA	CRBN	Homo sapiens	91.248	0.534316	0.19611	2.72458	0.00643839	0.0350587
17829	LABE_00056983-RA	Tnik	Mus musculus	497.166	0.533306	0.202779	2.62999	0.00853875	0.0436115
13556	LABE_00042813-RA	EMC9	Homo sapiens	843.142	0.53317	0.146511	3.63912	0.000273571	0.00290371
10190	LABE_00032024-RA	NUMA1	Homo sapiens	519.297	0.533118	0.200397	2.6603	0.00780701	0.0407197
9860	LABE_00030946-RA	lamtor3	Pagrus major	1078.42	0.532198	0.150829	3.52848	0.000417959	0.00407846
13923	LABE_00043887-RA	snu13	Xenopus laevis	1320.49	0.531857	0.202924	2.62096	0.00876828	0.0444795
16623	LABE_00052651-RA	unknown	none	1498.94	0.531088	0.162095	3.27641	0.00105137	0.00854102
15514	LABE_00048996-RA	smn1	Danio rerio	312.021	0.530271	0.180702	2.93451	0.00334079	0.0213689
11688	LABE_00036912-RA	GLTSCR2	Homo sapiens	1536.87	0.529507	0.165483	3.19977	0.00137537	0.0105522
8007	LABE_00024571-RA	LBP	Bos taurus	4440.37	0.529502	0.172361	3.07204	0.00212598	0.0149619
6006	LABE_00017920-RA	RRM2B	Homo sapiens	995.109	0.527008	0.194704	2.70672	0.00679525	0.0366865
1785	LABE_00004602-RA	Gmfg	Mus musculus	1271.8	0.525654	0.182242	2.88438	0.00392191	0.0240977
21128	LABE_00070043-RA	unknown	none	510.913	0.524944	0.170609	3.07689	0.00209173	0.0148037
23484	LABE_00079665-RA	ZDHHC13	Pongo abelii	328.836	0.522927	0.183165	2.85495	0.00430439	0.0258
17923	LABE_00057386-RA	RNF214	Homo sapiens	549.453	0.522748	0.158444	3.29925	0.000969425	0.00799599
9130	LABE_00028380-RA	Las2	Mus musculus	92.6878	0.522739	0.190165	2.74888	0.00598001	0.033158
14288	LABE_00045100-RA	LAMP1	Gallus gallus	416.686	0.522436	0.199168	2.6231	0.00871337	0.0442487
20422	LABE_00066654-RA	Ubap2	Mus musculus	2280.95	0.522367	0.165468	3.1569	0.00159456	0.0118579
10039	LABE_00031517-RA	unknown	none	226.587	0.5221	0.156903	3.32753	0.000876205	0.00737395
9954	LABE_00031245-RA	Gde1	Mus musculus	369.718	0.522053	0.182915	2.85407	0.0043163	0.0258354
9386	LABE_00029341-RA	setd6	Salmo salar	199.003	0.52109	0.173784	2.99849	0.00271317	0.0182141
4867	LABE_00014043-RA	MAP3K4	Homo sapiens	302.841	0.520586	0.157875	3.29745	0.000975666	0.00802998
4983	LABE_00014387-RA	Lsm1	Mus musculus	435.075	0.519164	0.185106	2.80468	0.00503666	0.0291771
14805	LABE_00046874-RA	Wipf1	Rattus norvegicus	3324.09	0.518676	0.188479	2.7519	0.0059251	0.0329298
1948	LABE_00005076-RA	tcf7l1b	Danio rerio	120.172	0.518641	0.162496	3.19172	0.00141427	0.0107766
5903	LABE_00017619-RA	Lpcat1	Mus musculus	203.995	0.517759	0.193436	2.67664	0.00743651	0.0393109
5696	LABE_00016941-RA	tuba	Xenopus laevis	7674.22	0.517091	0.160218	3.22742	0.00124911	0.00978208
1371	LABE_00003561-RA	SYNGR2	Bos taurus	3863.32	0.516809	0.124256	4.15922	3.19337e-05	0.000475934
791	LABE_00001992-RA	ttc39c	Danio rerio	373.372	0.516486	0.128405	4.02234	5.76237e-05	0.00077998
19306	LABE_00062408-RA	wbp11	Danio rerio	722.864	0.516305	0.159349	3.24008	0.00119495	0.00945421
2690	LABE_00007258-RA	Abhd14b	Rattus norvegicus	121.484	0.515941	0.186642	2.76433	0.00570397	0.0320164
18390	LABE_00059182-RA	rpl18a	Ictalurus punctatus	9011.25	0.515286	0.14896	3.45923	0.000541728	0.00498575
12448	LABE_00039297-RA	DUSP19	Homo sapiens	95.1275	0.515271	0.177073	2.90994	0.00361497	0.022659
15278	LABE_00048201-RA	GRN	Homo sapiens	1092.86	0.514987	0.151078	3.40875	0.00065261	0.00580289
16831	LABE_00053268-RA	Aars	Mus musculus	1786.48	0.514833	0.152709	3.37135	0.000748021	0.00650335
10645	LABE_00033326-RA	ubald1	Danio rerio	437.082	0.514688	0.130224	3.95233	7.73938e-05	0.00100832
17557	LABE_00056054-RA	AAMP	Canis lupus familiaris	574.039	0.51309	0.197951	2.59201	0.00954178	0.0472721
13133	LABE_00041302-RA	SMARCC2	Homo sapiens	238.861	0.511906	0.198495	2.57894	0.00991051	0.0487289
3058	LABE_00008375-RA	CYFIP2	Pongo abelii	738.193	0.511279	0.177394	2.88216	0.00394962	0.0242018
6189	LABE_00018768-RA	Nav1	Mus musculus	1414.42	0.511177	0.162965	3.13674	0.00170839	0.0125257
17664	LABE_00056378-RA	SEPHS2	Sus scrofa	1886.75	0.510878	0.193621	2.63855	0.00832624	0.0428468
16065	LABE_00050775-RA	cirbp-a	Xenopus laevis	7093.78	0.508999	0.15796	3.22234	0.00127148	0.00992482
1070	LABE_00002720-RA	TANGO6	Homo sapiens	151.941	0.508602	0.180846	2.81235	0.00491805	0.02868
5965	LABE_00017814-RA	RPRD1A	Pongo abelii	3473.91	0.508203	0.19057	2.66675	0.00765879	0.0401704
19981	LABE_00064889-RA	SET	Homo sapiens	2451.57	0.507832	0.170922	2.97113	0.00296702	0.0195108
15417	LABE_00048714-RA	SMIM11A	Homo sapiens	223.861	0.507101	0.195067	2.59962	0.00933271	0.046556
3122	LABE_00008600-RA	Srsf9	Rattus norvegicus	1687.42	0.506741	0.09454	5.36007	8.31887e-08	2.666e-06
10832	LABE_00033968-RA	TRAPPC4	Bos taurus	533.923	0.505972	0.165086	3.0649	0.00217745	0.0152432
11553	LABE_00036513-RA	CTDP1	Homo sapiens	223.727	0.505776	0.16899	2.99294	0.00276305	0.0184798
14604	LABE_00046057-RA	Nuclear factor 7%2C ovary	Xenopus laevis	1457.83	0.50462	0.144414	3.49427	0.000475361	0.00450589
12709	LABE_00040047-RA	fam45a	Danio rerio	540.014	0.504542	0.161805	3.11822	0.00181948	0.0131762
13896	LABE_00043808-RA	XPO5	Homo sapiens	221.141	0.504242	0.167468	3.01098	0.00260405	0.0176744
19996	LABE_00064943-RA	Srpk3	Mus musculus	180.716	0.503498	0.177384	2.83846	0.00453312	0.026857
15962	LABE_00050409-RA	Tox2	Rattus norvegicus	353.792	0.502614	0.180112	2.79056	0.00526162	0.0302172
[truncated: 2,413 more rows]
[truncated: 2 more columns]

## Sheet: 3vs2
	Gene_ID	gene_symbol	species	baseMean	log2FoldChange	lfcSE	stat	pvalue	padj
16243	LABE_00051334-RA	Fabp6	Rattus norvegicus	73931.1	3.58596	0.50494	7.10176	1.2318e-12	6.11261e-09
5213	LABE_00015135-RA	slc51a	Danio rerio	1845.27	3.01112	0.404443	7.44511	9.68653e-14	7.21017e-10
6648	LABE_00019974-RA	P2ry4	Rattus norvegicus	245.344	2.98087	0.352371	8.45947	2.68601e-17	3.99866e-13
20879	LABE_00068937-RA	CSMD3	Homo sapiens	96.7389	2.79109	0.483638	5.77103	7.87869e-09	1.30322e-05
11859	LABE_00037354-RA	aldh1a1	Gadus morhua subsp. callarias	728.469	2.64448	0.384676	6.87455	6.21862e-12	2.31441e-08
5074	LABE_00014762-RA	SLC10A2	Cricetulus griseus	6626.76	2.42435	0.511451	4.74013	2.13577e-06	0.0013248
8486	LABE_00026336-RA	slc16a12b	Danio rerio	320.18	2.36454	0.45799	5.16287	2.43186e-07	0.000226269
10637	LABE_00033297-RA	Aqp8	Rattus norvegicus	126.136	2.24689	0.478132	4.69932	2.61033e-06	0.0015544
16752	LABE_00053039-RA	TMIGD1	Bos taurus	13586.3	2.22643	0.510541	4.36092	1.29519e-05	0.00486555
15706	LABE_00049604-RA	SLC15A2	Canis lupus familiaris	2779.37	2.18742	0.509008	4.29742	1.72798e-05	0.00617686
10596	LABE_00033181-RA	axin1	Danio rerio	195.79	2.13359	0.449587	4.74565	2.07833e-06	0.0013248
10218	LABE_00032184-RA	hoxa13a	Takifugu rubripes	679.95	2.10119	0.511253	4.10988	3.95858e-05	0.0125386
15808	LABE_00049921-RA	Mpp2	Mus musculus	88.7533	2.07295	0.390529	5.30805	1.10807e-07	0.000117827
2456	LABE_00006530-RA	Rab32	Mus musculus	646.924	2.07184	0.50999	4.06251	4.85477e-05	0.0147496
18942	LABE_00061143-RA	unknown	none	207.403	1.96949	0.509464	3.86581	0.000110722	0.0261637
8322	LABE_00025919-RA	PLB1	Monodelphis domestica	8893.73	1.95566	0.499006	3.91912	8.88716e-05	0.0224243
13587	LABE_00042887-RA	foxd2	Xenopus laevis	287.155	1.86781	0.505373	3.6959	0.000219108	0.044683
10216	LABE_00032178-RA	hoxa9	Morone saxatilis	282.215	1.86488	0.508206	3.66953	0.000242999	0.0482336
12116	LABE_00038289-RA	elovl6	Danio rerio	383.477	1.8221	0.378448	4.81466	1.4745e-06	0.00115531
8323	LABE_00025921-RA	ppp1cb	Xenopus tropicalis	712.95	1.75343	0.394283	4.44714	8.7022e-06	0.00352327
15568	LABE_00049130-RA	Stox2	Mus musculus	2348.29	1.66486	0.415508	4.00681	6.15439e-05	0.0176193
9192	LABE_00028619-RA	Glg1	Mus musculus	131.003	1.53371	0.342195	4.48197	7.39561e-06	0.00323819
15801	LABE_00049906-RA	slc51b	Leucoraja erinacea	7914.59	1.46209	0.264548	5.52676	3.26197e-08	4.17916e-05
10213	LABE_00032172-RA	hoxa4	Morone saxatilis	325.635	1.44253	0.242628	5.94547	2.75671e-09	5.1299e-06
11269	LABE_00035589-RA	SLC1A1	Oryctolagus cuniculus	5529.48	1.39995	0.286915	4.87932	1.06451e-06	0.000880406
21441	LABE_00071263-RA	SLC4A11	Homo sapiens	904.757	1.38785	0.262247	5.29213	1.20901e-07	0.00011999
14289	LABE_00045102-RA	grtp1a	Danio rerio	567.767	1.36523	0.356151	3.8333	0.000126434	0.0289573
12897	LABE_00040702-RA	OXCT1	Homo sapiens	611.505	1.35345	0.299182	4.52383	6.073e-06	0.00273966
15707	LABE_00049606-RA	hspbap1	Danio rerio	120.534	1.35255	0.339886	3.97944	6.90784e-05	0.0190439
6110	LABE_00018479-RA	Acot3	Mus musculus	1625.49	1.34846	0.27343	4.93164	8.15437e-07	0.000714083
10046	LABE_00031530-RA	RHAG	Homo sapiens	164.391	1.25163	0.272273	4.59695	4.28715e-06	0.00220079
15478	LABE_00048894-RA	tshz1-a	Xenopus laevis	293.551	1.22911	0.276465	4.4458	8.75669e-06	0.00352327
19914	LABE_00064681-RA	ASB5	Bos taurus	99.6583	1.19585	0.274347	4.35887	1.30733e-05	0.00486555
799	LABE_00002011-RA	PRTFDC1	Homo sapiens	73.0232	1.09944	0.290229	3.78819	0.000151748	0.0322724
3726	LABE_00010447-RA	unknown	none	221.408	0.993907	0.215796	4.60578	4.10921e-06	0.00220079
173	LABE_00000386-RA	AFG3L2	Bos taurus	118.512	0.901882	0.227788	3.95929	7.51716e-05	0.0199836
17346	LABE_00055200-RA	NRP2	Homo sapiens	266.178	0.862514	0.214181	4.02704	5.64835e-05	0.0164877
14074	LABE_00044375-RA	SPRYD7	Bos taurus	922.148	-0.449831	0.12183	-3.69229	0.000222245	0.0447104
20575	LABE_00067599-RA	DENND6B	Homo sapiens	4100.44	-0.456082	0.100028	-4.55954	5.12663e-06	0.00246194
10511	LABE_00033034-RA	CYB561D2	Bos taurus	642.177	-0.527827	0.136531	-3.86598	0.000110645	0.0261637
412	LABE_00001055-RA	tbc1d23	Danio rerio	2120.61	-0.570014	0.143951	-3.95979	7.50171e-05	0.0199836
6605	LABE_00019892-RA	STX5	Bos taurus	3486.26	-0.607823	0.133858	-4.54079	5.60431e-06	0.00260723
6464	LABE_00019551-RA	SEC24A	Homo sapiens	1574.75	-0.635507	0.167984	-3.78314	0.00015486	0.0324705
1155	LABE_00002912-RA	Pla2g6	Mus musculus	906.443	-0.6389	0.149597	-4.27081	1.94762e-05	0.00674285
1521	LABE_00003909-RA	Myo7a	Mus musculus	12461.2	-0.655001	0.137289	-4.77096	1.83348e-06	0.0013248
3378	LABE_00009209-RA	RAB6A	Gallus gallus	3141.12	-0.689265	0.149405	-4.6134	3.96131e-06	0.00220079
17240	LABE_00054769-RA	sec23a	Danio rerio	1280.56	-0.711935	0.15938	-4.46691	7.93587e-06	0.00337547
927	LABE_00002309-RA	KDELR2	Homo sapiens	2824.85	-0.788703	0.201094	-3.92205	8.77972e-05	0.0224243
2587	LABE_00006976-RA	PLA2G12A	Homo sapiens	268.231	-0.789447	0.208224	-3.79134	0.000149838	0.0322724
1650	LABE_00004152-RA	Suco	Mus musculus	2009.47	-0.805063	0.181899	-4.42588	9.60506e-06	0.00376291
21434	LABE_00071246-RA	sec23a	Danio rerio	197.944	-0.825139	0.20894	-3.94917	7.84219e-05	0.0204819
4190	LABE_00012024-RA	BET1	Homo sapiens	1034.62	-0.868594	0.224106	-3.87582	0.000106266	0.025934
15415	LABE_00048710-RA	TGDS	Bos taurus	1374.92	-0.874459	0.203574	-4.29554	1.74265e-05	0.00617686
20002	LABE_00064955-RA	SAMD8	Homo sapiens	254.848	-0.878158	0.224514	-3.91137	9.17741e-05	0.0227707
11375	LABE_00036048-RA	MTTP	Mesocricetus auratus	9465.23	-0.885963	0.214096	-4.13817	3.50093e-05	0.0113301
3845	LABE_00010984-RA	Rab18	Mus musculus	1779.37	-0.910557	0.152095	-5.98675	2.14078e-09	4.55282e-06
4281	LABE_00012242-RA	triqk	Danio rerio	1661.88	-0.917705	0.224174	-4.09371	4.2452e-05	0.0131663
6883	LABE_00020817-RA	kdelr2	Danio rerio	1603.55	-0.936784	0.232111	-4.03593	5.43875e-05	0.0161933
493	LABE_00001238-RA	SEC16B	Homo sapiens	2306.43	-0.968688	0.211385	-4.58257	4.59302e-06	0.00227921
4517	LABE_00012926-RA	sec22bb	Danio rerio	1753.58	-0.969677	0.255107	-3.80106	0.000144076	0.0318983
19440	LABE_00062887-RA	Kiaa0895l	Rattus norvegicus	150.907	-0.999218	0.260932	-3.82943	0.000128443	0.0289716
10337	LABE_00032544-RA	PGM3	Homo sapiens	2758.44	-1.02931	0.182461	-5.64125	1.68823e-08	2.51327e-05
5290	LABE_00015446-RA	DHDDS	Homo sapiens	435.523	-1.04407	0.276917	-3.77033	0.000163034	0.0337095
18769	LABE_00060525-RA	Rrbp1	Mus musculus	563.371	-1.06942	0.293264	-3.64663	0.000265701	0.052046
8162	LABE_00025247-RA	Wnt6	Mus musculus	191.584	-1.09976	0.262066	-4.19651	2.71057e-05	0.00896716
3552	LABE_00009781-RA	SEC24D	Homo sapiens	3574.91	-1.16765	0.245502	-4.7562	1.97272e-06	0.0013248
15178	LABE_00047834-RA	apoeb	Danio rerio	95213	-1.26974	0.267257	-4.751	2.02409e-06	0.0013248
14752	LABE_00046676-RA	CALU	Bos taurus	280.728	-1.27074	0.299648	-4.24077	2.22758e-05	0.00753681
16702	LABE_00052920-RA	ARF4	Bos taurus	2051.89	-1.30534	0.236427	-5.52111	3.36871e-08	4.17916e-05
10982	LABE_00034450-RA	tert	Takifugu rubripes	81.9904	-1.45309	0.26998	-5.3822	7.35824e-08	8.42632e-05
11025	LABE_00034559-RA	Bbox1	Rattus norvegicus	3285.19	-1.49349	0.373547	-3.99812	6.38473e-05	0.0179339
1569	LABE_00004006-RA	Uncharacterized protein C1orf21 homolog	Mus musculus	484.58	-1.50595	0.327569	-4.59736	4.27873e-06	0.00220079
3571	LABE_00009890-RA	PLIN2	Bos taurus	10810.5	-1.51414	0.398638	-3.79828	0.000145703	0.0318983
16746	LABE_00053027-RA	PLA2G3	Homo sapiens	393.103	-1.71398	0.446879	-3.83545	0.000125335	0.0289573
13030	LABE_00041066-RA	Tubulin beta-7 chain	Gallus gallus	186.484	-1.77253	0.290892	-6.09345	1.10503e-09	2.74176e-06
14766	LABE_00046718-RA	pyya	Danio rerio	365.796	-2.85426	0.4271	-6.68288	2.34299e-11	6.97602e-08

## Sheet: 3vs4
Gene_ID	gene_symbol	species	baseMean	log2FoldChange	lfcSE	stat	pvalue	padj
LABE_00014040-RA	AGPAT4	Bos taurus	716.69	3.7664	0.361684	10.4135	2.15103e-25	1.22797e-22
LABE_00009863-RA	etnppl	Danio rerio	3209.59	3.52393	0.397381	8.86789	7.45437e-19	2.83701e-16
LABE_00033114-RA	rhbg	Xenopus tropicalis	7965.63	3.16337	0.483286	6.54554	5.92805e-11	7.6913e-09
LABE_00056977-RA	SLC2A2	Gallus gallus	763.334	2.94167	0.434455	6.77094	1.27948e-11	1.98754e-09
LABE_00047478-RA	Cyp2j6	Mus musculus	2141.04	2.87242	0.320511	8.962	3.18848e-19	1.23405e-16
LABE_00046001-RA	unknown	none	11.0979	2.83227	0.445975	6.35075	2.14267e-10	2.30792e-08
LABE_00043563-RA	KCNK16	Homo sapiens	18.4082	2.82296	0.400946	7.04074	1.91225e-12	3.31673e-10
LABE_00029363-RA	Cyp2j6	Mus musculus	891.495	2.74602	0.359434	7.63984	2.17499e-14	5.4578e-12
LABE_00047661-RA	ABCG5	Homo sapiens	5699.26	2.71925	0.36833	7.38265	1.55164e-13	3.37445e-11
LABE_00046718-RA	pyya	Danio rerio	365.796	2.71173	0.437128	6.20351	5.52172e-10	5.48211e-08
LABE_00033129-RA	DGKA	Sus scrofa	517.629	2.7087	0.391287	6.92254	4.43628e-12	7.30514e-10
LABE_00023513-RA	HS3ST2	Homo sapiens	86.0438	2.7001	0.396874	6.80343	1.02155e-11	1.60877e-09
LABE_00047664-RA	Abcg8	Mus musculus	13758.2	2.66813	0.416059	6.41288	1.42795e-10	1.62225e-08
LABE_00084294-RA	ALX3	Homo sapiens	62.649	2.64993	0.463894	5.71237	1.11415e-08	7.97542e-07
LABE_00065259-RA	SLC25A22	Homo sapiens	1281.38	2.61888	0.406439	6.44347	1.16776e-10	1.35359e-08
LABE_00047533-RA	Ugt1a2	Mus musculus	41.8108	2.59242	0.4637	5.59072	2.26126e-08	1.49669e-06
LABE_00047532-RA	Ugt1a2	Rattus norvegicus	105.68	2.58014	0.47508	5.43097	5.60497e-08	3.38596e-06
LABE_00050278-RA	unknown	none	1386.18	2.57155	0.355374	7.23617	4.61541e-13	9.49486e-11
LABE_00007847-RA	Rdh11	Mus musculus	766.379	2.53551	0.430851	5.88488	3.98344e-09	3.20288e-07
LABE_00040824-RA	Slc26a6	Mus musculus	5132.06	2.51812	0.351303	7.16793	7.61386e-13	1.44885e-10
LABE_00014908-RA	unknown	none	5849.59	2.48575	0.386496	6.43151	1.26344e-10	1.45711e-08
LABE_00010661-RA	Acyl-CoA desaturase	Cyprinus carpio	12208.4	2.48522	0.345099	7.20148	5.95638e-13	1.17253e-10
LABE_00045990-RA	TM4SF5	Bos taurus	11390	2.46189	0.34548	7.12599	1.03333e-12	1.91838e-10
LABE_00014378-RA	TRPM6	Homo sapiens	2181.79	2.44953	0.398426	6.14801	7.84592e-10	7.48053e-08
LABE_00054166-RA	Cyp2j6	Mus musculus	2099.39	2.44563	0.427275	5.72378	1.04178e-08	7.50444e-07
LABE_00075541-RA	CYP2J1	Oryctolagus cuniculus	497.015	2.42179	0.37818	6.4038	1.51554e-10	1.70414e-08
LABE_00006063-RA	GCSH	Gallus gallus	5093.98	2.40687	0.399398	6.02625	1.67811e-09	1.46818e-07
LABE_00035077-RA	MGAM	Homo sapiens	24946.5	2.39932	0.369559	6.49238	8.44928e-11	1.02084e-08
LABE_00018519-RA	Slc13a1	Mus musculus	174.764	2.38334	0.451139	5.28294	1.2713e-07	7.02906e-06
LABE_00059013-RA	Abca1	Mus musculus	6657.92	2.37002	0.358664	6.60791	3.89776e-11	5.14482e-09
LABE_00037938-RA	SLC15A1	Canis lupus familiaris	37665.5	2.36815	0.459656	5.15199	2.57733e-07	1.28221e-05
LABE_00000412-RA	Hkdc1	Mus musculus	4782.83	2.35126	0.338904	6.93783	3.98174e-12	6.68552e-10
LABE_00008070-RA	unknown	none	430.899	2.3363	0.433986	5.38334	7.31145e-08	4.22676e-06
LABE_00001367-RA	Me3	Mus musculus	3458.03	2.31843	0.401883	5.76892	7.9779e-09	5.87662e-07
LABE_00049917-RA	ACE	Fragment) (Gallus gallus	16110.6	2.31239	0.36056	6.41331	1.42389e-10	1.62225e-08
LABE_00012987-RA	GLYATL2	Homo sapiens	80.1708	2.28761	0.385723	5.93071	3.01625e-09	2.49551e-07
LABE_00027621-RA	P4HB	Bos taurus	6228.6	2.28501	0.492768	4.6371	3.53327e-06	0.000126461
LABE_00031499-RA	APOB	Homo sapiens	319001	2.27695	0.323413	7.04037	1.91727e-12	3.31673e-10
LABE_00014323-RA	FAM110C	Homo sapiens	155.709	2.2697	0.399488	5.68151	1.3351e-08	9.29485e-07
LABE_00063509-RA	asah2	Danio rerio	7740.86	2.24647	0.422704	5.31452	1.06939e-07	6.02948e-06
LABE_00050225-RA	rprma	Danio rerio	8.12973	2.24491	0.471089	4.76537	1.88507e-06	7.37082e-05
LABE_00036988-RA	SIDT2	Homo sapiens	246325	2.2274	0.467382	4.7657	1.88196e-06	7.37082e-05
LABE_00025408-RA	OSR2	Homo sapiens	450.702	2.22221	0.430222	5.16526	2.40103e-07	1.20923e-05
LABE_00049092-RA	GOT1	Gallus gallus	1989.39	2.21884	0.487802	4.54865	5.39912e-06	0.000178983
LABE_00044025-RA	ERMN	Homo sapiens	9.41659	2.21498	0.457234	4.84432	1.27048e-06	5.27481e-05
LABE_00027700-RA	si	Danio rerio	1006.58	2.20619	0.361541	6.10218	1.04632e-09	9.71249e-08
LABE_00027675-RA	PRR18	Homo sapiens	85.5184	2.1906	0.333164	6.57514	4.86067e-11	6.37893e-09
LABE_00040184-RA	CDR2	Gallus gallus	4693.54	2.18619	0.380743	5.74189	9.36279e-09	6.78728e-07
LABE_00059153-RA	unknown	none	111.888	2.18611	0.468964	4.66158	3.13797e-06	0.000114466
LABE_00010600-RA	Acsl5	Rattus norvegicus	16639.5	2.18345	0.419893	5.20002	1.99272e-07	1.02486e-05
LABE_00017661-RA	LRRC16A	Homo sapiens	766.49	2.16206	0.424405	5.09433	3.49982e-07	1.66844e-05
LABE_00036211-RA	GLDC	decarboxylating)%2C mitochondrial (Gallus gallus	12773.6	2.15561	0.348209	6.19058	5.99415e-10	5.82453e-08
LABE_00019527-RA	FAXDC2	Macaca fascicularis	12324.8	2.14371	0.484668	4.42305	9.7316e-06	0.000299893
LABE_00063493-RA	unknown	none	59.3289	2.12512	0.422593	5.02877	4.93629e-07	2.26384e-05
LABE_00077722-RA	DGKA	Sus scrofa	239.086	2.12303	0.442317	4.79978	1.58837e-06	6.4082e-05
LABE_00045999-RA	ARL14	Homo sapiens	207.74	2.11386	0.317949	6.64843	2.9624e-11	4.12478e-09
LABE_00047833-RA	apoeb	Danio rerio	94939.1	2.11096	0.449249	4.69886	2.61619e-06	9.79354e-05
LABE_00061099-RA	TOB1	Homo sapiens	1433.19	2.10436	0.342301	6.14769	7.86217e-10	7.48053e-08
LABE_00016776-RA	CPO	Bos taurus	2824.69	2.10347	0.470062	4.47487	7.64581e-06	0.000243503
LABE_00005979-RA	myzap	Xenopus tropicalis	575.275	2.10267	0.313683	6.70316	2.03956e-11	2.98547e-09
LABE_00027784-RA	Bicd1	Mus musculus	56.2355	2.10253	0.453646	4.63474	3.57395e-06	0.000127717
LABE_00054236-RA	Gramd3	Mus musculus	496.075	2.08521	0.498657	4.18165	2.89402e-05	0.000757855
LABE_00024588-RA	SGK2	Homo sapiens	3407.93	2.07962	0.408511	5.09074	3.56668e-07	1.69677e-05
LABE_00056729-RA	cyp1a1	Limanda limanda	180.365	2.0779	0.474308	4.3809	1.18189e-05	0.000351413
LABE_00017890-RA	Type-4 ice-structuring protein LS-12	Myoxocephalus octodecemspinosus	426807	2.06066	0.48955	4.2093	2.56162e-05	0.000685753
LABE_00008843-RA	Rln3	Rattus norvegicus	26.8503	2.05924	0.439097	4.68972	2.73582e-06	0.000101913
LABE_00068431-RA	Fads6	Mus musculus	282.009	2.0573	0.426121	4.82798	1.37925e-06	5.6748e-05
LABE_00011417-RA	dgat2	Danio rerio	3054.7	2.05726	0.317287	6.48392	8.93717e-11	1.07328e-08
LABE_00013085-RA	sst2	Protopterus annectens	19.5475	2.05601	0.51119	4.02201	5.77039e-05	0.00135423
LABE_00040108-RA	Phldb1	Fragment) (Rattus norvegicus	767.975	2.05338	0.368516	5.57203	2.51781e-08	1.65689e-06
LABE_00009890-RA	PLIN2	Bos taurus	10810.5	2.0511	0.398746	5.14387	2.69132e-07	1.33311e-05
LABE_00015133-RA	PCYT1B	Homo sapiens	4132.46	2.04148	0.256599	7.95592	1.77801e-15	5.27284e-13
LABE_00050179-RA	Tm4sf4	Rattus norvegicus	2188.15	2.02839	0.305021	6.64999	2.93104e-11	4.10615e-09
LABE_00069976-RA	RBBP8NL	Homo sapiens	24.1808	2.02358	0.485545	4.16764	3.07769e-05	0.000796815
LABE_00058622-RA	Slc23a1	Rattus norvegicus	2936.51	2.02112	0.489003	4.13314	3.57844e-05	0.000908941
LABE_00054170-RA	Cyp2j6	Mus musculus	775.921	2.01702	0.489638	4.1194	3.79856e-05	0.00095634
LABE_00035700-RA	unknown	none	4708.84	2.01295	0.319747	6.29546	3.06488e-10	3.22519e-08
LABE_00048070-RA	Npbwr1	Mus musculus	78.907	1.98938	0.413066	4.81614	1.4636e-06	5.97506e-05
LABE_00093060-RA	gata5-a	Xenopus laevis	2091.99	1.98761	0.48308	4.11445	3.881e-05	0.000974946
LABE_00068076-RA	Cyp2j6	Mus musculus	3423.36	1.9865	0.393261	5.05135	4.38698e-07	2.04026e-05
LABE_00031873-RA	BCO1	Gallus gallus	16722.8	1.98435	0.463026	4.28561	1.82238e-05	0.000506255
LABE_00017088-RA	Tac3	Mus musculus	136.888	1.96926	0.317783	6.19688	5.75945e-10	5.66884e-08
LABE_00017465-RA	Slc15a1	Mus musculus	11049.1	1.96896	0.505879	3.89215	9.93592e-05	0.00212573
LABE_00077910-RA	Slc39a14	Mus musculus	555.583	1.96499	0.497127	3.95268	7.72805e-05	0.00172166
LABE_00048107-RA	RGL1	Homo sapiens	382.314	1.96248	0.269301	7.28733	3.16154e-13	6.56307e-11
LABE_00040736-RA	PPP2CA	Oryctolagus cuniculus	2637.3	1.96102	0.348494	5.62714	1.83226e-08	1.24153e-06
LABE_00045884-RA	Lpar6	Mus musculus	19318.9	1.951	0.49532	3.93886	8.1869e-05	0.00180278
LABE_00064212-RA	ENPP7	Homo sapiens	14699.3	1.94888	0.487346	3.99897	6.36184e-05	0.00146297
LABE_00000746-RA	Nim1k	Mus musculus	185.209	1.94785	0.330114	5.90054	3.62313e-09	2.95479e-07
LABE_00022126-RA	Ap1s3	Mus musculus	2036.01	1.94442	0.269096	7.22577	4.98283e-13	1.00693e-10
LABE_00014375-RA	Rorb	Mus musculus	195.121	1.9397	0.400232	4.84645	1.25689e-06	5.23742e-05
LABE_00040812-RA	Amt	Mus musculus	8461.38	1.93393	0.296471	6.52319	6.88296e-11	8.63584e-09
LABE_00069339-RA	SCARB1	Homo sapiens	3848.04	1.93322	0.352514	5.4841	4.15569e-08	2.59276e-06
LABE_00030324-RA	SEZ6	Homo sapiens	13.5491	1.93294	0.40254	4.80186	1.57196e-06	6.35323e-05
LABE_00005819-RA	AKR1D1	Homo sapiens	941.968	1.91917	0.389194	4.93115	8.17456e-07	3.54205e-05
LABE_00065711-RA	Ggct	Mus musculus	21.3336	1.915	0.449698	4.25842	2.05872e-05	0.000562332
LABE_00044018-RA	GHR	Gallus gallus	452.751	1.90412	0.434123	4.38614	1.15378e-05	0.000345757
LABE_00022661-RA	SPHK2	Homo sapiens	1240.64	1.90231	0.29698	6.40552	1.49854e-10	1.69402e-08
LABE_00021984-RA	SOAT2	Homo sapiens	2891.74	1.89893	0.391602	4.84913	1.24002e-06	5.17656e-05
LABE_00008713-RA	MORN3	Bos taurus	24.4928	1.89799	0.483651	3.92428	8.6988e-05	0.00189478
LABE_00064873-RA	PRSS12	Nomascus leucogenys	1226.6	1.89561	0.29171	6.49826	8.12568e-11	9.9758e-09
LABE_00042844-RA	Vtcn1	Rattus norvegicus	1009.88	1.89344	0.422486	4.48167	7.40617e-06	0.000236201
LABE_00047832-RA	Apoa4	Mus musculus	5786.38	1.88947	0.344235	5.4889	4.04448e-08	2.53029e-06
LABE_00039170-RA	Ugt2b1	Rattus norvegicus	948.012	1.87826	0.359306	5.22748	1.71836e-07	9.06207e-06
LABE_00003409-RA	ACVR2B	Gallus gallus	11.8117	1.87755	0.465921	4.02975	5.58359e-05	0.00131853
LABE_00070473-RA	UGT2B31	Canis lupus familiaris	4397.06	1.87565	0.345928	5.42207	5.89132e-08	3.53093e-06
LABE_00013405-RA	CALCA	Gallus gallus	13.756	1.87398	0.500466	3.74448	0.000180771	0.00342849
LABE_00040385-RA	FABP2	Bos taurus	26110.6	1.87167	0.365966	5.11434	3.14847e-07	1.53295e-05
LABE_00046348-RA	CD36	Bos taurus	43888.2	1.87086	0.498751	3.75109	0.00017607	0.00335182
LABE_00024090-RA	hnmt	Tetraodon nigroviridis	689.718	1.85907	0.429285	4.33061	1.48697e-05	0.000428184
LABE_00019077-RA	smim1	Danio rerio	966.091	1.84861	0.298036	6.20263	5.55257e-10	5.48887e-08
LABE_00067527-RA	LAMC2	Equus caballus	1838.06	1.84661	0.285054	6.47808	9.28965e-11	1.10484e-08
LABE_00056731-RA	cyp1a1	Platichthys flesus	240.326	1.84376	0.487766	3.78002	0.000156816	0.00305277
LABE_00040064-RA	SGPL1	Homo sapiens	9222.09	1.84242	0.244402	7.53845	4.75574e-14	1.14313e-11
LABE_00005096-RA	Pdlim2	Mus musculus	902.572	1.83848	0.308847	5.95272	2.63719e-09	2.20587e-07
LABE_00072233-RA	Sdr16c5	Mus musculus	391.514	1.83066	0.38396	4.76783	1.86222e-06	7.35163e-05
LABE_00040731-RA	FBXL3	Homo sapiens	37.7644	1.82392	0.48601	3.75284	0.000174844	0.00334385
LABE_00014887-RA	Lypd1	Rattus norvegicus	82.3399	1.82353	0.424146	4.29931	1.71331e-05	0.000481224
LABE_00026895-RA	unknown	none	108.726	1.82038	0.345769	5.26474	1.40388e-07	7.66928e-06
LABE_00045487-RA	NR0B2	Homo sapiens	350.203	1.81439	0.442142	4.10363	4.06722e-05	0.00101171
LABE_00024564-RA	SHMT2	Homo sapiens	1951.96	1.81185	0.330858	5.47621	4.3453e-08	2.68902e-06
LABE_00027674-RA	unknown	none	197.298	1.80849	0.347043	5.21114	1.87683e-07	9.73621e-06
LABE_00027498-RA	Actin%2C alpha cardiac	Takifugu rubripes	291.649	1.80473	0.45613	3.95662	7.60189e-05	0.0017052
LABE_00011619-RA	STRA6	Bos taurus	1485.4	1.80473	0.308791	5.8445	5.08092e-09	4.01463e-07
LABE_00001428-RA	MACF1	Homo sapiens	15.2238	1.80372	0.355791	5.06961	3.98637e-07	1.86917e-05
LABE_00049016-RA	Myo1c	Lithobates catesbeiana	1221.41	1.79993	0.271835	6.62139	3.55825e-11	4.72399e-09
LABE_00002198-RA	cyp26a1	Danio rerio	1283.72	1.79887	0.416187	4.32227	1.54431e-05	0.000441356
LABE_00062516-RA	F10	Mus musculus	26.5405	1.79766	0.481173	3.73599	0.000186977	0.00350543
LABE_00006308-RA	SPTBN1	Homo sapiens	3660.14	1.79345	0.351925	5.09613	3.46674e-07	1.6596e-05
LABE_00068125-RA	Ladderlectin	Oncorhynchus mykiss	13945	1.79013	0.494559	3.61964	0.000295014	0.00513072
LABE_00014363-RA	TMC2	Homo sapiens	38.7934	1.78998	0.397732	4.50047	6.78031e-06	0.000219615
LABE_00037995-RA	Rdh3	Rattus norvegicus	13828.6	1.78981	0.331679	5.39621	6.80625e-08	3.96481e-06
LABE_00009500-RA	GUCA2A	Cavia porcellus	709.601	1.77483	0.440789	4.02649	5.66158e-05	0.00133556
LABE_00026573-RA	unknown	none	24.6945	1.7676	0.505068	3.49972	0.000465742	0.00752669
LABE_00057625-RA	PNPLA6	Homo sapiens	2211.14	1.76013	0.276067	6.37574	1.82083e-10	2.01838e-08
LABE_00027998-RA	hunk-a	Xenopus laevis	717.903	1.75916	0.428325	4.10707	4.00701e-05	0.00100215
LABE_00014401-RA	Npc1l1	Rattus norvegicus	23151.1	1.75882	0.487474	3.60803	0.000308531	0.00532928
LABE_00052290-RA	SCEL	Homo sapiens	1444.35	1.75871	0.336769	5.2223	1.76712e-07	9.27637e-06
LABE_00009667-RA	cdo1	Danio rerio	14821	1.75767	0.493397	3.56238	0.000367508	0.00615252
LABE_00056958-RA	GREB1L	Homo sapiens	283.178	1.75459	0.327333	5.36025	8.31067e-08	4.75625e-06
LABE_00075407-RA	Plb1	Mus musculus	231.796	1.74915	0.510194	3.4284	0.000607142	0.00935498
LABE_00002481-RA	Ces2e	Mus musculus	13063.9	1.74412	0.269496	6.47177	9.68618e-11	1.14603e-08
LABE_00005623-RA	SLC25A22	Pongo abelii	12.6751	1.74344	0.488321	3.57028	0.000356602	0.00600516
LABE_00037610-RA	LCT	Homo sapiens	10527.7	1.7387	0.508306	3.42057	0.00062489	0.00957675
LABE_00055662-RA	Clip1	Mus musculus	174.813	1.73445	0.438529	3.95515	7.64873e-05	0.00170899
LABE_00062089-RA	Trim16	Mus musculus	19.7657	1.73436	0.463508	3.7418	0.000182706	0.00345648
LABE_00042519-RA	PPP1R3D	Homo sapiens	51.0298	1.73231	0.460152	3.76465	0.000166783	0.00320849
LABE_00027576-RA	Cyp4v2	Mus musculus	417.865	1.73001	0.376703	4.5925	4.37959e-06	0.000150614
LABE_00026275-RA	C2cd4cC2CD4 family: C2 calcium-dependent domain-containing protein 4C	Mus musculus	3.34182	1.70864	0.506368	3.3743	0.000740025	0.0109446
LABE_00055183-RA	unknown	none	2410.4	1.70788	0.432416	3.94962	7.82768e-05	0.00174215
LABE_00056830-RA	unknown	none	22.6869	1.70285	0.42795	3.97908	6.91817e-05	0.00157819
LABE_00003405-RA	SLC22A13	Homo sapiens	1419.98	1.70233	0.46886	3.63079	0.000282559	0.00495944
LABE_00042570-RA	gata4	Xenopus laevis	338.82	1.70223	0.505542	3.36713	0.000759538	0.0111466
LABE_00044406-RA	cadps	Xenopus laevis	25.3393	1.69867	0.356308	4.76741	1.86614e-06	7.35163e-05
LABE_00041861-RA	AQP11	Homo sapiens	1523.03	1.69852	0.270121	6.28801	3.21562e-10	3.33767e-08
LABE_00054234-RA	TEX43	Bos taurus	12.2268	1.6975	0.495443	3.42623	0.000612024	0.0094175
LABE_00022688-RA	HCN4	Homo sapiens	2514.2	1.69648	0.505515	3.35593	0.000790972	0.011497
LABE_00070872-RA	selenbp1	Danio rerio	3588.3	1.68681	0.33036	5.10597	3.2911e-07	1.58884e-05
LABE_00034522-RA	ADCY2	Homo sapiens	289.558	1.68454	0.297499	5.66234	1.49324e-08	1.03327e-06
LABE_00048613-RA	Sdr16c5	Mus musculus	5933.78	1.68412	0.247032	6.81742	9.26874e-12	1.4698e-09
LABE_00047605-RA	SLC1A7	Homo sapiens	273.888	1.68174	0.376058	4.47201	7.74863e-06	0.000246092
LABE_00022202-RA	RBP2	Sus scrofa	9989.17	1.67763	0.479939	3.4955	0.000473175	0.00762524
LABE_00054556-RA	agmo	Danio rerio	1584.68	1.67606	0.274508	6.1057	1.0235e-09	9.57858e-08
LABE_00059114-RA	Slc25a20	Mus musculus	330.539	1.67539	0.349589	4.79245	1.64759e-06	6.62371e-05
LABE_00081165-RA	TYMP	Homo sapiens	627.325	1.67456	0.368256	4.54726	5.43484e-06	0.000179601
LABE_00084557-RA	Cyp2j6	Mus musculus	124.441	1.67245	0.507814	3.29344	0.000989698	0.013814
LABE_00009570-RA	PDYN	Sus scrofa	51.5938	1.67018	0.376952	4.43076	9.39018e-06	0.000291734
LABE_00008559-RA	Fgf20	Mus musculus	25.2929	1.66506	0.499273	3.33497	0.000853081	0.0122462
LABE_00070434-RA	nxpe3	Danio rerio	28.5631	1.66494	0.321914	5.17202	2.31578e-07	1.17434e-05
LABE_00052857-RA	CA7	Homo sapiens	364.167	1.66462	0.438394	3.79709	0.000146402	0.00290451
LABE_00061865-RA	EVPL	Homo sapiens	923.969	1.66393	0.431174	3.85906	0.000113822	0.00236715
LABE_00007958-RA	rhoac	Danio rerio	211.094	1.66318	0.347198	4.79031	1.66525e-06	6.68296e-05
LABE_00047508-RA	cyp3a40	Oryzias latipes	15659	1.66005	0.265245	6.25855	3.88583e-10	3.99698e-08
LABE_00033792-RA	Kcnip2	Mustela putorius furo	4.26455	1.65509	0.507475	3.26142	0.00110854	0.0151215
LABE_00022125-RA	DHRS12	Bos taurus	115.14	1.65192	0.316639	5.21704	1.81806e-07	9.45683e-06
LABE_00048821-RA	B3GNT7	Homo sapiens	782.561	1.64823	0.415734	3.96463	7.35093e-05	0.00166032
LABE_00051605-RA	PLA2G12B	Homo sapiens	10989.3	1.64494	0.301511	5.45565	4.8793e-08	2.99513e-06
LABE_00022908-RA	unknown	none	22.4007	1.64344	0.492085	3.33976	0.000838514	0.0120804
LABE_00054082-RA	Pla2g12b	Mus musculus	2133.33	1.64273	0.33776	4.86361	1.15262e-06	4.83823e-05
LABE_00003844-RA	Scn5a	Mus musculus	8.29579	1.63732	0.493342	3.31883	0.000903967	0.0128772
LABE_00053403-RA	cyp3a30	Fundulus heteroclitus	12040.7	1.63538	0.277865	5.88555	3.96744e-09	3.20129e-07
LABE_00046817-RA	Plb1	Mus musculus	235.662	1.63482	0.509688	3.20749	0.00133897	0.0176328
LABE_00027455-RA	dla	Danio rerio	210.601	1.63473	0.432869	3.77651	0.000159044	0.00309086
LABE_00063507-RA	Lect2	Mus musculus	3650.54	1.63275	0.426348	3.82962	0.000128343	0.00259814
LABE_00024490-RA	unknown	none	667.736	1.63116	0.226226	7.21029	5.58309e-13	1.10861e-10
LABE_00068688-RA	MFAP4	Bos taurus	1587.82	1.62984	0.267982	6.08188	1.18781e-09	1.08062e-07
LABE_00056726-RA	dhcr7	Danio rerio	3214.2	1.6246	0.385267	4.21681	2.4778e-05	0.000665654
LABE_00004233-RA	ADIPOR2	Homo sapiens	5412.12	1.62052	0.324822	4.98896	6.07065e-07	2.72881e-05
LABE_00058022-RA	PCK1	Gallus gallus	1479.88	1.61909	0.511099	3.16786	0.00153563	0.0197001
LABE_00025197-RA	unknown	none	4.86896	1.6179	0.505407	3.20118	0.00136867	0.0179412
LABE_00036709-RA	Primary amine oxidase%2C liver isozyme	Bos taurus	1169.49	1.61136	0.502154	3.20889	0.00133247	0.0175574
LABE_00007651-RA	Cda	Mus musculus	10.218	1.60637	0.501681	3.20197	0.0013649	0.0179208
LABE_00049991-RA	DGAT2	Homo sapiens	2002.39	1.60251	0.245494	6.5277	6.67871e-11	8.42636e-09
LABE_00027538-RA	B3GNT2	Mus musculus	387.553	1.60068	0.295022	5.42562	5.77524e-08	3.47046e-06
LABE_00047820-RA	ADORA2A	Canis lupus familiaris	13.5236	1.59597	0.468402	3.40726	0.000656183	0.00998264
LABE_00040237-RA	six3	Oryzias latipes	7.74934	1.59391	0.486768	3.27447	0.0010586	0.0145973
LABE_00024491-RA	SLC27A4	Homo sapiens	2183.53	1.592	0.229086	6.94934	3.67006e-12	6.20784e-10
LABE_00074374-RA	Adgrg4	Mus musculus	484.085	1.58451	0.253402	6.25295	4.02781e-10	4.12444e-08
LABE_00057134-RA	Sc5d	Mus musculus	3240.5	1.58335	0.417341	3.79389	0.000148303	0.00293457
LABE_00030825-RA	Mfge8	Rattus norvegicus	692.689	1.58301	0.375863	4.21165	2.53509e-05	0.000679445
LABE_00015043-RA	CAMK2A	Pongo abelii	240.835	1.57606	0.421888	3.73572	0.000187178	0.00350633
LABE_00005597-RA	Muc2	Fragment) (Rattus norvegicus	3176.62	1.57511	0.248014	6.35087	2.14099e-10	2.30792e-08
LABE_00003574-RA	PCYT2	Bos taurus	2155.84	1.56871	0.397557	3.94587	7.95091e-05	0.001761
LABE_00012113-RA	ndrg1	Xenopus tropicalis	15738.9	1.56659	0.386354	4.0548	5.01763e-05	0.00120735
LABE_00009809-RA	PPARGC1A	Bos taurus	411.357	1.56265	0.289475	5.39822	6.73049e-08	3.93071e-06
LABE_00022742-RA	rab13	Danio rerio	1988.52	1.56183	0.355347	4.39523	1.10654e-05	0.000333348
LABE_00079174-RA	F2	Sus scrofa	6.20493	1.55942	0.496225	3.14256	0.00167476	0.0210358
LABE_00030311-RA	PIPOX	Bos taurus	7361.34	1.55857	0.245739	6.3424	2.2621e-10	2.41379e-08
LABE_00022276-RA	Cfap53	Mus musculus	9.07892	1.55855	0.456293	3.41567	0.000636257	0.00971835
LABE_00002016-RA	unknown	none	812.295	1.55816	0.492726	3.16232	0.00156517	0.0200004
LABE_00057107-RA	Cyp2j6	Mus musculus	974.119	1.55386	0.310114	5.0106	5.42597e-07	2.45837e-05
LABE_00015295-RA	KCNK13	Homo sapiens	40.3565	1.55154	0.40211	3.85849	0.00011409	0.00237057
LABE_00019064-RA	gata6-a	Xenopus laevis	5592.75	1.53251	0.251744	6.08757	1.1464e-09	1.05133e-07
LABE_00059576-RA	cnp-1	Oryzias latipes	157.825	1.53053	0.399423	3.83184	0.00012719	0.00258143
LABE_00000474-RA	CHRNA5	Gallus gallus	262.563	1.52797	0.315583	4.84175	1.28703e-06	5.32415e-05
LABE_00028088-RA	Garem	Mus musculus	87.0713	1.52383	0.346893	4.39278	1.1191e-05	0.000336688
LABE_00093456-RA	RBP2	Sus scrofa	912.098	1.52349	0.502102	3.03422	0.00241155	0.0281101
LABE_00041551-RA	TMEM229B	Mus musculus	1185.89	1.51317	0.235505	6.42522	1.31676e-10	1.51096e-08
LABE_00076034-RA	APOA4	Homo sapiens	20157	1.50282	0.445842	3.37075	0.000749643	0.0110653
LABE_00003632-RA	cyp2k1	Oncorhynchus mykiss	178.652	1.50227	0.466653	3.21925	0.00128525	0.017093
LABE_00007960-RA	rhoad	Danio rerio	108.329	1.49695	0.400056	3.74186	0.000182665	0.00345648
LABE_00029591-RA	HPCAL1	Taeniopygia guttata	40.0683	1.49086	0.309175	4.82208	1.42072e-06	5.83491e-05
LABE_00022976-RA	RGS5	Sus scrofa	67.8124	1.48954	0.30421	4.89642	9.75977e-07	4.16569e-05
LABE_00003752-RA	B3galt2	Mus musculus	40.2319	1.48801	0.428592	3.47185	0.000516887	0.00821372
LABE_00047473-RA	CYP2J2	Homo sapiens	156.178	1.48768	0.412221	3.60894	0.000307449	0.00531461
LABE_00069341-RA	Grk5	Mus musculus	14.7298	1.48126	0.443517	3.3398	0.000838402	0.0120804
LABE_00075539-RA	Cyp2j6	Mus musculus	160.376	1.48051	0.511445	2.89476	0.00379453	0.040264
LABE_00007165-RA	FAM160A1	Homo sapiens	698.677	1.48029	0.346737	4.26921	1.96164e-05	0.000542302
LABE_00028461-RA	RBFOX3	Homo sapiens	1.8564	1.47821	0.510007	2.89841	0.00375059	0.0399352
LABE_00036491-RA	Kl	Mus musculus	96.5209	1.47569	0.346354	4.26065	2.03834e-05	0.000558101
LABE_00051217-RA	unknown	none	4449.61	1.47516	0.420742	3.5061	0.000454731	0.00737485
LABE_00016921-RA	Bdh1	Rattus norvegicus	167.909	1.47116	0.455269	3.23141	0.00123181	0.0165267
LABE_00058474-RA	FGFRL1	Gallus gallus	12.6718	1.46985	0.481344	3.05364	0.00226084	0.0267772
LABE_00054001-RA	Kininogen (Fragments)	Fragments) (Anarhichas minor	59.8975	1.46757	0.251585	5.83329	5.43436e-09	4.22087e-07
LABE_00087446-RA	tmeff1	Xenopus laevis	15.155	1.46571	0.446104	3.28558	0.00101773	0.0141354
LABE_00000274-RA	Lpin1	Mus musculus	48.2206	1.46554	0.412954	3.54891	0.000386832	0.0064149
LABE_00012941-RA	PLIN3	Homo sapiens	6637.34	1.46185	0.252313	5.79377	6.88222e-09	5.1358e-07
LABE_00081460-RA	unknown	none	8.32918	1.4618	0.489153	2.98843	0.00280413	0.0316053
LABE_00007048-RA	ucp2	Cyprinus carpio	1052.27	1.4617	0.27603	5.29543	1.18738e-07	6.61313e-06
LABE_00032703-RA	unknown	none	1.7924	1.46049	0.503507	2.90064	0.00372405	0.0397377
LABE_00044023-RA	Dusp27	Mus musculus	29.7682	1.45826	0.401567	3.63141	0.000281875	0.00495124
LABE_00071782-RA	ANPEP	Bos taurus	34.5859	1.4526	0.393015	3.69604	0.000218989	0.00400689
LABE_00005626-RA	unknown	none	897.731	1.4502	0.31853	4.55279	5.29396e-06	0.000176736
LABE_00077151-RA	Ppm1h	Mus musculus	4.70183	1.44862	0.485144	2.98595	0.00282695	0.0317997
LABE_00000922-RA	Tox	Mus musculus	641.652	1.44606	0.223684	6.46474	1.01476e-10	1.19444e-08
LABE_00045045-RA	SIK2	Gallus gallus	528.998	1.44471	0.386441	3.73849	0.00018513	0.00348225
LABE_00056106-RA	CNTN2	Gallus gallus	233.564	1.44409	0.36379	3.96957	7.20017e-05	0.00163273
LABE_00054163-RA	Cyp2j6	Mus musculus	236.655	1.4421	0.511451	2.81962	0.00480806	0.0480911
LABE_00071028-RA	Prdm16	Mus musculus	18.6835	1.43879	0.484955	2.96687	0.00300853	0.0333916
LABE_00079451-RA	TREH	Oryctolagus cuniculus	835.89	1.43799	0.327556	4.39007	1.13313e-05	0.000340462
LABE_00029042-RA	Cideb	Mus musculus	10492.1	1.43773	0.287182	5.00634	5.54754e-07	2.50848e-05
LABE_00003169-RA	Trpa1	Rattus norvegicus	437.68	1.43582	0.35113	4.08913	4.33003e-05	0.00106663
LABE_00009427-RA	Klf15	Mus musculus	10.5299	1.43464	0.480927	2.98307	0.00285376	0.0320428
LABE_00026460-RA	sh3pxd2a	Danio rerio	52.1662	1.43415	0.450331	3.18466	0.00144926	0.018814
LABE_00063929-RA	Chka	Rattus norvegicus	2537.26	1.42984	0.241036	5.93207	2.9914e-09	2.48395e-07
LABE_00044429-RA	LAMB3	Homo sapiens	1325.31	1.42811	0.326441	4.37479	1.21547e-05	0.000358132
LABE_00036062-RA	FABP2	Bos taurus	49261.4	1.42803	0.295076	4.83952	1.3015e-06	5.37428e-05
LABE_00025787-RA	Nceh1	Mus musculus	2729.38	1.42424	0.340649	4.18096	2.90284e-05	0.000759295
LABE_00002043-RA	ndufa4	Danio rerio	710.295	1.42332	0.499354	2.85031	0.00436762	0.0449457
LABE_00049718-RA	ENPP7	Homo sapiens	3479.82	1.42283	0.489544	2.90643	0.0036558	0.0391191
LABE_00031612-RA	ALPI	Homo sapiens	5059.87	1.41964	0.330202	4.29931	1.71329e-05	0.000481224
LABE_00000448-RA	scamp5-a	Xenopus laevis	29.819	1.41946	0.351326	4.04029	5.33859e-05	0.00127118
LABE_00091967-RA	anxa2-a	Xenopus laevis	3112.27	1.41801	0.306408	4.62783	3.69516e-06	0.000131227
LABE_00011925-RA	MEP1A	Homo sapiens	20828.2	1.41545	0.216332	6.54297	6.03102e-11	7.7807e-09
LABE_00033643-RA	SLC35G1	Homo sapiens	85.2453	1.41526	0.395584	3.57765	0.000346693	0.0058773
LABE_00063495-RA	mylipa	Danio rerio	931.652	1.41473	0.404985	3.49329	0.000477103	0.00767664
LABE_00004001-RA	Fam78b	Mus musculus	19.8472	1.4117	0.331103	4.26361	2.01149e-05	0.000553861
LABE_00028675-RA	ANXA2	Gallus gallus	1831.65	1.41132	0.35228	4.00625	6.16899e-05	0.0014258
LABE_00002017-RA	Muc13	Rattus norvegicus	5448.92	1.41121	0.365174	3.86449	0.000111322	0.00231938
LABE_00034280-RA	OPRM1	Macaca fascicularis	70.3544	1.41049	0.417041	3.38215	0.000719222	0.0107063
LABE_00037611-RA	LCT	Homo sapiens	193.569	1.40988	0.452402	3.11642	0.00183059	0.0226444
LABE_00047835-RA	APOA1	Coturnix coturnix japonica	43989.8	1.40787	0.368625	3.81925	0.000133857	0.00268833
LABE_00089479-RA	Clec10a	Mus musculus	3831.52	1.39948	0.491405	2.84791	0.00440076	0.0452053
LABE_00039423-RA	Nupr1	Rattus norvegicus	4110.89	1.39771	0.467812	2.98776	0.0028103	0.0316592
LABE_00025262-RA	fev	Danio rerio	73.1848	1.39541	0.339948	4.10478	4.04709e-05	0.0010078
LABE_00005599-RA	Intestinal mucin-like protein (Fragment)	Fragment) (Rattus norvegicus	87175.7	1.39425	0.203609	6.84769	7.50505e-12	1.19845e-09
LABE_00006369-RA	ppp1r3cb	Danio rerio	1506.8	1.39405	0.306252	4.55196	5.31481e-06	0.00017709
LABE_00022028-RA	Ppp1r1a	Mus musculus	3.60249	1.39161	0.493266	2.82122	0.00478414	0.0479953
LABE_00033056-RA	SLC6A13	Bos taurus	852.957	1.39157	0.297991	4.66984	3.01435e-06	0.00011049
LABE_00007640-RA	SAT2	Sus scrofa	277.887	1.39122	0.387198	3.59305	0.000326833	0.00560303
LABE_00059089-RA	FAM83B	Homo sapiens	177.18	1.3908	0.305161	4.55759	5.17449e-06	0.00017402
LABE_00020729-RA	unknown	none	11.015	1.39024	0.460915	3.01627	0.00255906	0.0294241
LABE_00073515-RA	Cyp4v2	Mus musculus	34.3116	1.38452	0.46825	2.95679	0.00310856	0.0343083
LABE_00027230-RA	DENND2A	Homo sapiens	192.351	1.3832	0.321855	4.29757	1.72681e-05	0.000484418
LABE_00026645-RA	GREM2	Homo sapiens	72.6191	1.38257	0.433073	3.19245	0.00141069	0.0184181
LABE_00056678-RA	FBP1	Sus scrofa	1918.5	1.38074	0.360858	3.82626	0.000130107	0.00262919
LABE_00010183-RA	kcna2	Oncorhynchus mykiss	26.1084	1.37683	0.321116	4.28763	1.80588e-05	0.000503507
LABE_00061309-RA	ZAN	Sus scrofa	28984.9	1.37082	0.279947	4.89671	9.74561e-07	4.16569e-05
LABE_00054250-RA	unknown	none	10.2079	1.37005	0.435792	3.14382	0.00166756	0.02098
LABE_00027676-RA	Abcg2	Rattus norvegicus	2744.74	1.36855	0.26384	5.18704	2.13664e-07	1.09395e-05
LABE_00043661-RA	Pdk2	acetyl-transferring)] kinase isozyme 2%2C mitochondrial (Mus musculus	790.712	1.36765	0.259168	5.2771	1.31247e-07	7.23922e-06
LABE_00011712-RA	C2cd4cC2CD4 family: C2 calcium-dependent domain-containing protein 4C	Mus musculus	30.7218	1.36697	0.326975	4.18064	2.90684e-05	0.00075947
LABE_00054615-RA	RASD2	Homo sapiens	53.8903	1.36475	0.372867	3.66014	0.000252079	0.00452533
LABE_00037754-RA	GIMAP5	Homo sapiens	573.357	1.36311	0.202808	6.72118	1.80264e-11	2.67294e-09
LABE_00026662-RA	Slc16a9	Mus musculus	6258.2	1.36237	0.331876	4.10507	4.0419e-05	0.00100761
LABE_00030823-RA	abhd2a	Danio rerio	588.535	1.36188	0.314771	4.32658	1.51442e-05	0.000433901
LABE_00007826-RA	Pcsk1	Mus cookii	76.5864	1.35744	0.292519	4.64053	3.4752e-06	0.00012497
LABE_00084945-RA	RABGEF1	Bos taurus	150.983	1.35586	0.314795	4.30711	1.65404e-05	0.00046861
LABE_00032639-RA	Col7a1	Mus musculus	66.7096	1.35161	0.424545	3.18367	0.00145423	0.0188678
LABE_00068624-RA	unknown	none	6.78559	1.35081	0.449509	3.00507	0.00265518	0.0303155
LABE_00030283-RA	rsad1	Danio rerio	4.96787	1.34692	0.477622	2.82006	0.00480148	0.0480844
LABE_00047440-RA	dio1	Oreochromis niloticus	980.194	1.34125	0.287926	4.65832	3.18793e-06	0.000115733
LABE_00031990-RA	GDPD1	Homo sapiens	743.866	1.33855	0.333659	4.01173	6.02747e-05	0.00139875
LABE_00003076-RA	unknown	none	13.4843	1.33739	0.439277	3.04453	0.00233045	0.0274377
LABE_00000602-RA	slc25a24-b	Xenopus laevis	366.735	1.33542	0.226503	5.89583	3.72811e-09	3.02959e-07
LABE_00015363-RA	CYP46A1	Homo sapiens	4498.71	1.33446	0.321569	4.14984	3.32713e-05	0.000850785
LABE_00022356-RA	EPHA5	Homo sapiens	790.378	1.33128	0.259905	5.12217	3.02046e-07	1.47692e-05
LABE_00009022-RA	syndig1l	Danio rerio	79.5186	1.32629	0.335983	3.9475	7.89714e-05	0.00175249
LABE_00019656-RA	ALDH3A2	Macaca fascicularis	10562.4	1.32604	0.196694	6.74165	1.56603e-11	2.33727e-09
LABE_00020033-RA	ADGRG4	Homo sapiens	909.229	1.3233	0.342082	3.86836	0.000109571	0.00229336
LABE_00015093-RA	unknown	none	13.812	1.32273	0.446794	2.9605	0.00307138	0.0339698
LABE_00005178-RA	ARRDC3	Bos taurus	2219.55	1.31727	0.289134	4.55593	5.2155e-06	0.000175141
LABE_00033969-RA	SLC37A4	Homo sapiens	1211.28	1.31568	0.250138	5.25982	1.442e-07	7.82139e-06
LABE_00001844-RA	tuba	Xenopus laevis	207.546	1.31284	0.30174	4.35091	1.35574e-05	0.000393872
LABE_00050029-RA	MYO3B	Homo sapiens	59.2577	1.31186	0.464828	2.82225	0.00476882	0.0479218
LABE_00007846-RA	mln	Annotation described in the manuscript	517.369	1.31119	0.349502	3.75161	0.000175703	0.00335182
LABE_00006487-RA	adck3	Danio rerio	935.974	1.31025	0.365148	3.58827	0.000332878	0.00568532
LABE_00061122-RA	myadm	Xenopus laevis	2459.5	1.30792	0.30365	4.30732	1.65245e-05	0.00046861
LABE_00065891-RA	Kcna2	Rattus norvegicus	251.72	1.3076	0.290084	4.50766	6.5546e-06	0.000212854
LABE_00055677-RA	SMPDL3B	Homo sapiens	2325.67	1.30583	0.216041	6.04437	1.49996e-09	1.33275e-07
LABE_00079366-RA	unknown	none	6.10917	1.30452	0.461429	2.82712	0.00469682	0.0474147
LABE_00002482-RA	fbxo31	Xenopus tropicalis	2168.81	1.29739	0.224478	5.77959	7.48821e-09	5.53376e-07
LABE_00005105-RA	RAB11FIP1	Homo sapiens	1741.72	1.296	0.224754	5.76631	8.10253e-09	5.94924e-07
LABE_00009300-RA	MYO18A	Homo sapiens	126.702	1.29393	0.426909	3.03093	0.00243801	0.0283463
LABE_00063992-RA	NLRC3	Homo sapiens	896.503	1.29217	0.290437	4.44907	8.62434e-06	0.000270208
LABE_00060068-RA	Slc39a4	Rattus norvegicus	1445.53	1.29045	0.296062	4.35872	1.30826e-05	0.000383584
LABE_00036681-RA	PPL	Homo sapiens	1238.43	1.28183	0.220859	5.80384	6.48126e-09	4.88114e-07
LABE_00014479-RA	LMX1B	Homo sapiens	101.435	1.28023	0.395137	3.23997	0.00119543	0.0161143
LABE_00003339-RA	GRAMD1C	Homo sapiens	877.959	1.27837	0.277955	4.59921	4.2409e-06	0.000146951
LABE_00030183-RA	NR5A2	Homo sapiens	3534.03	1.27742	0.309512	4.1272	3.67201e-05	0.000929604
LABE_00055184-RA	USP2	Gallus gallus	2052.17	1.26912	0.411898	3.08115	0.002062	0.0248868
LABE_00036692-RA	wipi1	Xenopus laevis	3304.62	1.26723	0.26598	4.76438	1.89436e-06	7.3906e-05
LABE_00051423-RA	Cebpd	Rattus norvegicus	1317.11	1.26266	0.321091	3.93239	8.41055e-05	0.00184314
LABE_00022391-RA	HTR4	Cavia porcellus	61.5856	1.25813	0.212306	5.92602	3.10358e-09	2.54929e-07
LABE_00047827-RA	unknown	none	14430.8	1.25584	0.270534	4.6421	3.44886e-06	0.000124219
LABE_00040604-RA	unknown	none	1362.09	1.25306	0.414575	3.02253	0.00250675	0.0290272
LABE_00059366-RA	slc25a38a	Danio rerio	1869.89	1.25244	0.379065	3.30403	0.000953043	0.0134504
LABE_00006409-RA	esr2	Micropogonias undulatus	255.43	1.2503	0.396516	3.15321	0.00161485	0.0204975
LABE_00020107-RA	Nkpd1	Mus musculus	898.152	1.24975	0.200402	6.23621	4.48312e-10	4.57018e-08
LABE_00024143-RA	Ace2	Mus musculus	46489.4	1.24911	0.260295	4.79882	1.59604e-06	6.42778e-05
LABE_00025458-RA	F3	Mus musculus	201.636	1.24881	0.302659	4.12614	3.68905e-05	0.000932884
LABE_00038289-RA	elovl6	Danio rerio	383.477	1.24507	0.377584	3.29746	0.000975631	0.0136846
LABE_00039355-RA	Hsd3b7	Mus musculus	3321.89	1.24443	0.366167	3.39853	0.000677479	0.0102054
LABE_00003855-RA	orc2	Xenopus laevis	1003.86	1.2418	0.267684	4.63907	3.49982e-06	0.000125461
LABE_00013402-RA	PDE3B	Homo sapiens	1622.26	1.24126	0.327163	3.79403	0.000148224	0.00293457
LABE_00001257-RA	aldh9A1	Oryzias latipes	4264.62	1.24065	0.260255	4.76708	1.86919e-06	7.35163e-05
LABE_00011337-RA	GDPD5	Gallus gallus	973.625	1.23968	0.261461	4.74136	2.12284e-06	8.14707e-05
LABE_00014889-RA	GPR39	Sus scrofa	922.826	1.23494	0.267054	4.62429	3.75887e-06	0.000132664
LABE_00008116-RA	Nup210	Mus musculus	918.36	1.23288	0.259013	4.75992	1.93666e-06	7.50827e-05
LABE_00079596-RA	DNAJB1	Bos taurus	20.8873	1.23248	0.336981	3.65743	0.000254752	0.00455898
LABE_00021691-RA	GPR63	Homo sapiens	10.5234	1.23206	0.405009	3.04206	0.00234963	0.0275713
LABE_00082601-RA	S100P	Homo sapiens	1290.15	1.23115	0.387772	3.17493	0.00149873	0.0193572
LABE_00042251-RA	Erf	Mus musculus	711.938	1.22768	0.281358	4.36342	1.28045e-05	0.000376792
LABE_00041253-RA	mustn1	Xenopus laevis	1441.43	1.22589	0.195012	6.28623	3.25267e-10	3.36084e-08
LABE_00008230-RA	CERS5	Homo sapiens	1879.44	1.22485	0.249147	4.9162	8.82424e-07	3.8091e-05
LABE_00048918-RA	AGPAT1	Homo sapiens	239.25	1.22141	0.232343	5.25691	1.46495e-07	7.90278e-06
LABE_00012992-RA	SLC2A5	Bos taurus	872.292	1.2208	0.190658	6.40311	1.52242e-10	1.70414e-08
LABE_00014730-RA	Klhdc7a	Mus musculus	63.0199	1.2197	0.379901	3.21058	0.00132468	0.0174839
LABE_00068275-RA	ST6GALNAC2	Gallus gallus	108.92	1.21884	0.372474	3.2723	0.00106678	0.0146924
LABE_00042403-RA	PRSS12	Macaca mulatta	201.38	1.21801	0.361954	3.36509	0.000765178	0.0111862
LABE_00024525-RA	ACOT7	Homo sapiens	197.986	1.21758	0.207215	5.87593	4.20485e-09	3.35726e-07
LABE_00015866-RA	SYDE2	Homo sapiens	142.844	1.21746	0.358647	3.39458	0.000687343	0.0103328
LABE_00050728-RA	FRRS1	Homo sapiens	1623.18	1.21712	0.264702	4.59806	4.26434e-06	0.000147317
LABE_00064364-RA	GUCY2C	Sus scrofa	1570.13	1.21391	0.263219	4.61181	3.99177e-06	0.000139804
LABE_00053950-RA	unknown	none	660.851	1.21303	0.260277	4.66052	3.15405e-06	0.000114686
LABE_00047834-RA	apoeb	Danio rerio	95213	1.21098	0.26727	4.53091	5.873e-06	0.000192687
LABE_00020431-RA	unknown	none	73.5499	1.20604	0.374606	3.2195	0.00128415	0.0170883
LABE_00076847-RA	ANPEP	Bos taurus	4775.12	1.20534	0.247866	4.86286	1.15699e-06	4.83881e-05
LABE_00005590-RA	Pkp3	Mus musculus	5257.57	1.20113	0.198111	6.06291	1.33682e-09	1.20658e-07
LABE_00034017-RA	Paox	Mus musculus	987.882	1.20068	0.302422	3.97023	7.18037e-05	0.00162986
LABE_00061326-RA	unknown	none	42.3301	1.19684	0.334608	3.57684	0.00034777	0.0058912
LABE_00039661-RA	NUAK1	Homo sapiens	325.293	1.1965	0.328183	3.64583	0.000266531	0.00472166
LABE_00051223-RA	insig1	Danio rerio	1817.14	1.19487	0.377374	3.16627	0.00154407	0.0197639
LABE_00009650-RA	Prkcz	Rattus norvegicus	265.641	1.18923	0.295821	4.0201	5.81731e-05	0.00136244
LABE_00049006-RA	lysmd3	Danio rerio	340.129	1.18605	0.3197	3.70989	0.000207352	0.00383391
LABE_00016300-RA	neurod1	Danio rerio	104.792	1.18262	0.24714	4.7852	1.70817e-06	6.81925e-05
LABE_00007730-RA	Esam	Rattus norvegicus	489.317	1.1801	0.262663	4.49284	7.02798e-06	0.000226034
LABE_00036048-RA	MTTP	Mesocricetus auratus	9465.23	1.17938	0.214228	5.50525	3.68655e-08	2.33192e-06
LABE_00030489-RA	Tmem238	Mus musculus	14.7429	1.17623	0.362493	3.24484	0.00117518	0.0158788
LABE_00002790-RA	PIN1	Bos taurus	1995.71	1.17558	0.280572	4.18993	2.79041e-05	0.000735785
LABE_00059027-RA	F2rl3	Mus musculus	152.498	1.17496	0.386367	3.04104	0.00235766	0.0276513
LABE_00020593-RA	Mamdc4	Mus musculus	10107.5	1.17396	0.217027	5.40926	6.32844e-08	3.71778e-06
LABE_00059024-RA	TBC1D2	Bos taurus	338.279	1.17203	0.297778	3.93592	8.28788e-05	0.001818
LABE_00030617-RA	Agpat3	Mus musculus	4551.81	1.17083	0.187836	6.23327	4.568e-10	4.63602e-08
LABE_00046367-RA	ENPP1	Homo sapiens	3993	1.16985	0.270181	4.32987	1.49195e-05	0.000429076
LABE_00022667-RA	MYH10	Homo sapiens	722.572	1.16897	0.335614	3.48307	0.00049569	0.00792098
LABE_00031271-RA	SOD5	Candida albicans (strain SC5314 / ATCC MYA-2876)	6378.24	1.16726	0.282729	4.12854	3.6508e-05	0.000925262
LABE_00028070-RA	Syne1	Mus musculus	850.897	1.16117	0.233403	4.97497	6.52574e-07	2.91615e-05
LABE_00051595-RA	Tp53inp2	Mus musculus	489.384	1.15989	0.412835	2.80957	0.00496072	0.0492299
LABE_00021380-RA	CERK	Homo sapiens	725.662	1.15633	0.286131	4.04126	5.31637e-05	0.00126722
LABE_00026429-RA	UGP2	Homo sapiens	1379.4	1.1562	0.227835	5.07473	3.88047e-07	1.82702e-05
LABE_00033342-RA	cpped1	Danio rerio	563.93	1.15513	0.224079	5.15499	2.5365e-07	1.26742e-05
LABE_00065496-RA	Tymp	Rattus norvegicus	56.7433	1.15373	0.294667	3.91537	9.0267e-05	0.00195194
LABE_00055809-RA	msrb2	Danio rerio	2278.99	1.15362	0.35887	3.21459	0.0013063	0.017308
LABE_00042576-RA	ABHD3	Homo sapiens	1516.53	1.15161	0.284392	4.04938	5.13526e-05	0.00123306
LABE_00062471-RA	Nqo1	Mus musculus	3583.57	1.15158	0.262765	4.38254	1.17301e-05	0.000349228
LABE_00016529-RA	TM6SF2	Homo sapiens	4132.05	1.15102	0.255836	4.49907	6.82505e-06	0.000220438
LABE_00043998-RA	DNPEP	Bos taurus	3170.61	1.14494	0.327193	3.49929	0.000466501	0.00753364
LABE_00038162-RA	nkx2.2a: Homeobox protein Nkx-2.2a	Danio rerio	20.0424	1.14349	0.372411	3.07049	0.00213706	0.0256033
LABE_00011924-RA	unknown	none	621.757	1.14255	0.285356	4.00393	6.2299e-05	0.00143651
LABE_00005820-RA	Trim24	Mus musculus	121.2	1.14148	0.290888	3.92413	8.70428e-05	0.00189478
LABE_00044004-RA	Ptprn	Rattus norvegicus	122.846	1.13869	0.20337	5.5991	2.15464e-08	1.43444e-06
LABE_00030889-RA	scg3	Danio rerio	1109.8	1.13692	0.201927	5.63032	1.79873e-08	1.22244e-06
LABE_00050553-RA	Stk38l	Mus musculus	231.444	1.13547	0.270379	4.19956	2.67434e-05	0.000710099
LABE_00021915-RA	PRELID3B	Homo sapiens	492.391	1.13302	0.404174	2.80329	0.00505847	0.0499611
LABE_00009854-RA	Ern2	Mus musculus	1743.61	1.13119	0.222276	5.08914	3.59683e-07	1.70756e-05
LABE_00017943-RA	ucma	Dicentrarchus labrax	17.4032	1.13057	0.388328	2.91137	0.0035985	0.038669
LABE_00028029-RA	LD	Gallus gallus	309.657	1.12842	0.188511	5.98596	2.1512e-09	1.85369e-07
LABE_00025664-RA	eepd1	Danio rerio	1042.8	1.12635	0.379582	2.96734	0.00300391	0.0333629
LABE_00018933-RA	MAM and LDL-receptor class A domain-containing protein 1 (Fragment)	Fragment) (Acropora millepora	10374	1.12567	0.168843	6.66693	2.61212e-11	3.68196e-09
LABE_00002011-RA	PRTFDC1	Homo sapiens	73.0232	1.1239	0.286906	3.9173	8.95457e-05	0.00193928
LABE_00018873-RA	lmbr1l	Danio rerio	2841.72	1.12388	0.304101	3.69575	0.000219238	0.00400825
LABE_00048032-RA	MLXIP	Homo sapiens	444.812	1.12082	0.269209	4.1634	3.13539e-05	0.000808089
LABE_00037695-RA	Tmem238	Mus musculus	279.112	1.12076	0.374389	2.99357	0.00275735	0.0312016
LABE_00034460-RA	mfsd2ab	Danio rerio	648.117	1.11152	0.358544	3.10009	0.00193464	0.0236877
LABE_00050899-RA	EPB41L4B	Homo sapiens	846.936	1.10903	0.224883	4.93161	8.15541e-07	3.54047e-05
LABE_00047704-RA	ada	Danio rerio	3363.12	1.10821	0.238852	4.63975	3.48834e-06	0.000125246
LABE_00009920-RA	Il11ra1	Mus musculus	330.306	1.10747	0.282721	3.91716	8.95968e-05	0.00193928
LABE_00076536-RA	epd	Cyprinus carpio	765.755	1.10509	0.211342	5.22892	1.70503e-07	9.01261e-06
LABE_00023284-RA	Chn2	Mus musculus	238.028	1.10156	0.251517	4.37968	1.18856e-05	0.000352477
LABE_00074737-RA	faah2a	Danio rerio	175.38	1.10155	0.177874	6.19289	5.90705e-10	5.76442e-08
LABE_00000309-RA	esrp2	Danio rerio	1108.67	1.09866	0.194864	5.63806	1.7198e-08	1.17229e-06
LABE_00045465-RA	DEPTOR	Homo sapiens	920.1	1.09789	0.289501	3.79236	0.00014922	0.00294506
LABE_00063652-RA	kidins220	Danio rerio	128.253	1.09759	0.282582	3.88416	0.000102684	0.00217111
LABE_00020114-RA	RASA3	Homo sapiens	330.864	1.09515	0.276858	3.95564	7.63297e-05	0.00170881
LABE_00066663-RA	RASEF	Homo sapiens	64.6706	1.09506	0.298772	3.6652	0.000247147	0.00445079
LABE_00030175-RA	RDH8	Bos taurus	857.001	1.0926	0.346352	3.15459	0.00160725	0.0204465
LABE_00048620-RA	Penk	Rattus norvegicus	960.069	1.0923	0.304181	3.59096	0.000329466	0.00564352
LABE_00051894-RA	EPHX1	Homo sapiens	796.909	1.09175	0.250871	4.35182	1.35015e-05	0.000393872
LABE_00060713-RA	CYR61	Pan troglodytes	697.631	1.08782	0.328955	3.30689	0.000943371	0.0133386
LABE_00020937-RA	SREBF1	Homo sapiens	3241.88	1.08765	0.228396	4.76212	1.91571e-06	7.43965e-05
LABE_00045692-RA	Lpcat3	Rattus norvegicus	3427.18	1.08586	0.187358	5.79564	6.80625e-09	5.09576e-07
LABE_00033254-RA	Fam20c	Mus musculus	187.443	1.08533	0.293549	3.69728	0.000217923	0.0039938
LABE_00057807-RA	paqr7b	Danio rerio	333.341	1.08476	0.283835	3.82179	0.000132489	0.00266606
LABE_00070526-RA	unknown	none	16.0628	1.08221	0.378122	2.86207	0.00420878	0.0437305
LABE_00020640-RA	BMP2	Homo sapiens	1053.29	1.08032	0.320764	3.36796	0.000757254	0.0111369
LABE_00035338-RA	GDPD5	Homo sapiens	75.8068	1.07921	0.270917	3.98356	6.78896e-05	0.00155181
LABE_00032622-RA	adck3	Danio rerio	678.191	1.07619	0.37903	2.83933	0.00452091	0.0461282
LABE_00057860-RA	GRINA	Bos taurus	6205.75	1.07577	0.18065	5.95498	2.60101e-09	2.18361e-07
LABE_00000944-RA	Prg4	Mus musculus	45.2245	1.07453	0.375481	2.86175	0.00421304	0.0437305
LABE_00038879-RA	TSPAN7	Homo sapiens	2533.97	1.07376	0.2863	3.75047	0.000176504	0.00335314
LABE_00047390-RA	ADAMTS14	Homo sapiens	46.9499	1.07284	0.32801	3.27076	0.0010726	0.0147598
LABE_00067901-RA	Lrp5	Mus musculus	2319.22	1.07119	0.22757	4.70707	2.51303e-06	9.42282e-05
LABE_00002877-RA	MICALL2	Homo sapiens	1005.95	1.06986	0.279941	3.82174	0.000132515	0.00266606
LABE_00023645-RA	cpras1	Dictyostelium discoideum	357.207	1.06967	0.276406	3.86993	0.000108866	0.0022807
LABE_00011850-RA	Cers2	Mus musculus	141.361	1.06965	0.182927	5.84738	4.99379e-09	3.97142e-07
LABE_00082299-RA	LRP5	Homo sapiens	148.672	1.06938	0.327014	3.27013	0.00107499	0.0147698
LABE_00045496-RA	FAM46A	Homo sapiens	1081.21	1.06887	0.376029	2.84252	0.00447588	0.045771
LABE_00034446-RA	Slc6a19	Mus musculus	19953.8	1.06853	0.299145	3.57194	0.000354351	0.00597608
LABE_00038625-RA	aldob	Sparus aurata	36555.1	1.06688	0.22394	4.76414	1.8966e-06	7.3906e-05
LABE_00005845-RA	PPARA	Homo sapiens	386.05	1.06581	0.234078	4.55324	5.28272e-06	0.000176619
LABE_00013445-RA	SORD	Bos taurus	853.129	1.06289	0.277597	3.82889	0.000128725	0.00260357
LABE_00061001-RA	PDZK1	Pongo abelii	2622.54	1.06156	0.253317	4.19066	2.78147e-05	0.000734276
LABE_00009649-RA	unknown	none	452.132	1.06139	0.28373	3.74085	0.000183401	0.00346399
LABE_00005642-RA	polC	Caldanaerobacter subterraneus subsp. tengcongensis (strain DSM 15242 / JCM 11007 / NBRC 100824 / MB4)	2760.93	1.05842	0.264995	3.9941	6.49404e-05	0.00149037
LABE_00010004-RA	rxraa	Danio rerio	287.754	1.05792	0.334632	3.16145	0.00156984	0.0200376
LABE_00009268-RA	MSI2	Homo sapiens	369.042	1.05771	0.221138	4.78304	1.72663e-06	6.8809e-05
LABE_00045853-RA	Aplp2	Rattus norvegicus	5813.47	1.05648	0.219565	4.81171	1.49646e-06	6.08039e-05
LABE_00062789-RA	SH3GL3	Gallus gallus	207.016	1.05551	0.278542	3.78942	0.000150998	0.00296989
LABE_00000310-RA	NFATC3	Homo sapiens	476.985	1.05427	0.247177	4.26524	1.99689e-05	0.000550712
LABE_00029419-RA	Rabgef1	Mus musculus	251.436	1.05313	0.304861	3.45447	0.000551377	0.00865935
LABE_00061021-RA	creb3l2	Danio rerio	61.144	1.05171	0.245164	4.28981	1.78826e-05	0.000499205
LABE_00021938-RA	SHMT2	Homo sapiens	8527.56	1.05163	0.26555	3.9602	7.48875e-05	0.00168398
LABE_00004137-RA	Mgst3	Mus musculus	21714	1.05116	0.279667	3.75861	0.000170862	0.00327593
LABE_00040888-RA	NTN4	Homo sapiens	498.898	1.04667	0.308946	3.38788	0.000704341	0.0105328
LABE_00026858-RA	CTH	Macaca fascicularis	5050.52	1.04516	0.248547	4.20508	2.60987e-05	0.000697565
LABE_00063394-RA	FER1L6	Homo sapiens	356.412	1.04377	0.202084	5.16502	2.40416e-07	1.20923e-05
LABE_00028121-RA	pcmt	Danio rerio	728.443	1.04224	0.251453	4.14486	3.40025e-05	0.00086851
LABE_00026272-RA	GNA14	Bos taurus	758.803	1.04162	0.263001	3.9605	7.47924e-05	0.00168398
LABE_00011169-RA	Kiaa1671	Mus musculus	2035.34	1.03921	0.178079	5.83567	5.35759e-09	4.20414e-07
LABE_00036691-RA	Slc16a6	Mus musculus	3953.98	1.03889	0.208705	4.97781	6.43069e-07	2.87931e-05
LABE_00050730-RA	Trim39	Rattus norvegicus	551.64	1.03847	0.258384	4.0191	5.84197e-05	0.00136612
LABE_00030505-RA	TMEM100	Homo sapiens	58.368	1.03823	0.336713	3.08343	0.00204631	0.0247629
LABE_00009455-RA	krt18	Danio rerio	51552.1	1.03736	0.186562	5.56039	2.69168e-08	1.74615e-06
LABE_00017047-RA	Gpd1	Rattus norvegicus	2221.31	1.03611	0.197813	5.23781	1.62492e-07	8.68971e-06
LABE_00027570-RA	unknown	none	20.2283	1.03154	0.33688	3.06204	0.00219832	0.0261724
LABE_00066417-RA	Muc13	Rattus norvegicus	43714.7	1.03097	0.266546	3.86789	0.000109781	0.00229565
LABE_00050607-RA	SCTR	Oryctolagus cuniculus	132.014	1.02889	0.273853	3.75707	0.000171913	0.00329055
LABE_00053038-RA	slc47a1	Danio rerio	2901.98	1.02886	0.234608	4.38543	1.15759e-05	0.000346442
LABE_00043032-RA	KEAP1	Sus scrofa	386.779	1.02671	0.253818	4.04506	5.23092e-05	0.00125208
LABE_00054204-RA	unknown	none	2405.43	1.0246	0.199403	5.13831	2.77224e-07	1.36726e-05
LABE_00003114-RA	SEMA5A	Homo sapiens	63.8418	1.02129	0.313264	3.26015	0.00111352	0.0151714
LABE_00012994-RA	CA6	Homo sapiens	16776.2	1.02056	0.34062	2.99617	0.00273393	0.0309977
LABE_00005762-RA	cat	Danio rerio	9750.98	1.01698	0.209876	4.84563	1.26211e-06	5.24958e-05
LABE_00068642-RA	APMAP	Homo sapiens	289.375	1.01537	0.355758	2.85411	0.00431579	0.0444925
LABE_00001993-RA	LAMA3	Homo sapiens	4380.28	1.01521	0.192506	5.27366	1.33732e-07	7.3585e-06
LABE_00045234-RA	SH3GL3	Homo sapiens	330.161	1.01457	0.275851	3.67797	0.000235099	0.0042607
LABE_00012049-RA	btd	Takifugu rubripes	478.772	1.01435	0.23723	4.27582	1.90434e-05	0.00052838
LABE_00041858-RA	GDPD5	Homo sapiens	219.702	1.01408	0.267595	3.78962	0.000150881	0.00296989
LABE_00065618-RA	Mast4	Mus musculus	112.339	1.01342	0.245142	4.13402	3.5648e-05	0.000906483
LABE_00018197-RA	NET1	Homo sapiens	3958.56	1.01173	0.166338	6.08238	1.18409e-09	1.08062e-07
LABE_00086359-RA	unknown	none	213.303	1.01005	0.239811	4.21186	2.53271e-05	0.000679445
LABE_00010029-RA	maoA	Dictyostelium discoideum	1970.19	1.00962	0.310462	3.252	0.00114596	0.01553
LABE_00064591-RA	ANPEP	Gallus gallus	2180.95	1.0096	0.326783	3.0895	0.00200494	0.0243655
LABE_00007921-RA	PANK4	Macaca fascicularis	512.616	1.00681	0.350695	2.87091	0.00409297	0.0427748
LABE_00060712-RA	unknown	none	359.408	1.00558	0.323923	3.10437	0.00190683	0.0233973
LABE_00054521-RA	tmem106b	Danio rerio	344.897	1.00485	0.294292	3.41445	0.000639108	0.00975537
LABE_00047579-RA	BAHD1	Homo sapiens	64.9554	1.00235	0.240544	4.16701	3.08625e-05	0.000798097
LABE_00048456-RA	CGNL1	Homo sapiens	1168.13	0.999949	0.222893	4.48622	7.24967e-06	0.000232387
LABE_00022783-RA	nkd2l	Danio rerio	123.63	0.998744	0.292237	3.41758	0.000631803	0.00966324
LABE_00038149-RA	foxa2	Oryzias latipes	231.86	0.998484	0.239496	4.16911	3.0579e-05	0.000792589
LABE_00044854-RA	tmem38b	Danio rerio	1356.51	0.998174	0.193378	5.16179	2.44604e-07	1.2249e-05
LABE_00029724-RA	unknown	none	22.7777	0.997379	0.314128	3.17507	0.00149801	0.0193572
LABE_00019603-RA	WBSCR27	Homo sapiens	210.897	0.99663	0.304915	3.26855	0.001081	0.0148256
LABE_00051624-RA	Igfbp4	Rattus norvegicus	2254.9	0.994908	0.215384	4.61922	3.85177e-06	0.000135524
LABE_00029039-RA	unknown	none	339.968	0.994025	0.283387	3.50766	0.00045207	0.00734212
LABE_00074096-RA	MUC12	Homo sapiens	12061.1	0.99384	0.276775	3.59078	0.00032969	0.00564352
LABE_00064812-RA	Ccser2	Mus musculus	1197.83	0.992538	0.206003	4.81807	1.44953e-06	5.94257e-05
LABE_00045988-RA	unknown	none	392.936	0.991792	0.294337	3.36958	0.000752824	0.0110836
LABE_00056344-RA	MCF2L	Homo sapiens	444.579	0.990798	0.254839	3.88794	0.000101099	0.00214954
LABE_00033532-RA	unknown	none	903.787	0.990626	0.211585	4.68192	2.84196e-06	0.000105351
LABE_00016897-RA	ACVR2A	Gallus gallus	47.6203	0.990215	0.279662	3.54076	0.000398979	0.00658762
LABE_00052277-RA	mid1ip1b	Danio rerio	129.896	0.989214	0.326643	3.02842	0.00245835	0.0285246
LABE_00013717-RA	retsat	Danio rerio	3725.33	0.989117	0.289135	3.42095	0.000624022	0.0095763
LABE_00062358-RA	Slc5a6	Rattus norvegicus	650.349	0.983568	0.319926	3.07436	0.00210951	0.0253131
LABE_00035209-RA	fem1c	Xenopus laevis	154.58	0.982553	0.301585	3.25796	0.00112215	0.0152707
LABE_00016589-RA	EEF2	Gallus gallus	959.486	0.980128	0.334272	2.93213	0.00336646	0.0365366
LABE_00044198-RA	TMEM100	Homo sapiens	27.5158	0.979845	0.283747	3.45324	0.000553893	0.00866905
LABE_00004705-RA	SERPINB1	Equus caballus	164.02	0.978016	0.326714	2.99349	0.00275807	0.0312016
LABE_00032604-RA	Fam84a	Mus musculus	277.829	0.974987	0.24885	3.91797	8.92996e-05	0.00193652
LABE_00033829-RA	NT5C2	Bos taurus	1984.3	0.972763	0.177446	5.48204	4.20459e-08	2.61612e-06
LABE_00019817-RA	STS	Homo sapiens	581.277	0.971727	0.284104	3.42032	0.000625476	0.0095793
LABE_00011342-RA	MMP13	Oryctolagus cuniculus	375.453	0.968845	0.320501	3.02291	0.00250354	0.0290047
LABE_00033260-RA	Tom1l2	Mus musculus	1432.72	0.9682	0.169838	5.70072	1.19301e-08	8.46035e-07
LABE_00028322-RA	SPR	Bos taurus	276.479	0.962222	0.292109	3.29405	0.000987559	0.0137926
LABE_00050133-RA	CSGALNACT1	Homo sapiens	290.984	0.96201	0.282187	3.40912	0.000651722	0.00992138
LABE_00031984-RA	HIP1	Homo sapiens	1788.39	0.961621	0.233263	4.12248	3.7481e-05	0.000946769
LABE_00048973-RA	COL4A3BP	Bos taurus	1668.42	0.96053	0.249276	3.85328	0.000116548	0.00241285
LABE_00012210-RA	fam83h	Danio rerio	1472.59	0.958658	0.142013	6.75051	1.47326e-11	2.25784e-09
LABE_00053611-RA	PCDH1	Homo sapiens	1127.09	0.958491	0.196145	4.88664	1.02572e-06	4.36168e-05
LABE_00064414-RA	NLRC3	Homo sapiens	127.718	0.958157	0.281722	3.40107	0.000671232	0.0101373
LABE_00012024-RA	BET1	Homo sapiens	1034.62	0.95752	0.225	4.25564	2.08452e-05	0.000568698
LABE_00079860-RA	Tmsb4x	Mus musculus	12202.1	0.957084	0.185149	5.16927	2.35011e-07	1.18727e-05
LABE_00042552-RA	SGPP1	Homo sapiens	2647.69	0.95517	0.293348	3.2561	0.00112953	0.0153528
LABE_00007655-RA	nccrp1	Danio rerio	2894.08	0.953461	0.267995	3.55776	0.000374025	0.00625247
LABE_00044140-RA	KIAA1324	Homo sapiens	401.198	0.952709	0.229307	4.15474	3.25662e-05	0.000836502
LABE_00065008-RA	TC2N	Homo sapiens	167.851	0.950885	0.228668	4.15837	3.20527e-05	0.000825168
LABE_00008799-RA	SLC5A1	Ovis aries	15233.5	0.950617	0.173455	5.48048	4.24175e-08	2.63207e-06
LABE_00000958-RA	TTPA	Homo sapiens	454.339	0.950465	0.241782	3.93108	8.45654e-05	0.00185144
LABE_00045688-RA	Clstn3	Mus musculus	287.282	0.949213	0.234799	4.04265	5.28494e-05	0.00126236
LABE_00000640-RA	ACSS2	Homo sapiens	596.095	0.946957	0.225272	4.20361	2.62695e-05	0.000700776
LABE_00027155-RA	ATOH1	Pan troglodytes	214.945	0.945608	0.214886	4.40052	1.07994e-05	0.000326627
LABE_00040230-RA	glud1	Chaenocephalus aceratus	6743.26	0.943613	0.258603	3.64889	0.000263374	0.00469122
LABE_00036157-RA	VDAC2	Meleagris gallopavo	2611.43	0.9385	0.237705	3.94818	7.87479e-05	0.00174923
LABE_00020203-RA	AGRN	Gallus gallus	590.432	0.933392	0.223831	4.17008	3.04492e-05	0.000790122
LABE_00033973-RA	TUBB4B	Fragments) (Mesocricetus auratus	9668.3	0.932933	0.256535	3.63667	0.000276187	0.00487382
LABE_00044461-RA	Pdcd4	Rattus norvegicus	2267.41	0.932433	0.290748	3.20701	0.00134121	0.017642
LABE_00053435-RA	unknown	none	209.884	0.931982	0.296642	3.14177	0.0016793	0.0210465
LABE_00014879-RA	FTCDNL1	Homo sapiens	344.468	0.931227	0.243603	3.82272	0.000131989	0.00266016
LABE_00002024-RA	MPP3	Homo sapiens	281.372	0.930167	0.310494	2.99577	0.00273754	0.0310231
LABE_00060494-RA	unknown	none	339.903	0.929192	0.190502	4.8776	1.07386e-06	4.54103e-05
LABE_00035227-RA	unknown	none	34.5222	0.927618	0.291004	3.18765	0.00143435	0.0186842
LABE_00025267-RA	FN1	Bos taurus	1337.58	0.926481	0.24994	3.70681	0.00020989	0.00387143
LABE_00000683-RA	unknown	none	348.026	0.92546	0.26624	3.47604	0.000508886	0.00810349
LABE_00015109-RA	B4GALT4	Homo sapiens	251.449	0.921082	0.208945	4.40825	1.04209e-05	0.000316437
LABE_00039628-RA	HDAC10	Homo sapiens	686.036	0.916855	0.200087	4.58227	4.59952e-06	0.000156761
LABE_00022305-RA	SLC31A1	Homo sapiens	3048.92	0.913619	0.214352	4.26224	2.02388e-05	0.000556142
LABE_00051883-RA	Plec	Mus musculus	1210.15	0.911801	0.22265	4.09523	4.21751e-05	0.00104341
LABE_00022155-RA	unknown	none	380.682	0.911636	0.214584	4.24838	2.15323e-05	0.000585344
LABE_00047463-RA	unknown	none	32.3808	0.911349	0.324307	2.81014	0.004952	0.0491648
LABE_00004091-RA	PIK3R3	Bos taurus	141.022	0.911167	0.234675	3.88267	0.000103315	0.0021804
LABE_00049829-RA	PLEKHG5	Homo sapiens	1481.71	0.910782	0.237039	3.84233	0.000121872	0.00249227
LABE_00012932-RA	unknown	none	298.213	0.910406	0.242241	3.75827	0.000171089	0.00327753
LABE_00004673-RA	Sytl2	Mus musculus	529.321	0.90998	0.197206	4.61437	3.94288e-06	0.000138304
LABE_00010159-RA	PKP1	Bos taurus	4620.29	0.906394	0.100317	9.03528	1.63576e-19	6.44012e-17
LABE_00083401-RA	samhd1	Danio rerio	32.7084	0.905073	0.31848	2.84185	0.00448525	0.0458464
LABE_00004104-RA	SCP2	Fragment) (Gallus gallus	5196.62	0.904697	0.211715	4.27318	1.92703e-05	0.000533379
LABE_00081205-RA	MMP13	Homo sapiens	747.023	0.902089	0.251593	3.58551	0.000336417	0.00574147
LABE_00052851-RA	nsun3	Danio rerio	187.852	0.90143	0.187593	4.80525	1.54556e-06	6.25761e-05
LABE_00025675-RA	Protachykinin	Carassius auratus	467.451	0.898922	0.216339	4.15516	3.25061e-05	0.000835898
LABE_00076269-RA	Klf6	Mus musculus	31.3453	0.898683	0.293862	3.05818	0.00222685	0.0264707
LABE_00051908-RA	ENAH	Homo sapiens	256.502	0.898411	0.207361	4.33259	1.47365e-05	0.000425422
LABE_00041552-RA	haao	Danio rerio	1379.54	0.898357	0.170487	5.26937	1.36894e-07	7.49635e-06
LABE_00023591-RA	decr2	Danio rerio	3495.69	0.897578	0.217828	4.12057	3.7793e-05	0.000952542
LABE_00000219-RA	CGREF1	Homo sapiens	539.628	0.894755	0.317781	2.81563	0.00486818	0.0485436
LABE_00010578-RA	lzts2	Xenopus tropicalis	168.726	0.89465	0.240055	3.72686	0.000193882	0.00361118
LABE_00014855-RA	MLPH	Homo sapiens	566.572	0.894314	0.148872	6.00727	1.88668e-09	1.63811e-07
LABE_00045070-RA	Sytl5	Mus musculus	139.737	0.894106	0.210305	4.25146	2.12377e-05	0.000578025
LABE_00003625-RA	ADAP1	Homo sapiens	704.345	0.894094	0.244321	3.65951	0.000252698	0.00452932
LABE_00048433-RA	Parm1	Mus musculus	6592.97	0.893802	0.218301	4.09435	4.23348e-05	0.00104623
LABE_00007058-RA	INPP4B	Pongo abelii	689.326	0.893745	0.192865	4.63403	3.58607e-06	0.00012795
LABE_00064096-RA	GALNT10	Homo sapiens	52.1039	0.891579	0.29525	3.01974	0.00252989	0.0291768
LABE_00036114-RA	agpat9l	Danio rerio	5028.98	0.891368	0.229026	3.892	9.94209e-05	0.00212573
LABE_00001141-RA	Slco2a1	Rattus norvegicus	497.157	0.889853	0.24825	3.58451	0.000337718	0.00575507
LABE_00053213-RA	Fam83c	Mus musculus	817.555	0.888696	0.245412	3.62124	0.00029319	0.00510679
LABE_00048132-RA	tmem56b	Danio rerio	270.9	0.888028	0.297243	2.98755	0.00281225	0.0316655
LABE_00018522-RA	Cadps	Rattus norvegicus	143.61	0.886367	0.31616	2.80354	0.00505456	0.0499611
LABE_00070068-RA	ST6GALNAC2	Gallus gallus	157.184	0.884856	0.305992	2.89177	0.00383082	0.0405736
LABE_00000158-RA	PPFIBP2	Homo sapiens	1930.36	0.884387	0.196765	4.49463	6.96917e-06	0.000224775
LABE_00056323-RA	AOX1	Macaca fascicularis	1355.53	0.883384	0.276924	3.18998	0.00142281	0.0185657
LABE_00038185-RA	insm1b	Danio rerio	28.3063	0.883327	0.287856	3.06865	0.00215031	0.0257349
LABE_00061005-RA	ywhag1	Danio rerio	1200.69	0.878423	0.141371	6.21362	5.17793e-10	5.16323e-08
LABE_00043137-RA	ACSS3	Pongo abelii	173.387	0.87814	0.299303	2.93395	0.00334676	0.0364093
LABE_00023770-RA	SMAD6	Gallus gallus	205.744	0.877883	0.27451	3.198	0.00138383	0.0181087
LABE_00002611-RA	igf2	Oncorhynchus mykiss	990.55	0.877445	0.247193	3.54964	0.000385755	0.00640633
LABE_00049369-RA	EHBP1L1	Homo sapiens	1369.48	0.876001	0.22713	3.85682	0.000114873	0.00238465
LABE_00043701-RA	SATB1	Homo sapiens	344.847	0.87403	0.266734	3.27679	0.00104996	0.0144957
LABE_00068296-RA	kidins220	Danio rerio	1429.49	0.871871	0.24886	3.50346	0.000459259	0.00743772
LABE_00064154-RA	unknown	none	146.227	0.871649	0.273412	3.18804	0.00143241	0.0186695
LABE_00040699-RA	plcxd3	Danio rerio	82.1397	0.86972	0.246346	3.53048	0.0004148	0.00680946
LABE_00050577-RA	xkr6	Tetraodon nigroviridis	10365.4	0.869333	0.166833	5.2108	1.8803e-07	9.73621e-06
LABE_00021225-RA	Abcb9	Rattus norvegicus	578.977	0.869225	0.207971	4.17955	2.92082e-05	0.00076138
LABE_00030069-RA	ADCY6	Homo sapiens	255.118	0.869163	0.273473	3.17825	0.00148169	0.0192022
LABE_00040031-RA	unknown	none	326.658	0.868183	0.286489	3.03042	0.00244213	0.0283797
LABE_00037093-RA	dvl3	Xenopus tropicalis	1266.62	0.867436	0.185753	4.66983	3.01445e-06	0.00011049
LABE_00052307-RA	LMO7	Homo sapiens	7549	0.866284	0.175653	4.93179	8.14811e-07	3.54047e-05
LABE_00011092-RA	fgfr1a	Danio rerio	1271.41	0.86589	0.146421	5.9137	3.34517e-09	2.73788e-07
LABE_00031472-RA	unknown	none	401.695	0.862193	0.189545	4.54876	5.39626e-06	0.000178983
LABE_00061245-RA	Galr1	Rattus norvegicus	603.832	0.861232	0.240718	3.57776	0.000346549	0.0058773
LABE_00060840-RA	PFKFB3	Homo sapiens	5931.15	0.860851	0.303522	2.8362	0.00456532	0.0463802
LABE_00043755-RA	PGAM1	Gallus gallus	2528.66	0.860201	0.241832	3.55702	0.000375086	0.00626102
LABE_00090801-RA	Rnf39	Rattus norvegicus	91.9037	0.857683	0.259964	3.29924	0.000969473	0.0136233
LABE_00027983-RA	BACH1	Homo sapiens	696.313	0.855794	0.197425	4.33479	1.459e-05	0.000421724
LABE_00001729-RA	RAP1GAP	Homo sapiens	624.538	0.852546	0.130429	6.53648	6.29839e-11	8.07999e-09
LABE_00042698-RA	unknown	none	294.882	0.852427	0.234716	3.63174	0.000281521	0.00494884
LABE_00023230-RA	PON2	Gallus gallus	1221.81	0.85238	0.225043	3.78762	0.000152095	0.00298375
LABE_00009731-RA	Lzts3	Mus musculus	15514.1	0.851313	0.244201	3.48612	0.000490088	0.00783695
LABE_00064318-RA	Protein C8orf4 homolog	Bos taurus	1354.6	0.850702	0.298013	2.85458	0.00430935	0.0444463
LABE_00064634-RA	PPP3CB	Homo sapiens	149.991	0.848027	0.211248	4.01436	5.96065e-05	0.00138606
LABE_00054837-RA	ergic2	Danio rerio	577.06	0.847952	0.223978	3.78588	0.000153165	0.0029996
LABE_00037027-RA	KCNN2	Homo sapiens	125.654	0.840432	0.216676	3.87876	0.000104991	0.00221169
LABE_00043079-RA	def6	Danio rerio	2714.57	0.83951	0.139866	6.00226	1.94588e-09	1.68311e-07
LABE_00044330-RA	KIAA1211L	Homo sapiens	2216.69	0.837762	0.229779	3.64595	0.000266405	0.00472166
LABE_00084248-RA	SLC31A1	Homo sapiens	1505.58	0.837322	0.254	3.29655	0.000978812	0.0137208
LABE_00040818-RA	PRKAR2A	Bos taurus	2615.8	0.836842	0.18992	4.40629	1.05158e-05	0.000318894
LABE_00033135-RA	Slc11a2	Mus musculus	2306.26	0.836636	0.234016	3.57512	0.000350071	0.005917
LABE_00003791-RA	Dhrs1	Mus musculus	6349.92	0.835521	0.199371	4.19078	2.78001e-05	0.000734276
LABE_00025747-RA	tmem106b	Danio rerio	117.532	0.834923	0.165088	5.05743	4.24941e-07	1.98031e-05
LABE_00015433-RA	unknown	none	1454.88	0.834284	0.215161	3.87749	0.000105539	0.00221686
LABE_00009944-RA	Unc13b	Mus musculus	162.708	0.833939	0.286201	2.91383	0.00357029	0.0384201
LABE_00020912-RA	HAGHL	Gallus gallus	139.724	0.833205	0.248748	3.3496	0.000809284	0.0117185
LABE_00044089-RA	Galnt6	Mus musculus	4390.95	0.832869	0.188661	4.41464	1.0118e-05	0.000309297
LABE_00051001-RA	GRINA	Homo sapiens	296.119	0.832407	0.250419	3.32406	0.000887174	0.0127013
LABE_00020978-RA	Baiap2l1	Rattus norvegicus	112.06	0.830815	0.288805	2.87673	0.00401817	0.0421722
LABE_00043776-RA	tmem150a	Xenopus tropicalis	158.023	0.830585	0.219418	3.7854	0.000153462	0.00300283
LABE_00035267-RA	foxa2	Oryzias latipes	486.596	0.830174	0.25043	3.31499	0.000916461	0.0130307
LABE_00060917-RA	MUC17	Homo sapiens	2326.56	0.829319	0.186744	4.44094	8.95686e-06	0.000279031
LABE_00017129-RA	unknown	none	1118.93	0.826039	0.235813	3.50294	0.000460162	0.00744705
LABE_00040239-RA	PPM1B	Homo sapiens	1388.73	0.825863	0.177518	4.65227	3.28307e-06	0.000118622
LABE_00009781-RA	SEC24D	Homo sapiens	3574.91	0.825819	0.245753	3.36037	0.00077839	0.0113286
LABE_00033161-RA	TMEM184B	Bos taurus	3414.01	0.825199	0.156982	5.25664	1.46715e-07	7.90278e-06
LABE_00046002-RA	PPM1L	Homo sapiens	727.962	0.824648	0.180633	4.56532	4.9873e-06	0.00016822
LABE_00038777-RA	SERPINB1	Equus caballus	8798.05	0.824136	0.150103	5.49047	4.00875e-08	2.51483e-06
LABE_00000957-RA	ASPH	Bos taurus	174.796	0.822827	0.230149	3.5752	0.000349966	0.005917
LABE_00025460-RA	Abcd3	Rattus norvegicus	5038.22	0.821746	0.239971	3.42435	0.000616265	0.00947638
LABE_00069989-RA	lpcat4	Xenopus laevis	749.486	0.821151	0.263037	3.12181	0.00179744	0.0223311
LABE_00029003-RA	faah2a	Danio rerio	872.188	0.819622	0.156209	5.24696	1.5463e-07	8.28867e-06
LABE_00040790-RA	RASGEF1C	Homo sapiens	252.417	0.817192	0.249118	3.28034	0.00103682	0.0143576
LABE_00038868-RA	XPNPEP2	Homo sapiens	4687.46	0.817134	0.18908	4.32163	1.5488e-05	0.000442086
LABE_00002797-RA	trip10	Danio rerio	186.749	0.815042	0.22543	3.6155	0.000299768	0.00520151
LABE_00003386-RA	VIL1	Gallus gallus	18561.4	0.814094	0.221984	3.66736	0.00024507	0.00442036
LABE_00001039-RA	CLDN34	Homo sapiens	817.143	0.810744	0.24056	3.37023	0.000751059	0.0110791
LABE_00076488-RA	unknown	none	85.3694	0.810148	0.250454	3.23472	0.00121764	0.0163751
LABE_00051308-RA	Gpam	Rattus norvegicus	346.529	0.808867	0.229876	3.51871	0.000433645	0.007068
LABE_00015628-RA	ARHGAP21	Homo sapiens	1208.54	0.806906	0.206736	3.90307	9.49784e-05	0.00204029
LABE_00033111-RA	Elmo2	Mus musculus	55.9693	0.806382	0.270076	2.98576	0.00282879	0.0318047
LABE_00012135-RA	GALNT4	Homo sapiens	2593.98	0.805299	0.124827	6.45131	1.10889e-10	1.29854e-08
LABE_00068687-RA	A1CF	Homo sapiens	17712.8	0.803727	0.166855	4.81691	1.45798e-06	5.96648e-05
LABE_00030890-RA	lysmd2	Danio rerio	248.957	0.802561	0.195919	4.09639	4.19651e-05	0.0010416
LABE_00044631-RA	Tapt1	Mus musculus	131.045	0.801525	0.238085	3.36655	0.000761157	0.0111488
LABE_00037936-RA	DOCK9	Homo sapiens	298.67	0.800469	0.197242	4.05832	4.9428e-05	0.00119564
LABE_00008997-RA	SIPA1L1	Homo sapiens	487.401	0.80023	0.250248	3.19775	0.00138505	0.0181143
LABE_00023413-RA	Arhgef37	Rattus norvegicus	268.815	0.798832	0.249369	3.20342	0.00135808	0.0178536
LABE_00002303-RA	Slc9a3r1	Rattus norvegicus	6222.68	0.79753	0.183672	4.34214	1.41103e-05	0.000408894
LABE_00034119-RA	CUTC	Homo sapiens	2939.63	0.797056	0.185159	4.30471	1.67201e-05	0.000471945
LABE_00047200-RA	TIAM2	Homo sapiens	997.269	0.795327	0.194386	4.09148	4.28622e-05	0.00105812
LABE_00059028-RA	Rnf130	Rattus norvegicus	488.738	0.795265	0.19418	4.09551	4.2124e-05	0.00104328
LABE_00037945-RA	Dpp4	Rattus norvegicus	26776.8	0.791234	0.153553	5.15283	2.56579e-07	1.27925e-05
LABE_00000230-RA	SCCPDH	Pongo abelii	2994.64	0.790963	0.153803	5.1427	2.70811e-07	1.33852e-05
LABE_00003287-RA	TAGLN3	Macaca fascicularis	73.2874	0.780483	0.23176	3.36763	0.00075817	0.0111369
LABE_00034686-RA	Dao	Mus musculus	5741.63	0.779547	0.222687	3.50064	0.000464146	0.00750621
LABE_00078838-RA	Beta-galactoside-binding lectin	Electrophorus electricus	6651.65	0.779209	0.241729	3.22348	0.00126644	0.016892
LABE_00031993-RA	por	Fragments) (Salmo trutta	9260.31	0.776781	0.244854	3.17243	0.00151171	0.0195028
LABE_00037139-RA	unknown	none	1406.19	0.774605	0.143044	5.41516	6.12342e-08	3.64136e-06
LABE_00000899-RA	unknown	none	329.694	0.77424	0.230315	3.36166	0.000774758	0.0112973
LABE_00039895-RA	GPR153	Homo sapiens	122.32	0.773403	0.215025	3.5968	0.000322159	0.00553537
LABE_00037267-RA	SLC6A4	Macaca mulatta	357.93	0.770156	0.269304	2.8598	0.00423904	0.0438598
LABE_00061093-RA	unknown	none	621.156	0.770141	0.223014	3.45334	0.000553699	0.00866905
LABE_00008994-RA	Rab15	Mus musculus	186.654	0.770126	0.25011	3.07915	0.00207592	0.0250416
LABE_00036672-RA	Tmem238	Mus musculus	425.492	0.763799	0.179152	4.26343	2.01316e-05	0.000553861
LABE_00049453-RA	tmem41aa	Danio rerio	213.048	0.762693	0.219208	3.47931	0.000502709	0.00802192
LABE_00090204-RA	SYTL1	Homo sapiens	240.287	0.762587	0.248866	3.06425	0.00218215	0.026007
LABE_00019531-RA	H2afy	Rattus norvegicus	661.36	0.76236	0.216374	3.52334	0.000426138	0.00696056
LABE_00012933-RA	C1orf21	Homo sapiens	1967.57	0.761762	0.225938	3.37155	0.000747457	0.0110402
LABE_00037244-RA	GDPD5	Gallus gallus	721.177	0.760505	0.223707	3.39956	0.000674933	0.0101864
LABE_00048905-RA	unknown	none	654.905	0.760327	0.191306	3.97439	7.05587e-05	0.00160319
LABE_00064303-RA	TNFAIP2	Homo sapiens	1130.09	0.759618	0.204255	3.71897	0.00020004	0.00371678
LABE_00021455-RA	calcrla	Danio rerio	5364.16	0.751877	0.0942547	7.97707	1.49843e-15	4.50219e-13
LABE_00041152-RA	Epn1	Mus musculus	962.662	0.75109	0.149627	5.01975	5.17379e-07	2.35815e-05
LABE_00016600-RA	SH3GL1	Gallus gallus	3473.87	0.750741	0.242304	3.09835	0.00194604	0.0238018
LABE_00007047-RA	ELMOD2	Bos taurus	406.558	0.748373	0.152287	4.91422	8.91363e-07	3.84043e-05
LABE_00049780-RA	baiap2l2	Danio rerio	1652.68	0.747714	0.234781	3.18473	0.00144888	0.018814
LABE_00017656-RA	colec10	Xenopus tropicalis	1943.48	0.745724	0.143139	5.20978	1.89061e-07	9.76745e-06
LABE_00000955-RA	unknown	none	1121.8	0.743187	0.183816	4.0431	5.27496e-05	0.0012613
LABE_00079261-RA	samhd1	Danio rerio	128.515	0.742614	0.239981	3.09447	0.00197168	0.0240381
LABE_00003410-RA	SUGCT	Homo sapiens	266.981	0.739471	0.175309	4.2181	2.4637e-05	0.000663427
LABE_00017221-RA	DYRK2	Homo sapiens	919.987	0.735376	0.20413	3.60249	0.000315178	0.00543587
LABE_00030498-RA	Hlf	Mus musculus	406.238	0.734955	0.234195	3.13822	0.00169978	0.0212545
LABE_00006477-RA	Dusp23	Mus musculus	268.749	0.732889	0.213242	3.43688	0.000588455	0.00913052
LABE_00052671-RA	GNE	Homo sapiens	138.011	0.732053	0.248179	2.9497	0.0031808	0.0349256
LABE_00053152-RA	Ppp1r16a	Mus musculus	1275.34	0.731883	0.187336	3.9068	9.35255e-05	0.00201287
LABE_00038459-RA	GGH	Homo sapiens	1083.72	0.728999	0.198198	3.67814	0.000234941	0.0042607
LABE_00032632-RA	IP6K2	Oryctolagus cuniculus	1401.92	0.727842	0.243267	2.99195	0.00277204	0.0313162
LABE_00015040-RA	APBB3	Homo sapiens	144.146	0.726928	0.231928	3.13428	0.00172275	0.0214967
LABE_00060823-RA	GP1BA	Canis lupus familiaris	75.6638	0.725119	0.235239	3.08248	0.00205285	0.0248288
LABE_00010122-RA	pacsin1b	Danio rerio	6618.33	0.724953	0.15203	4.76848	1.85623e-06	7.35163e-05
LABE_00048737-RA	AFF4	Homo sapiens	294.408	0.723245	0.232544	3.11014	0.00186997	0.0230441
LABE_00092698-RA	Fhdc1	Mus musculus	344.063	0.722975	0.172968	4.17981	2.91752e-05	0.00076138
LABE_00042700-RA	Ptprd	Mus musculus	1752.78	0.722374	0.214499	3.36773	0.000757902	0.0111369
LABE_00022268-RA	MYO5B	Homo sapiens	3389.01	0.721256	0.172263	4.18694	2.82737e-05	0.000743813
LABE_00021615-RA	NF2	Papio anubis	167.631	0.720268	0.207629	3.46901	0.000522382	0.0082895
LABE_00066107-RA	p33monox	Danio rerio	358.577	0.717478	0.212279	3.37988	0.000725172	0.0107738
LABE_00012599-RA	Sctr	Rattus norvegicus	108.513	0.716394	0.194026	3.69226	0.000222269	0.00405393
LABE_00025411-RA	NIPAL2	Homo sapiens	215.61	0.715401	0.240064	2.98005	0.00288204	0.0322922
LABE_00013050-RA	CLSTN1	Homo sapiens	748.756	0.71443	0.234393	3.048	0.00230369	0.027186
LABE_00003939-RA	GSN	Gallus gallus	15313.4	0.713968	0.245576	2.90732	0.0036454	0.0390718
LABE_00049084-RA	PYROXD2	Homo sapiens	4743.47	0.713053	0.23989	2.97242	0.00295461	0.0329597
LABE_00000599-RA	fam73a	Danio rerio	456.779	0.712937	0.181873	3.91996	8.85634e-05	0.00192238
LABE_00006700-RA	Lpgat1	Mus musculus	889.654	0.71228	0.195582	3.64185	0.000270681	0.00478035
LABE_00059020-RA	SLC44A1	Homo sapiens	204.418	0.712276	0.247585	2.87689	0.00401614	0.0421722
LABE_00017349-RA	ACSL1	Homo sapiens	3354.31	0.712199	0.216067	3.2962	0.000980026	0.0137294
LABE_00004363-RA	MEST	Bos taurus	580.282	0.711212	0.215033	3.30746	0.000941477	0.0133201
LABE_00043768-RA	ALOX5	Homo sapiens	679.172	0.709444	0.184527	3.84467	0.000120716	0.00247484
LABE_00017945-RA	Phyh	Mus musculus	2691.58	0.709356	0.209284	3.38945	0.000700342	0.0104799
LABE_00050176-RA	slc25a24	Danio rerio	1565.78	0.708966	0.196235	3.61284	0.000302866	0.00525129
LABE_00019602-RA	WBSCR27	Homo sapiens	775.576	0.707816	0.205626	3.44225	0.000576901	0.00899217
LABE_00041271-RA	ERBB3	Pongo abelii	6195.2	0.705698	0.173293	4.07229	4.65539e-05	0.00112851
LABE_00051085-RA	rmdn2	Xenopus tropicalis	1189.81	0.705656	0.199255	3.54147	0.000397902	0.00658412
LABE_00012134-RA	GALNT12	Homo sapiens	1840.59	0.704981	0.223726	3.1511	0.00162659	0.0205665
LABE_00063766-RA	Dip2a	Mus musculus	161.511	0.704619	0.228979	3.07722	0.00208943	0.0251117
LABE_00041829-RA	unknown	none	165.366	0.701936	0.242036	2.90013	0.00373012	0.0397838
LABE_00036505-RA	Hsbp1	Mus musculus	65.9768	0.70157	0.247124	2.83894	0.0045263	0.0461584
LABE_00060529-RA	TMEM63B	Homo sapiens	128.58	0.700896	0.222304	3.15287	0.00161675	0.0204989
LABE_00050129-RA	BTC	Bos taurus	425.085	0.700301	0.24853	2.81778	0.00483575	0.0483047
LABE_00046825-RA	Pgrmc2	Rattus norvegicus	504.192	0.698308	0.189573	3.68359	0.000229974	0.00417778
LABE_00010120-RA	SPDEF	Homo sapiens	736.326	0.697002	0.230979	3.0176	0.00254781	0.0293242
LABE_00040969-RA	SPIC	Bos taurus	928.282	0.695694	0.233218	2.98302	0.00285417	0.0320428
LABE_00048269-RA	Galnt10	Rattus norvegicus	64.5482	0.695425	0.21945	3.16894	0.00152995	0.0196714
LABE_00054573-RA	RGMB	Homo sapiens	283.19	0.69536	0.246393	2.82216	0.00477014	0.0479218
LABE_00038529-RA	BTBD7	Homo sapiens	404.137	0.694726	0.210899	3.29412	0.000987314	0.0137926
LABE_00037061-RA	RAB3A	Bos taurus	744.205	0.693694	0.219244	3.16403	0.001556	0.0198943
LABE_00008462-RA	Msn	Mus musculus	419.073	0.691707	0.190649	3.62817	0.000285435	0.00499456
LABE_00014393-RA	ELMOD3	Bos taurus	421.642	0.691546	0.193855	3.56733	0.000360638	0.00606866
LABE_00027234-RA	CDKN1B	Homo sapiens	1176.58	0.689229	0.21402	3.2204	0.0012801	0.0170501
LABE_00047683-RA	mical1	Danio rerio	2687.79	0.689092	0.16467	4.18469	2.85554e-05	0.000749498
LABE_00032514-RA	ABCB1	Homo sapiens	6288.4	0.686084	0.174269	3.93692	8.25328e-05	0.00181215
LABE_00043066-RA	BTG1	Gallus gallus	7938.93	0.685307	0.233476	2.93523	0.00333297	0.0362939
LABE_00036106-RA	ITGA2	Homo sapiens	1605.79	0.676171	0.163251	4.14191	3.44418e-05	0.000877766
LABE_00067602-RA	LTA4H	Homo sapiens	6448.83	0.676122	0.173894	3.88813	0.000101018	0.00214954
LABE_00023947-RA	IDH1	Microtus ochrogaster	2059.36	0.671987	0.182851	3.67506	0.000237795	0.00430615
LABE_00006478-RA	MLLT4	Homo sapiens	217.393	0.66935	0.230859	2.89939	0.00373889	0.0398402
LABE_00012316-RA	fam20b	Danio rerio	821.225	0.66918	0.119122	5.6176	1.93632e-08	1.30816e-06
LABE_00032511-RA	rundc3b	Danio rerio	122.833	0.667892	0.222777	2.99803	0.00271734	0.0308402
LABE_00043429-RA	CAST	Bos taurus	2952.98	0.667271	0.205232	3.25129	0.00114881	0.0155594
LABE_00003388-RA	PLCD1	Bos taurus	3268.3	0.663989	0.236601	2.80637	0.00501027	0.0496232
LABE_00039654-RA	APPL2	Homo sapiens	723.433	0.663283	0.157012	4.22441	2.39569e-05	0.000646637
LABE_00047811-RA	cadm4	Xenopus laevis	131.451	0.662125	0.226166	2.92761	0.00341583	0.0369746
LABE_00014917-RA	ormdl1	Danio rerio	633.55	0.660256	0.178354	3.70193	0.000213964	0.00394236
LABE_00022450-RA	Pttg1ip	Rattus norvegicus	3626.44	0.658891	0.15719	4.19169	2.76889e-05	0.000732649
LABE_00017749-RA	PTGER4	Bos taurus	133.146	0.658694	0.203015	3.24455	0.00117635	0.0158852
LABE_00007225-RA	Mst1r	Mus musculus	763.929	0.658312	0.210591	3.12602	0.00177188	0.0220615
LABE_00016181-RA	Sema3f	Mus musculus	319.548	0.657315	0.1914	3.43425	0.000594207	0.00920536
LABE_00072481-RA	Clic5	Mus musculus	2126.24	0.657131	0.180193	3.64682	0.000265505	0.00471815
LABE_00047871-RA	ZNF234	Homo sapiens	152.199	0.65412	0.162654	4.02153	5.78212e-05	0.00135559
LABE_00049440-RA	COL6A2	Homo sapiens	4329.36	0.653443	0.176275	3.70694	0.000209775	0.00387143
LABE_00029052-RA	AJUBA	Bos taurus	168.597	0.652975	0.17238	3.78799	0.000151868	0.00298375
LABE_00047227-RA	ACACB	Homo sapiens	2003.2	0.652661	0.213593	3.05563	0.00224587	0.0266551
LABE_00001965-RA	Dsc2	Mus musculus	4738.32	0.65185	0.186479	3.49557	0.000473042	0.00762524
LABE_00021772-RA	naglt1	Danio rerio	277.222	0.650302	0.161986	4.01456	5.95576e-05	0.00138606
LABE_00045829-RA	PPP1R13L	Homo sapiens	595.313	0.648677	0.230479	2.81447	0.00488572	0.0486336
LABE_00031475-RA	AIM1	Homo sapiens	598.372	0.646858	0.209303	3.09053	0.00199801	0.0242965
LABE_00036637-RA	CD302	Sus scrofa	798.666	0.64669	0.201222	3.21381	0.00130986	0.0173395
LABE_00061667-RA	Klf11	Mus musculus	265.269	0.646372	0.220459	2.93193	0.0033686	0.0365425
LABE_00012972-RA	Ampd2	Rattus norvegicus	362.939	0.646027	0.205867	3.13809	0.00170055	0.0212545
LABE_00001958-RA	DSP	Homo sapiens	12727.8	0.644826	0.195878	3.29198	0.000994835	0.0138688
LABE_00040975-RA	chpt1	Danio rerio	1994.35	0.64309	0.1605	4.00678	6.15516e-05	0.00142549
LABE_00004416-RA	Gramd4	Mus musculus	202.31	0.643018	0.228764	2.81083	0.00494133	0.0490801
LABE_00053253-RA	lonp2	Danio rerio	548.619	0.640027	0.185413	3.45191	0.00055664	0.00870609
LABE_00063319-RA	RPP30	Bos taurus	2032.83	0.639352	0.191579	3.33727	0.000846065	0.0121738
LABE_00026303-RA	unknown	none	191.667	0.637993	0.17076	3.73619	0.00018683	0.00350543
LABE_00003831-RA	PLCD1	Bos taurus	3739.46	0.635359	0.153009	4.15242	3.2898e-05	0.000843127
LABE_00051413-RA	FLNB	Homo sapiens	6620.12	0.633665	0.215786	2.93654	0.00331895	0.0362104
LABE_00009940-RA	Atp8b2	Mus musculus	8455.6	0.629786	0.116175	5.421	5.9266e-08	3.54277e-06
LABE_00020734-RA	Ppm1l	Mus musculus	257.111	0.62893	0.174194	3.61052	0.000305578	0.00528738
LABE_00039220-RA	unknown	none	2076.53	0.628504	0.213152	2.94862	0.00319194	0.0350255
LABE_00002240-RA	Tmem94	Mus musculus	1596.68	0.628152	0.190938	3.28981	0.00100253	0.0139602
LABE_00012025-RA	acdh-6	Caenorhabditis elegans	1140.2	0.62797	0.189974	3.30556	0.000947884	0.0133859
LABE_00004152-RA	Suco	Mus musculus	2009.47	0.627899	0.182256	3.44515	0.000570742	0.00890225
LABE_00055618-RA	F2RL2	Bos taurus	944.133	0.626445	0.217041	2.8863	0.00389795	0.0410941
LABE_00018916-RA	Skil	Mus musculus	2494.26	0.626107	0.161248	3.88289	0.000103222	0.0021804
LABE_00036372-RA	RAB19	Homo sapiens	573.48	0.6206	0.197679	3.13943	0.00169276	0.021192
LABE_00027105-RA	TSPAN17	Bos taurus	655.588	0.61943	0.209904	2.95102	0.0031673	0.034822
LABE_00065085-RA	lamc1	Danio rerio	569.831	0.6183	0.219066	2.82244	0.004766	0.0479218
LABE_00033190-RA	kdm8	Salmo salar	1285.84	0.616454	0.176635	3.48999	0.000483043	0.00775143
LABE_00018937-RA	Mrc1	Mus musculus	688.245	0.616071	0.194326	3.17029	0.00152289	0.0196024
LABE_00027818-RA	CRACR2A	Homo sapiens	311.227	0.614686	0.142739	4.30637	1.65953e-05	0.000469584
LABE_00029729-RA	PRKCA	Oryctolagus cuniculus	346.407	0.611988	0.185712	3.29536	0.000982953	0.0137619
LABE_00037861-RA	SPATA2	Homo sapiens	100.75	0.611536	0.203888	2.99937	0.00270535	0.0307499
LABE_00031080-RA	Tmem254	Mus musculus	651.702	0.611387	0.176394	3.46602	0.000528223	0.00837056
LABE_00030858-RA	RNF128	Pongo abelii	11993.5	0.609342	0.193329	3.15184	0.00162245	0.0205369
LABE_00037725-RA	KCTD17	Homo sapiens	541.155	0.60916	0.179254	3.39832	0.000678021	0.0102061
LABE_00064302-RA	EXOC3L2	Homo sapiens	775.437	0.608974	0.200091	3.04349	0.00233854	0.0274977
LABE_00061924-RA	SYNGR2	Bos taurus	741.269	0.608315	0.196765	3.09158	0.00199091	0.0242338
LABE_00089223-RA	PIK3R1	Pongo abelii	1265.31	0.606437	0.157677	3.84607	0.000120027	0.00246476
LABE_00028491-RA	TOB1	Homo sapiens	2271.6	0.604877	0.198923	3.04075	0.00235988	0.0276631
LABE_00019968-RA	Stard10	Mus musculus	659.04	0.60468	0.211292	2.86182	0.00421211	0.0437305
LABE_00014191-RA	unknown	none	180.33	0.603972	0.170803	3.53607	0.000406121	0.0066814
LABE_00030000-RA	stambpa	Danio rerio	770.21	0.603894	0.135004	4.47316	7.70708e-06	0.000245113
LABE_00024604-RA	Pik3cg	Mus musculus	457.348	0.600829	0.1946	3.08751	0.00201843	0.0244793
LABE_00062175-RA	Gk	Mus musculus	442.432	0.595985	0.181412	3.28525	0.00101891	0.0141354
LABE_00042899-RA	SHD	Homo sapiens	341.498	0.593108	0.20479	2.89617	0.00377742	0.0401571
LABE_00042013-RA	CCDC107	Bos taurus	155.45	0.592575	0.187544	3.15966	0.00157955	0.0201391
LABE_00035911-RA	si	Danio rerio	787.135	0.592225	0.196546	3.01315	0.00258548	0.029683
LABE_00014646-RA	PRKCD	Canis lupus familiaris	2597.66	0.592184	0.203695	2.90722	0.0036466	0.0390718
LABE_00023231-RA	KCNK5	Homo sapiens	400.157	0.591844	0.172434	3.43229	0.000598514	0.00924282
LABE_00059440-RA	unknown	none	2052.77	0.59126	0.180879	3.26881	0.00108	0.0148209
LABE_00013071-RA	Casz1	Mus musculus	1388.23	0.589496	0.189735	3.10695	0.0018903	0.0232569
LABE_00016415-RA	gpr183	Salmo salar	424.893	0.588878	0.178769	3.29408	0.000987442	0.0137926
LABE_00034345-RA	ROCK2	Bos taurus	1437.36	0.58791	0.176816	3.32498	0.000884259	0.0126755
LABE_00033669-RA	SVIL	Bos taurus	1232.15	0.586082	0.160145	3.6597	0.00025251	0.00452932
LABE_00079185-RA	Padi2	Rattus norvegicus	1610.12	0.585394	0.156564	3.73901	0.000184744	0.00348072
LABE_00024474-RA	AK3	Bos taurus	2890.79	0.584348	0.190573	3.06627	0.00216749	0.0258727
LABE_00002062-RA	FAM109A	Homo sapiens	1122.93	0.581691	0.167432	3.4742	0.000512378	0.00815342
LABE_00011088-RA	chmp7	Danio rerio	1035.25	0.581328	0.174868	3.32439	0.000886131	0.0126943
LABE_00050901-RA	PTPN3	Homo sapiens	2230.57	0.58109	0.193172	3.00815	0.00262841	0.03007
LABE_00008772-RA	SNX24	Homo sapiens	513.419	0.581039	0.13271	4.37827	1.19627e-05	0.000354305
LABE_00067584-RA	unknown	none	75.6107	0.58004	0.180719	3.20962	0.00132912	0.0175233
LABE_00019222-RA	SLC35C2	Homo sapiens	964.724	0.579995	0.180178	3.21901	0.00128632	0.0170973
LABE_00009094-RA	MLH3	Homo sapiens	177.925	0.579097	0.19008	3.0466	0.00231448	0.0272992
LABE_00006174-RA	unknown	none	118.066	0.578755	0.203567	2.84306	0.0044682	0.045713
LABE_00007323-RA	fam213b	Salmo salar	2076.31	0.578448	0.17979	3.21735	0.00129379	0.0171573
LABE_00005990-RA	adam10	Xenopus laevis	4338.21	0.578044	0.141764	4.07751	4.55212e-05	0.00111174
LABE_00008930-RA	Dnajc17	Mus musculus	1010.34	0.577886	0.183126	3.15567	0.00160129	0.0203821
LABE_00025414-RA	unknown	none	270.493	0.575274	0.201151	2.85991	0.00423758	0.0438598
LABE_00049656-RA	ANPEP	Homo sapiens	87392.5	0.571819	0.177962	3.21314	0.0013129	0.0173697
LABE_00028529-RA	WBP2	Homo sapiens	1171.29	0.5703	0.168781	3.37894	0.000727662	0.0107927
LABE_00034012-RA	unknown	none	18571.6	0.567704	0.152376	3.72567	0.000194796	0.00362525
LABE_00021231-RA	rnf141	Danio rerio	680.33	0.566368	0.190707	2.96983	0.00297964	0.0331741
LABE_00006561-RA	AHI1	Homo sapiens	159.871	0.566005	0.194053	2.91676	0.00353689	0.0381146
LABE_00002009-RA	ARHGAP21	Homo sapiens	1063.31	0.565551	0.107589	5.25661	1.46739e-07	7.90278e-06
LABE_00045150-RA	unknown	none	164.77	0.56544	0.172458	3.27871	0.00104284	0.0144293
LABE_00035671-RA	SLC8A1	Homo sapiens	716.383	0.565395	0.19147	2.95291	0.00314793	0.0346605
LABE_00016465-RA	MBNL1	Gallus gallus	404.257	0.564266	0.174176	3.23962	0.00119689	0.0161245
LABE_00007875-RA	Kiaa1161	Mus musculus	633.481	0.563088	0.18699	3.01133	0.00260108	0.0298021
LABE_00020581-RA	Arrdc1	Mus musculus	1926.26	0.558601	0.171293	3.26109	0.00110985	0.0151304
LABE_00036458-RA	rpa1	Danio rerio	472.769	0.558305	0.135547	4.11891	3.80661e-05	0.000957313
LABE_00036826-RA	ULK1	Homo sapiens	754.237	0.55792	0.157594	3.54024	0.000399766	0.00659154
LABE_00027556-RA	DOK1	Homo sapiens	666.227	0.554988	0.189213	2.93314	0.00335553	0.03647
LABE_00008104-RA	FGD3	Homo sapiens	2067.37	0.553969	0.172334	3.2145	0.00130672	0.017308
LABE_00024865-RA	stk10	Danio rerio	1645.24	0.551678	0.136808	4.03249	5.51886e-05	0.00130594
LABE_00052932-RA	Frmd4a	Mus musculus	674.637	0.550575	0.161495	3.40924	0.00065143	0.00992138
LABE_00033793-RA	jup	Xenopus laevis	17457.9	0.549814	0.119229	4.61142	3.99923e-06	0.000139807
LABE_00012019-RA	casd1	Danio rerio	1886.2	0.54765	0.131269	4.17196	3.01992e-05	0.000784526
LABE_00033123-RA	INPP1	Homo sapiens	1028.48	0.546977	0.148299	3.68834	0.000225724	0.00411036
LABE_00047881-RA	Gxylt1	Mus musculus	237.887	0.545453	0.142334	3.83219	0.000127006	0.0025808
LABE_00012814-RA	Rnf126	Mus musculus	382.695	0.543526	0.133359	4.07565	4.58869e-05	0.00111709
LABE_00031972-RA	RASA2	Homo sapiens	1010.66	0.542681	0.125451	4.32584	1.51952e-05	0.000434816
LABE_00003523-RA	Map2k6	Mus musculus	249.037	0.54267	0.158496	3.42388	0.00061734	0.00948651
LABE_00041125-RA	Cd69	Mus musculus	46385.8	0.542427	0.132973	4.07924	4.5184e-05	0.00110587
LABE_00054936-RA	Fam49b	Mus musculus	1310.99	0.541919	0.135931	3.98671	6.69964e-05	0.00153447
LABE_00048560-RA	Inpp5j	Mus musculus	671.749	0.540982	0.190565	2.83883	0.00452791	0.0461584
LABE_00006585-RA	RPS6KA5	Gallus gallus	168.848	0.540758	0.184811	2.926	0.00343349	0.0371406
LABE_00019126-RA	mad2l2	Danio rerio	2529.5	0.537973	0.136874	3.93042	8.47978e-05	0.00185475
LABE_00024908-RA	AFF4	Homo sapiens	552.523	0.53758	0.170502	3.15292	0.00161644	0.0204989
LABE_00032545-RA	Snap91	Mus musculus	134.904	0.536968	0.177629	3.02298	0.00250296	0.0290047
LABE_00046653-RA	TRPM5	Homo sapiens	512.474	0.536943	0.179303	2.99461	0.00274797	0.0311259
LABE_00031226-RA	ADCY9	Gallus gallus	1420.62	0.535964	0.190914	2.80735	0.00499503	0.0495059
LABE_00013053-RA	NMNAT1	Bos taurus	516.412	0.535831	0.154945	3.4582	0.000543797	0.00856387
LABE_00017663-RA	scgn	Danio rerio	198.015	0.535243	0.161121	3.322	0.00089375	0.0127714
LABE_00003026-RA	ADAP1	Homo sapiens	2706.7	0.535199	0.107768	4.9662	6.82766e-07	3.04511e-05
LABE_00016294-RA	cwc22	Danio rerio	2063.89	0.534585	0.131769	4.05698	4.97107e-05	0.00119994
LABE_00036961-RA	Pnkp	Mus musculus	1319.11	0.53298	0.15433	3.45351	0.000553343	0.00866905
LABE_00012451-RA	slc5a9	Danio rerio	1573.03	0.532417	0.170163	3.12887	0.0017548	0.0218727
LABE_00025607-RA	nkiras1	Danio rerio	316.62	0.53122	0.173263	3.06598	0.00216961	0.0258789
LABE_00023073-RA	Mccc2	Mus musculus	149.817	0.530688	0.188596	2.81389	0.00489465	0.0486966
LABE_00047676-RA	Camkmt	Mus musculus	282.826	0.529535	0.188117	2.81492	0.00487898	0.0485877
LABE_00052947-RA	tmem53-b	Xenopus laevis	495.866	0.529042	0.156328	3.38418	0.000713902	0.0106479
LABE_00072812-RA	csgA	Myxococcus xanthus	915.635	0.527789	0.178406	2.95835	0.0030929	0.0341658
LABE_00017103-RA	l1cam	Takifugu rubripes	122.98	0.524986	0.186974	2.8078	0.00498811	0.0494587
LABE_00019836-RA	ssh	Xenopus laevis	2048.83	0.523875	0.139071	3.76697	0.000165239	0.00318955
LABE_00047607-RA	REEP5	Homo sapiens	3078.66	0.523164	0.177582	2.94605	0.0032186	0.0352841
LABE_00035587-RA	ACO1	Homo sapiens	5475.18	0.522067	0.156396	3.33811	0.000843493	0.0121445
LABE_00028929-RA	AADAT	Bos taurus	392.261	0.521612	0.184769	2.82306	0.00475684	0.0478724
LABE_00046269-RA	nr3c1	Paralichthys olivaceus	828.474	0.517719	0.169459	3.05513	0.00224964	0.0266859
LABE_00039601-RA	JAKMIP2	Homo sapiens	1496.7	0.516858	0.108426	4.76693	1.87051e-06	7.35163e-05
LABE_00054769-RA	sec23a	Danio rerio	1280.56	0.516101	0.159853	3.22859	0.00124402	0.0166321
LABE_00031867-RA	tmem56-b	Xenopus laevis	732.241	0.513938	0.159732	3.21751	0.00129309	0.0171573
LABE_00061365-RA	ACOX1	Homo sapiens	10046	0.513322	0.173453	2.95944	0.00308201	0.0340647
LABE_00009478-RA	MFN2	Homo sapiens	908.998	0.512564	0.178064	2.87854	0.00399523	0.0420226
LABE_00004033-RA	EIF4A2	Gallus gallus	2933.5	0.504739	0.157971	3.19513	0.00139767	0.0182585
LABE_00048732-RA	KLHL8	Homo sapiens	1069.66	0.503357	0.169957	2.96167	0.00305979	0.0338683
LABE_00065188-RA	ABCD2	Homo sapiens	1221.28	0.503231	0.149936	3.3563	0.000789938	0.0114893
LABE_00056097-RA	ARFRP1	Bos taurus	1993.87	0.49884	0.13768	3.62318	0.000290999	0.00507713
LABE_00007212-RA	TEX264	Homo sapiens	174.434	0.498517	0.1611	3.09447	0.00197168	0.0240381
LABE_00050006-RA	Gnb2	Rattus norvegicus	311.51	0.497728	0.172335	2.88815	0.00387517	0.0409295
LABE_00055581-RA	ensa	Salmo salar	435.962	0.49697	0.159287	3.11997	0.00180867	0.0224339
LABE_00009209-RA	RAB6A	Gallus gallus	3141.12	0.496087	0.149605	3.31599	0.00091319	0.0129942
LABE_00070651-RA	DNMT3B	cytosine-5)-methyltransferase 3B (Homo sapiens	414.762	0.495251	0.17462	2.83616	0.00456592	0.0463802
LABE_00028537-RA	narf	Danio rerio	807.041	0.493467	0.158712	3.1092	0.00187598	0.0230932
LABE_00000476-RA	UGT2A1	Homo sapiens	4729.09	0.49231	0.150531	3.27049	0.00107362	0.0147598
LABE_00036155-RA	IKBKB	Bos taurus	1115.18	0.490974	0.087852	5.58865	2.28839e-08	1.51027e-06
LABE_00007325-RA	unknown	none	4058.7	0.490363	0.148228	3.30818	0.000939058	0.013298
LABE_00044009-RA	ihhb	Danio rerio	1775.32	0.488067	0.151919	3.21269	0.00131498	0.0173871
LABE_00005932-RA	GFOD2	Homo sapiens	264.564	0.485231	0.150817	3.21734	0.00129384	0.0171573
LABE_00068244-RA	NLRC3	Homo sapiens	424.826	0.484152	0.140848	3.43741	0.000587313	0.00912333
LABE_00040557-RA	rab11fip4a	Danio rerio	1138.84	0.483756	0.137684	3.51352	0.000442203	0.00720236
LABE_00046350-RA	Gnai1	Rattus norvegicus	1227.1	0.482259	0.165917	2.90663	0.00365342	0.039112
LABE_00063459-RA	SLMAP	Homo sapiens	4050.83	0.482205	0.13615	3.54171	0.000397541	0.00658293
LABE_00043525-RA	WDR20	Homo sapiens	707.328	0.480222	0.101357	4.73791	2.15933e-06	8.27321e-05
LABE_00016207-RA	FRMD4B	Homo sapiens	976.83	0.4762	0.148274	3.21162	0.00131988	0.0174418
LABE_00058362-RA	HHIPL1	Homo sapiens	741.661	0.475018	0.16724	2.84035	0.00450647	0.046022
LABE_00008001-RA	VAPB	Bos taurus	685.095	0.470723	0.166156	2.83302	0.00461107	0.0467972
LABE_00008858-RA	ZDHHC14	Homo sapiens	610.486	0.469149	0.154348	3.03955	0.00236933	0.0277283
LABE_00049436-RA	PFKL	Homo sapiens	3149.99	0.468528	0.161735	2.8969	0.00376874	0.0400834
LABE_00015364-RA	ccdc85cb	Danio rerio	556.298	0.468303	0.15988	2.92908	0.00339963	0.0368266
LABE_00022628-RA	TTC13	Homo sapiens	1086.37	0.466125	0.147426	3.16176	0.00156821	0.020028
LABE_00010984-RA	Rab18	Mus musculus	1779.37	0.462726	0.152545	3.03337	0.00241836	0.0281752
LABE_00047691-RA	Gdi1	Rattus norvegicus	2288.13	0.460879	0.153236	3.00765	0.0026328	0.0300987
LABE_00055992-RA	Cbx8	Mus musculus	388.57	0.460237	0.146163	3.14879	0.00163948	0.0206837
LABE_00050891-RA	CDH17	Homo sapiens	44425.2	0.459897	0.151019	3.0453	0.00232448	0.0274029
LABE_00024608-RA	Slc35e2	Mus musculus	585.704	0.457769	0.144562	3.16659	0.0015424	0.0197536
LABE_00018618-RA	GLG1	Gallus gallus	739.719	0.45749	0.134513	3.40109	0.00067117	0.0101373
LABE_00015906-RA	unknown	none	1991.32	0.453622	0.118334	3.83341	0.000126381	0.00257441
LABE_00012546-RA	CASK	Homo sapiens	2271.79	0.448516	0.142283	3.15228	0.00162003	0.0205176
LABE_00042693-RA	letm2	Xenopus tropicalis	2023.08	0.447491	0.157684	2.83789	0.00454132	0.0462538
LABE_00048263-RA	MFAP3L	Homo sapiens	461.608	0.444796	0.153626	2.89532	0.00378776	0.0402109
LABE_00045824-RA	RASGRP1	Homo sapiens	463.759	0.444116	0.143426	3.09649	0.00195828	0.0239258
LABE_00035495-RA	CD9	Bos taurus	3359.1	0.443506	0.15269	2.90461	0.0036771	0.0392735
LABE_00004960-RA	unknown	none	1177.71	0.443316	0.150281	2.94991	0.00317864	0.0349256
LABE_00058214-RA	MALRD1	Homo sapiens	4511.5	0.441067	0.117202	3.7633	0.000167686	0.00322044
LABE_00074979-RA	TRERF1	Homo sapiens	851.962	0.434798	0.117551	3.69882	0.000216604	0.00397601
LABE_00045704-RA	CHD4	Homo sapiens	1243.67	0.432736	0.135393	3.19614	0.00139278	0.018205
LABE_00030501-RA	MMD	Homo sapiens	2102.79	0.431588	0.122134	3.53373	0.000409738	0.00673119
LABE_00011739-RA	TSPAN3	Pongo abelii	950.315	0.430237	0.152522	2.82082	0.00479007	0.0479953
LABE_00065021-RA	Tbl1xr1	Mus musculus	550.942	0.428354	0.144692	2.96045	0.00307194	0.0339698
LABE_00049941-RA	TOP2A	Gallus gallus	4508.32	0.424131	0.116295	3.64704	0.000265282	0.00471784
LABE_00001055-RA	tbc1d23	Danio rerio	2120.61	0.420523	0.144147	2.91731	0.0035306	0.0380647
LABE_00025916-RA	LCLAT1	Gallus gallus	610.143	0.417366	0.118435	3.524	0.000425081	0.00694826
LABE_00001893-RA	Dgkb	Mus musculus	1996.62	0.414073	0.139489	2.9685	0.00299254	0.0332529
LABE_00036836-RA	SFSWAP	Homo sapiens	1049.48	0.413682	0.136583	3.0288	0.00245528	0.0285034
LABE_00039880-RA	Pink1	Mus musculus	1665.4	0.405929	0.136698	2.96952	0.00298266	0.0331791
LABE_00005578-RA	Svip	Mus musculus	842.152	0.405011	0.139068	2.91233	0.00358748	0.0385688
LABE_00052455-RA	GPR4	Bos taurus	409.045	0.404953	0.141774	2.85632	0.00428578	0.0442632
LABE_00021586-RA	vsig10	Danio rerio	1202.67	0.402899	0.135723	2.96853	0.0029923	0.0332529
LABE_00013828-RA	ACAD9	Homo sapiens	1452.75	0.401312	0.137994	2.90819	0.0036353	0.0389911
LABE_00066407-RA	bcl9l	Danio rerio	1054.14	0.401259	0.128713	3.11746	0.00182414	0.0225891
LABE_00063159-RA	ATL1	Macaca fascicularis	329.929	0.40009	0.126964	3.15121	0.00162593	0.0205665
LABE_00048580-RA	PITPNM2	Homo sapiens	2368.35	0.399026	0.139245	2.86565	0.0041616	0.0433532
LABE_00027590-RA	Dchs1	Rattus norvegicus	1310.26	0.399018	0.109051	3.659	0.000253205	0.00453485
LABE_00016783-RA	FDX1	Fragment) (Gallus gallus	1243.93	0.394191	0.137597	2.86482	0.00417241	0.0434261
LABE_00037199-RA	sh3bp5l	Xenopus tropicalis	549.065	0.393066	0.127683	3.07845	0.00208081	0.0250531
LABE_00043961-RA	Ahr	Mus musculus molossinus	1579.4	0.390821	0.103095	3.79089	0.00015011	0.00296006
LABE_00007215-RA	Gpx1	Rattus norvegicus	2067.14	0.388306	0.136088	2.85334	0.00432625	0.0445602
LABE_00016756-RA	NDFIP2	Homo sapiens	1624.56	0.386995	0.11439	3.38312	0.000716678	0.0106823
LABE_00002685-RA	Vps4a	Rattus norvegicus	357.449	0.38657	0.119019	3.24796	0.00116234	0.015724
LABE_00046829-RA	jade1	Danio rerio	691.641	0.386316	0.129758	2.97721	0.00290884	0.0325127
LABE_00011065-RA	zgc	Danio rerio	1158.84	0.385597	0.118665	3.24947	0.00115621	0.0156503
LABE_00031148-RA	GRK4	Homo sapiens	1126.87	0.384898	0.0864162	4.45401	8.42816e-06	0.000265092
LABE_00062090-RA	Sh3d19	Mus musculus	945.462	0.384743	0.12908	2.98065	0.00287636	0.0322443
LABE_00041111-RA	RAP1GAP2	Gallus gallus	4545.99	0.380516	0.122706	3.10105	0.00192835	0.023636
LABE_00030267-RA	PRKACA	Sus scrofa	2737.25	0.380177	0.11634	3.2678	0.00108385	0.0148558
LABE_00028175-RA	BCAP29	Homo sapiens	1461.39	0.379607	0.128098	2.96342	0.00304245	0.0337091
LABE_00001387-RA	IBTK	Homo sapiens	2035.69	0.373294	0.114378	3.2637	0.00109968	0.0150276
LABE_00041350-RA	Intermediate filament protein ON3	Carassius auratus	60043.5	0.366452	0.12	3.05376	0.00225994	0.0267772
LABE_00068554-RA	PLEKHG3	Homo sapiens	674.748	0.362844	0.116384	3.11766	0.00182295	0.0225865
LABE_00025352-RA	CEP192	Homo sapiens	495.658	0.360254	0.12728	2.83041	0.00464889	0.0470556
LABE_00008444-RA	Xiap	Rattus norvegicus	1929.78	0.358677	0.124805	2.87389	0.00405448	0.0425088
LABE_00034409-RA	CTAGE5	Homo sapiens	3032.38	0.354067	0.118014	3.00022	0.00269789	0.0306804
LABE_00016064-RA	Pfkfb4	Mus musculus	3268.82	0.334312	0.0944462	3.53971	0.000400574	0.00659964
LABE_00037437-RA	TMPO	Homo sapiens	1386.13	0.331742	0.115041	2.88368	0.00393053	0.0413993
LABE_00016539-RA	GATAD2A	Homo sapiens	1318.01	0.330539	0.115927	2.85126	0.00435462	0.0448321
LABE_00044692-RA	nbeal2	Danio rerio	3110.49	0.330333	0.117147	2.81983	0.00480494	0.0480844
LABE_00019920-RA	Cfl2	Mus musculus	22795.4	0.330202	0.115391	2.86159	0.00421524	0.0437305
LABE_00040334-RA	FNDC3A	Homo sapiens	2103.45	0.32858	0.115816	2.8371	0.00455256	0.046327
LABE_00020685-RA	CLASRP	Bos taurus	2566.36	0.325115	0.112439	2.89148	0.00383433	0.0405866
LABE_00049743-RA	Smurf1	Mus musculus	683.532	0.324085	0.114857	2.82165	0.00477776	0.0479561
LABE_00003393-RA	MAP3K3	Homo sapiens	1137.52	0.316866	0.105233	3.01109	0.00260311	0.0298105
LABE_00051444-RA	Efcab14	Mus musculus	1506.88	0.315458	0.107238	2.94167	0.00326443	0.0357271
LABE_00041843-RA	nrros	Danio rerio	795.287	0.311085	0.110672	2.81086	0.00494091	0.0490801
LABE_00007252-RA	gnb1	Danio rerio	4695.11	0.299578	0.0834454	3.59011	0.00033054	0.00565385
LABE_00012815-RA	BSG	Gallus gallus	3142.51	0.291194	0.0974767	2.98732	0.00281436	0.0316737
LABE_00012707-RA	Mphosph8	Mus musculus	596.138	0.290503	0.0943674	3.07843	0.00208095	0.0250531
LABE_00015130-RA	unknown	none	2421.94	0.279817	0.0911909	3.06848	0.00215152	0.025736
LABE_00025386-RA	SPAG1	Homo sapiens	1757.57	0.277466	0.0814826	3.40522	0.000661099	0.010044
LABE_00044833-RA	Mfn1	Rattus norvegicus	1352.7	0.242895	0.0823471	2.94965	0.00318131	0.0349256
LABE_00019915-RA	UBL3	Homo sapiens	1415.51	0.235287	0.0822028	2.86228	0.00420607	0.0437305
LABE_00000289-RA	Zfand3	Rattus norvegicus	965.679	0.232062	0.0808267	2.8711	0.0040904	0.0427675
LABE_00005082-RA	DBNL	Homo sapiens	5119	0.224945	0.0718911	3.12897	0.00175422	0.0218727
LABE_00034648-RA	OGDH	Homo sapiens	4370.35	0.222559	0.0732426	3.03866	0.00237632	0.0277846
LABE_00034222-RA	ADD1	Homo sapiens	2793.84	0.181921	0.0643426	2.82738	0.00469308	0.0473978
LABE_00035917-RA	EXOC1	Homo sapiens	1683.71	-0.250531	0.0826131	-3.03258	0.00242472	0.0282204
LABE_00008917-RA	unknown	none	1020.33	-0.2534	0.0903416	-2.80491	0.005033	0.0498173
LABE_00054752-RA	SNX6	Pongo abelii	1902.86	-0.257747	0.0712466	-3.61767	0.000297271	0.00516604
LABE_00064866-RA	Vps16	Mus musculus	1980.89	-0.289171	0.0957209	-3.02098	0.0025196	0.0291022
LABE_00057169-RA	VPS41	Homo sapiens	1890.52	-0.294317	0.0961805	-3.06005	0.00221303	0.0263201
LABE_00027646-RA	EIF3B	Homo sapiens	4501.46	-0.29961	0.105904	-2.82907	0.00466828	0.0471891
LABE_00006489-RA	Slc30a2	Mus musculus	2285.68	-0.302708	0.105907	-2.85823	0.00426006	0.0440174
LABE_00052864-RA	Cmtm3	Mus musculus	1030.31	-0.302802	0.107144	-2.82611	0.00471167	0.0474806
LABE_00016542-RA	cirbp-a	Xenopus laevis	25947.6	-0.321694	0.114725	-2.80403	0.00504678	0.0499104
LABE_00020901-RA	ARHGAP17	Homo sapiens	3362.7	-0.328041	0.107929	-3.03943	0.00237029	0.0277283
LABE_00051317-RA	Rab5c	Mus musculus	2353.63	-0.328776	0.109414	-3.00489	0.00265681	0.030319
LABE_00065060-RA	atg3	Danio rerio	1636.14	-0.339429	0.101448	-3.34585	0.0008203	0.0118479
LABE_00029610-RA	eif3i	Danio rerio	3743.77	-0.348354	0.110694	-3.147	0.00164957	0.0207765
LABE_00008600-RA	Srsf9	Rattus norvegicus	1687.42	-0.365173	0.094154	-3.87847	0.000105116	0.00221228
LABE_00014300-RA	CDC40	Homo sapiens	606.246	-0.365433	0.120801	-3.02507	0.00248572	0.0288275
LABE_00002317-RA	wdr45b	Danio rerio	507.779	-0.36578	0.117178	-3.12158	0.00179882	0.022336
LABE_00036761-RA	Klhdc4	Mus musculus	585.936	-0.368224	0.120944	-3.04457	0.0023301	0.0274377
LABE_00009207-RA	Tagln	Rattus norvegicus	5195.16	-0.368358	0.126172	-2.9195	0.00350595	0.0378169
LABE_00063539-RA	Tmem9b	Mus musculus	1344.99	-0.374203	0.127587	-2.93292	0.00335793	0.0364787
LABE_00034539-RA	CD151	Homo sapiens	1641.07	-0.377512	0.134089	-2.81539	0.00487179	0.0485584
LABE_00039966-RA	VPS11	Homo sapiens	1003.08	-0.38646	0.106111	-3.64203	0.000270493	0.00478035
LABE_00001535-RA	PSMA2	Homo sapiens	5153.92	-0.387126	0.125366	-3.08796	0.00201536	0.0244791
LABE_00027922-RA	HEPHL1	Homo sapiens	7433.59	-0.38987	0.136168	-2.86317	0.0041943	0.0436341
LABE_00060470-RA	ARSB	Homo sapiens	488.51	-0.390647	0.126005	-3.10025	0.0019336	0.0236876
LABE_00049760-RA	ube2i	Xenopus tropicalis	491.104	-0.391739	0.126422	-3.09866	0.00194397	0.0237891
LABE_00006977-RA	DNAJB14	Homo sapiens	833.341	-0.39578	0.104186	-3.79879	0.000145406	0.00289228
LABE_00032773-RA	STK11IP	Gallus gallus	2064.13	-0.397686	0.139811	-2.84445	0.00444877	0.0455755
LABE_00001361-RA	Tstd3	Mus musculus	1096.87	-0.398438	0.131841	-3.02212	0.00251007	0.0290286
LABE_00012048-RA	ANKRD28	Homo sapiens	448.55	-0.399892	0.140545	-2.84529	0.00443708	0.0455004
LABE_00004561-RA	Wdr81	Rattus norvegicus	1372	-0.401666	0.116172	-3.4575	0.000545211	0.00858021
LABE_00027056-RA	Cpd	Mus musculus	1854.54	-0.402716	0.130525	-3.08535	0.00203311	0.0246293
LABE_00056357-RA	unknown	none	1201.27	-0.403916	0.142883	-2.8269	0.00470012	0.047427
LABE_00026582-RA	HSBP1	Homo sapiens	1099.66	-0.405568	0.0995555	-4.07379	4.62541e-05	0.00112244
LABE_00038685-RA	PFKP	Homo sapiens	2132.08	-0.408716	0.0933798	-4.37692	1.20368e-05	0.000355577
LABE_00041694-RA	DEPDC5	Homo sapiens	1039.69	-0.412163	0.104463	-3.94554	7.96204e-05	0.00176176
LABE_00041280-RA	PRKAG1	Bos taurus	1027.74	-0.416042	0.135152	-3.07833	0.00208163	0.0250531
LABE_00039207-RA	RBM4B	Sus scrofa	1547.55	-0.416201	0.146089	-2.84895	0.00438637	0.045098
LABE_00049322-RA	D6Wsu163e	Mus musculus	511.191	-0.424637	0.12373	-3.43196	0.000599236	0.00924564
LABE_00016488-RA	mul1a	Danio rerio	247.164	-0.427245	0.151598	-2.81828	0.00482818	0.0482585
LABE_00003493-RA	chmp6	Danio rerio	238.059	-0.427496	0.147749	-2.89339	0.00381114	0.0404026
LABE_00031375-RA	Vps35	Mus musculus	3415.47	-0.429499	0.0917668	-4.68033	2.86407e-06	0.000105998
LABE_00002137-RA	Ferritin%2C lower subunit	Lithobates catesbeiana	521.912	-0.430586	0.117269	-3.67177	0.000240875	0.00435502
LABE_00037334-RA	C9orf72	Homo sapiens	658.955	-0.433844	0.125053	-3.46927	0.00052187	0.00828714
LABE_00053921-RA	trappc11	Danio rerio	1854.94	-0.435801	0.111089	-3.923	8.74518e-05	0.00190187
LABE_00026096-RA	atraid	Danio rerio	570.007	-0.437727	0.125893	-3.47697	0.00050711	0.00808085
LABE_00003936-RA	WLS	Homo sapiens	666.054	-0.438161	0.149668	-2.92754	0.00341653	0.0369746
LABE_00055599-RA	TBCA	Bos taurus	978.29	-0.438612	0.149926	-2.92553	0.00343875	0.0371799
LABE_00001038-RA	SHROOM2	Homo sapiens	541.254	-0.441697	0.146295	-3.01923	0.00253417	0.0292114
LABE_00012417-RA	bloc1s2	Xenopus tropicalis	844.908	-0.442525	0.126826	-3.48923	0.000484422	0.0077681
LABE_00062975-RA	snx14	Danio rerio	530.434	-0.442961	0.15421	-2.87246	0.00407294	0.0426532
LABE_00007908-RA	Rab7a	Rattus norvegicus	4265.25	-0.442977	0.113924	-3.88837	0.00010092	0.00214954
LABE_00002416-RA	MPRIP	Homo sapiens	656.832	-0.445105	0.139681	-3.18658	0.00143965	0.0187426
LABE_00039714-RA	Mic1	Mus musculus	728.678	-0.44631	0.127248	-3.50741	0.000452487	0.00734367
LABE_00024537-RA	TAF10	Homo sapiens	738.573	-0.447233	0.15747	-2.8401	0.00450988	0.0460362
LABE_00033063-RA	Tspo	Mus musculus	1510.26	-0.447391	0.148047	-3.02196	0.00251141	0.0290286
LABE_00019921-RA	ATL3	Homo sapiens	1793.11	-0.448765	0.120855	-3.71327	0.0002046	0.00378917
LABE_00026280-RA	AP3D1	Homo sapiens	1285.38	-0.451714	0.117801	-3.83454	0.000125798	0.00256481
LABE_00000782-RA	EXOC3	Homo sapiens	1588.48	-0.452059	0.117384	-3.85112	0.000117581	0.00242983
LABE_00010269-RA	Nol8	Mus musculus	363.102	-0.452255	0.15406	-2.93558	0.00332929	0.0362711
LABE_00041534-RA	alyref-a	Xenopus laevis	4342.21	-0.45467	0.15151	-3.00093	0.00269161	0.0306242
LABE_00037259-RA	VWA5A	Homo sapiens	3937.54	-0.459125	0.158548	-2.8958	0.00378188	0.0401671
LABE_00028623-RA	aph1b	Danio rerio	1733.71	-0.462417	0.152097	-3.04027	0.00236365	0.027679
LABE_00022708-RA	Thsd4	Mus musculus	571.19	-0.463274	0.129724	-3.57123	0.000355311	0.00598785
LABE_00044770-RA	S100A16	Bos taurus	4050.47	-0.465163	0.133115	-3.49446	0.00047503	0.00764973
LABE_00011742-RA	ch25hl1.1: Cholesterol 25-hydroxylase-like protein 1%2C member 1	Danio rerio	972.812	-0.46544	0.130559	-3.56497	0.0003639	0.00610673
LABE_00068209-RA	Galnt11	Mus musculus	1919.36	-0.466207	0.165333	-2.81981	0.00480528	0.0480844
LABE_00057323-RA	RANBP1	Homo sapiens	2535.15	-0.468201	0.16329	-2.86729	0.00414001	0.0431675
LABE_00034660-RA	CYPA	Blattella germanica	16294.2	-0.46834	0.153217	-3.05671	0.00223781	0.0265871
LABE_00055832-RA	STX8	Bos taurus	259.231	-0.468702	0.136377	-3.43682	0.000588576	0.00913052
LABE_00023087-RA	Eef1d	Mus musculus	1919.58	-0.470991	0.157604	-2.98844	0.00280406	0.0316053
LABE_00054857-RA	llph	Danio rerio	620.75	-0.472104	0.137516	-3.43309	0.000596752	0.00923226
LABE_00041241-RA	Rab7a	Mus musculus	5367.94	-0.473742	0.146692	-3.2295	0.00124006	0.0166178
LABE_00047726-RA	TUBA1C	Homo sapiens	434.008	-0.473754	0.157189	-3.01392	0.00257895	0.0296284
LABE_00012678-RA	COX17	Sus scrofa	1184.15	-0.474184	0.153583	-3.08748	0.00201859	0.0244793
LABE_00060845-RA	WDR7	Homo sapiens	385.636	-0.48214	0.155192	-3.10674	0.00189161	0.0232606
LABE_00003561-RA	SYNGR2	Bos taurus	3863.32	-0.482566	0.124164	-3.88652	0.000101692	0.00215813
LABE_00044519-RA	sdc2-b	Xenopus laevis	837.331	-0.486596	0.156109	-3.11702	0.00182689	0.0226108
LABE_00006781-RA	FUT8	Pan troglodytes	673.206	-0.488274	0.129146	-3.78078	0.000156339	0.00304868
LABE_00063580-RA	POLR3B	Homo sapiens	441.849	-0.488313	0.158435	-3.0821	0.00205548	0.0248416
LABE_00034390-RA	ppp2r3c	Danio rerio	1572.41	-0.488892	0.162843	-3.00222	0.00268014	0.0305242
LABE_00057486-RA	TMEM14A	Bos taurus	1049.95	-0.489092	0.159527	-3.06588	0.00217027	0.0258789
LABE_00000012-RA	DNAJA2	Bos taurus	2872.1	-0.494401	0.124577	-3.96865	7.22798e-05	0.00163741
LABE_00008032-RA	BLOC1S1	Pongo abelii	910.31	-0.498027	0.122028	-4.08126	4.47925e-05	0.00109746
LABE_00030902-RA	UPF0317 protein C14orf159 homolog%2C mitochondrial	Mus musculus	1150.44	-0.50013	0.177654	-2.8152	0.00487475	0.0485668
LABE_00026903-RA	PPP1R2	Oryctolagus cuniculus	416.214	-0.501336	0.172993	-2.89801	0.00375537	0.0399599
LABE_00040067-RA	Chm	Rattus norvegicus	665.68	-0.502006	0.13501	-3.71827	0.000200591	0.00372397
LABE_00012227-RA	fam91a1	Danio rerio	578.979	-0.502127	0.176217	-2.84948	0.00437909	0.0450435
LABE_00005504-RA	Nptn	Mus musculus	277.371	-0.504745	0.169404	-2.97953	0.00288691	0.032315
LABE_00028902-RA	CCS	Homo sapiens	281.496	-0.504963	0.159229	-3.17131	0.00151753	0.0195448
LABE_00053041-RA	CCT8	Gallus gallus	3585.4	-0.509358	0.160958	-3.16454	0.00155328	0.0198706
LABE_00004485-RA	oaf	Gallus gallus	631.657	-0.510447	0.179895	-2.83747	0.00454727	0.0462937
LABE_00024379-RA	NUDC	Gallus gallus	1210.24	-0.512255	0.166402	-3.07842	0.00208104	0.0250531
LABE_00050459-RA	CCT3	Bos taurus	3782.77	-0.512288	0.177335	-2.88882	0.00386696	0.0408806
LABE_00063842-RA	pcid2	Danio rerio	353.25	-0.514177	0.111731	-4.60192	4.18616e-06	0.000145496
LABE_00049376-RA	DPP3	Homo sapiens	2920.67	-0.517347	0.180105	-2.87247	0.00407273	0.0426532
LABE_00004544-RA	txndc17	Danio rerio	1030.15	-0.519123	0.183423	-2.8302	0.00465193	0.0470655
LABE_00048286-RA	apex1	Danio rerio	497.818	-0.519215	0.176576	-2.94046	0.00327726	0.035824
LABE_00023620-RA	TGas113e22.1: Histone H3.3	Xenopus tropicalis	6206.52	-0.520213	0.157475	-3.30347	0.000954952	0.013469
LABE_00054194-RA	SCAMP4	Pongo abelii	3212.9	-0.524459	0.13684	-3.83264	0.000126776	0.00258015
LABE_00055350-RA	PITPNB	Bos taurus	2444.8	-0.526845	0.137942	-3.81931	0.000133823	0.00268833
LABE_00000614-RA	PAK1IP1	Homo sapiens	419.95	-0.526897	0.154782	-3.40412	0.000663785	0.0100613
LABE_00001307-RA	unknown	none	369.576	-0.529081	0.176003	-3.00608	0.00264636	0.0302299
LABE_00056255-RA	Higd1a	Mus musculus	4070.01	-0.529425	0.18591	-2.84775	0.00440293	0.0452072
LABE_00027079-RA	COMMD5	Homo sapiens	597.85	-0.530877	0.147533	-3.59837	0.000320218	0.00550615
LABE_00035390-RA	HIF1A	Eospalax baileyi	2355.57	-0.531575	0.152223	-3.49208	0.000479277	0.00770183
LABE_00009669-RA	COMMD10	Homo sapiens	298.399	-0.533599	0.158792	-3.36037	0.000778384	0.0113286
LABE_00038192-RA	Ppie	Mus musculus	449.371	-0.534196	0.172033	-3.1052	0.00190148	0.0233442
LABE_00016941-RA	tuba	Xenopus laevis	7674.22	-0.535869	0.16019	-3.34522	0.000822182	0.0118601
LABE_00009231-RA	Rraga	Rattus norvegicus	1457.47	-0.535998	0.13263	-4.0413	5.31551e-05	0.00126722
LABE_00030193-RA	STXBP2	Homo sapiens	4061.99	-0.537596	0.123388	-4.35696	1.31883e-05	0.000386095
LABE_00036756-RA	CA5B	Homo sapiens	177.558	-0.537784	0.189134	-2.8434	0.00446355	0.0456858
LABE_00023316-RA	psenen	Danio rerio	1150.66	-0.542878	0.145092	-3.7416	0.000182852	0.00345648
LABE_00016008-RA	unknown	none	525.808	-0.542879	0.146722	-3.70007	0.000215544	0.00396293
LABE_00003014-RA	FAM83F	Homo sapiens	474.512	-0.544757	0.153271	-3.55422	0.000379108	0.00630972
LABE_00059339-RA	Snx7	Mus musculus	531.395	-0.544996	0.177049	-3.07823	0.00208236	0.0250531
LABE_00016458-RA	Ap1s2	Mus musculus	1160.54	-0.547298	0.183614	-2.9807	0.00287588	0.0322443
LABE_00056296-RA	SGSH	Homo sapiens	555.57	-0.547851	0.181992	-3.0103	0.00260986	0.0298727
LABE_00031147-RA	TOM1	Homo sapiens	989.808	-0.548308	0.180637	-3.03542	0.002402	0.0280274
LABE_00024697-RA	WDR11	Homo sapiens	857.732	-0.550323	0.136251	-4.03905	5.3668e-05	0.00127524
LABE_00070737-RA	Oxa1l	Mus musculus	205.966	-0.553706	0.174762	-3.16835	0.00153309	0.0196896
LABE_00070641-RA	Abcc9	Rattus norvegicus	111.677	-0.554825	0.197912	-2.80339	0.00505688	0.0499611
LABE_00043758-RA	Fam21	Cricetulus griseus	1606.57	-0.555018	0.116072	-4.78165	1.73862e-06	6.91662e-05
LABE_00049031-RA	TMEM199	Homo sapiens	226.141	-0.555099	0.151374	-3.66707	0.000245346	0.00442184
LABE_00031395-RA	spg21	Danio rerio	1696.6	-0.555294	0.150147	-3.69833	0.000217021	0.00398045
LABE_00053861-RA	PTGS1	Ovis aries	162.463	-0.557723	0.191945	-2.90564	0.00366497	0.0391989
LABE_00065829-RA	PSIP1	Gallus gallus	344.816	-0.557799	0.147279	-3.78738	0.000152246	0.00298416
LABE_00006945-RA	TBCK	Gallus gallus	469.419	-0.557932	0.193263	-2.88691	0.00389048	0.0410585
LABE_00065736-RA	COX5A	Bos taurus	3483.56	-0.560246	0.17591	-3.18485	0.00144829	0.018814
LABE_00059321-RA	AP1B1	Homo sapiens	1700.05	-0.56033	0.14061	-3.98499	6.7483e-05	0.00154406
LABE_00041955-RA	Gdi2	Rattus norvegicus	7379.62	-0.560716	0.119695	-4.68453	2.80601e-06	0.000104357
LABE_00045686-RA	Cdca3	Mus musculus	851.093	-0.560811	0.181626	-3.08773	0.00201693	0.0244793
LABE_00049646-RA	CKAP5	Homo sapiens	1831.9	-0.560869	0.124268	-4.51337	6.38062e-06	0.000208145
LABE_00005602-RA	HPS5	Homo sapiens	2514.4	-0.561439	0.103712	-5.41343	6.18297e-08	3.65772e-06
LABE_00017541-RA	RAB9A	Canis lupus familiaris	605.591	-0.562891	0.146271	-3.84828	0.000118948	0.00245142
LABE_00000606-RA	btf3l4	Danio rerio	1077.9	-0.562965	0.188137	-2.99231	0.00276878	0.0312995
LABE_00038246-RA	AGA	Homo sapiens	378.406	-0.563938	0.183759	-3.0689	0.00214849	0.0257267
LABE_00067968-RA	ZCCHC9	Homo sapiens	368.977	-0.566182	0.176831	-3.20184	0.00136554	0.0179208
LABE_00033013-RA	Ppt1	Mus musculus	2949.74	-0.568012	0.141869	-4.00377	6.23419e-05	0.00143651
LABE_00014311-RA	Fig4	Mus musculus	403.483	-0.568395	0.176044	-3.22871	0.0012435	0.0166321
LABE_00033956-RA	wrb	Danio rerio	191.699	-0.569038	0.180755	-3.14812	0.00164323	0.0207082
LABE_00030946-RA	lamtor3	Pagrus major	1078.42	-0.56959	0.150627	-3.78145	0.000155915	0.003043
LABE_00055587-RA	AP3B1	Canis lupus familiaris	833.494	-0.570237	0.17208	-3.31379	0.000920401	0.0130786
LABE_00038119-RA	NSF	Homo sapiens	1811.96	-0.570595	0.098175	-5.81201	6.1726e-09	4.68277e-07
LABE_00041216-RA	prpf31	Danio rerio	1303.43	-0.570677	0.159697	-3.5735	0.000352246	0.00594496
LABE_00006157-RA	Rab1A	Rattus norvegicus	5590.98	-0.572601	0.155488	-3.68261	0.000230857	0.00419047
LABE_00060544-RA	spast	Xenopus laevis	304.309	-0.573728	0.193116	-2.97089	0.00296934	0.0330917
LABE_00046739-RA	Dync2h1	Mus musculus	635.748	-0.57414	0.149428	-3.84225	0.000121912	0.00249227
LABE_00043338-RA	EPB41L5	Homo sapiens	1065.28	-0.574497	0.154684	-3.71401	0.000204001	0.00378114
LABE_00033968-RA	TRAPPC4	Bos taurus	533.923	-0.574787	0.164775	-3.48831	0.000486093	0.00778942
LABE_00061926-RA	TK1	Gallus gallus	238.589	-0.575245	0.190581	-3.01838	0.00254128	0.0292704
LABE_00046767-RA	CTSC	Pongo abelii	7830.13	-0.575731	0.137621	-4.18346	2.8711e-05	0.000752716
LABE_00038538-RA	unknown	none	386.922	-0.575988	0.185618	-3.10308	0.00191519	0.0234873
LABE_00049827-RA	NOL9	Bos taurus	374.04	-0.576648	0.151834	-3.79787	0.000145943	0.00290044
LABE_00014341-RA	VPS33A	Homo sapiens	832.832	-0.580575	0.163317	-3.55489	0.000378141	0.00630013
LABE_00033904-RA	GOLIM4	Homo sapiens	757.781	-0.580828	0.147089	-3.94882	7.85369e-05	0.00174624
LABE_00033839-RA	PDCD11	Homo sapiens	775.337	-0.581353	0.203357	-2.85879	0.00425265	0.0439607
LABE_00033140-RA	NELFCD	Pongo abelii	742.405	-0.581375	0.152645	-3.80868	0.00013971	0.00279358
LABE_00023668-RA	KIAA0556	Homo sapiens	296.268	-0.581633	0.177192	-3.2825	0.00102889	0.0142565
LABE_00043887-RA	snu13	Xenopus laevis	1320.49	-0.581769	0.202817	-2.86844	0.00412496	0.04305
LABE_00039240-RA	RASGRP2	Homo sapiens	926.727	-0.582872	0.135714	-4.29487	1.74798e-05	0.000489755
LABE_00028749-RA	Snx27	Mus musculus	1219.09	-0.582988	0.206603	-2.82178	0.00477586	0.0479561
LABE_00043075-RA	ccdc53	Salmo salar	391.82	-0.586394	0.14084	-4.16354	3.13346e-05	0.000808089
LABE_00015508-RA	Rragc	Mus musculus	490.536	-0.58703	0.162571	-3.61092	0.000305108	0.00528615
LABE_00041406-RA	COMMD2	Homo sapiens	831.569	-0.588903	0.159582	-3.69029	0.000224002	0.00408227
LABE_00027128-RA	Rufy1	Mus musculus	672.568	-0.591055	0.151051	-3.91294	9.11788e-05	0.00196979
LABE_00002780-RA	SMCR8	Homo sapiens	901.837	-0.591113	0.151688	-3.8969	9.74314e-05	0.0020871
LABE_00057294-RA	unknown	none	426.835	-0.592209	0.175167	-3.38082	0.000722692	0.0107509
LABE_00006385-RA	KIF20B	Homo sapiens	284.651	-0.593152	0.199532	-2.97272	0.00295171	0.0329434
LABE_00057741-RA	COASY	Sus scrofa	919.254	-0.593909	0.141336	-4.2021	2.64453e-05	0.000703001
LABE_00036734-RA	PRKCSH	Homo sapiens	1599.63	-0.594809	0.149655	-3.97453	7.0517e-05	0.00160319
LABE_00022754-RA	SNX27	Bos taurus	414.274	-0.595295	0.207132	-2.87398	0.00405333	0.0425088
LABE_00042813-RA	EMC9	Homo sapiens	843.142	-0.598145	0.146277	-4.08913	4.33001e-05	0.00106663
LABE_00048731-RA	sdad1	Danio rerio	534.114	-0.598382	0.202723	-2.95173	0.00316001	0.0347586
LABE_00058034-RA	Carhsp1	Rattus norvegicus	231.244	-0.598937	0.172876	-3.46455	0.000531122	0.00839902
LABE_00059885-RA	Rabgef1	Mus musculus	674.111	-0.600531	0.178329	-3.36755	0.000758389	0.0111369
LABE_00046657-RA	prmt1	Xenopus tropicalis	4152.54	-0.601424	0.212834	-2.82579	0.00471639	0.0475033
LABE_00037105-RA	MTMR11	Homo sapiens	442.6	-0.602234	0.199949	-3.01193	0.00259593	0.0297581
LABE_00052863-RA	Cmtm4	Mus musculus	144.48	-0.604105	0.194486	-3.10616	0.00189537	0.0232943
LABE_00024345-RA	Serinc1	Mus musculus	4509.55	-0.604782	0.179963	-3.36059	0.000777765	0.0113286
LABE_00035349-RA	MARK4	Homo sapiens	187.502	-0.608838	0.197208	-3.08729	0.00201987	0.0244818
LABE_00012996-RA	ENO1	Thunnus albacares	3516.67	-0.610134	0.188756	-3.23239	0.00122757	0.0164795
LABE_00052704-RA	NOP58	Homo sapiens	2514.7	-0.61126	0.215886	-2.83141	0.00463439	0.0469451
LABE_00036308-RA	CD2AP	Homo sapiens	2172.8	-0.61499	0.186472	-3.29804	0.000973639	0.0136651
LABE_00007434-RA	PLSCR2	Bos taurus	3253.39	-0.61591	0.150006	-4.10591	4.02722e-05	0.00100504
LABE_00015023-RA	nhp2	Danio rerio	1000.32	-0.616173	0.211829	-2.90883	0.00362786	0.0389479
LABE_00069212-RA	SHMT1	Ovis aries	1693.78	-0.616625	0.14367	-4.29195	1.77113e-05	0.000495028
LABE_00040903-RA	ITFG2	Homo sapiens	310.544	-0.617846	0.143399	-4.30859	1.64296e-05	0.000466629
LABE_00033589-RA	sepn1	Danio rerio	179.903	-0.620045	0.155106	-3.99755	6.40007e-05	0.00147028
LABE_00064530-RA	SNRPB	Macropus eugenii	2146.92	-0.621832	0.202694	-3.06784	0.00215612	0.025764
LABE_00053268-RA	Aars	Mus musculus	1786.48	-0.622131	0.152627	-4.07616	4.57846e-05	0.00111579
LABE_00062043-RA	WNT5A	Oryctolagus cuniculus	369.971	-0.622452	0.176434	-3.52796	0.000418772	0.00685986
LABE_00083323-RA	Trim39	Rattus norvegicus	284.796	-0.622458	0.171506	-3.62937	0.000284113	0.00497906
LABE_00056656-RA	PPP1R21	Homo sapiens	759.062	-0.625455	0.135247	-4.62455	3.75414e-06	0.000132664
LABE_00019883-RA	Trmt112	Mus musculus	265.298	-0.62641	0.207378	-3.02062	0.00252258	0.0291219
LABE_00044440-RA	SYPL1	Homo sapiens	536.454	-0.627346	0.156858	-3.99944	6.34919e-05	0.00146153
LABE_00001095-RA	UBE3A	Homo sapiens	190.537	-0.627922	0.219473	-2.86104	0.00422253	0.0437495
LABE_00007850-RA	KIAA1328	Homo sapiens	104.705	-0.628861	0.175564	-3.58195	0.00034104	0.00580301
LABE_00012081-RA	Pm20d2	Mus musculus	343.771	-0.629215	0.213765	-2.94348	0.00324543	0.0355611
LABE_00028610-RA	Ero1a	Rattus norvegicus	652.691	-0.629399	0.219349	-2.86939	0.00411264	0.0429411
LABE_00032887-RA	atp9b	Danio rerio	2578.68	-0.629717	0.170907	-3.68455	0.000229103	0.00416526
LABE_00034438-RA	Glutathione S-transferase A	Pleuronectes platessa	898.071	-0.630551	0.206321	-3.05616	0.00224193	0.0266221
LABE_00057292-RA	AP3M2	Homo sapiens	191.392	-0.630854	0.206914	-3.04887	0.00229708	0.0271359
LABE_00058464-RA	gar1	Danio rerio	976.152	-0.632742	0.223866	-2.82643	0.004707	0.0474607
LABE_00067758-RA	POLR1B	Homo sapiens	562.92	-0.633833	0.216932	-2.92181	0.00348003	0.037555
LABE_00038011-RA	ABCC4	Homo sapiens	2253.65	-0.636113	0.179648	-3.54088	0.000398796	0.00658762
LABE_00031245-RA	Gde1	Mus musculus	369.718	-0.637915	0.182619	-3.49314	0.000477374	0.00767664
LABE_00001541-RA	Prrt1	Rattus norvegicus	7880.93	-0.638559	0.20143	-3.17013	0.00152372	0.0196024
LABE_00053401-RA	mrpl57	Danio rerio	307.193	-0.638915	0.194875	-3.27859	0.00104326	0.0144293
LABE_00031694-RA	Odc1	Rattus norvegicus	1185.66	-0.640152	0.209652	-3.0534	0.00226262	0.0267844
LABE_00016962-RA	PWP2	Pongo abelii	488.868	-0.640232	0.227176	-2.81822	0.00482902	0.0482585
LABE_00060542-RA	psen2	Danio rerio	785.477	-0.64046	0.12631	-5.07054	3.9669e-07	1.86387e-05
LABE_00038140-RA	QPCT	Homo sapiens	236.55	-0.641469	0.19383	-3.30944	0.000934828	0.0132589
LABE_00021585-RA	PEBP1	Bos taurus	316.578	-0.641581	0.174841	-3.66951	0.000243012	0.00439018
LABE_00000210-RA	URB2	Homo sapiens	305.84	-0.644656	0.221982	-2.90409	0.00368319	0.03932
LABE_00024451-RA	snrpd3	Xenopus laevis	939.349	-0.644746	0.221783	-2.9071	0.00364796	0.0390718
LABE_00020064-RA	PGAM1	Gallus gallus	1406.5	-0.645549	0.136752	-4.72058	2.3517e-06	8.92044e-05
LABE_00064187-RA	PUDP	Homo sapiens	408.524	-0.64687	0.203655	-3.1763	0.00149167	0.0193031
LABE_00024173-RA	ATIC	Homo sapiens	1041.26	-0.648481	0.199889	-3.2442	0.0011778	0.0158954
LABE_00045838-RA	Napa	Mus musculus	1039.86	-0.648512	0.123855	-5.23603	1.64063e-07	8.75323e-06
LABE_00001182-RA	ccbl2	Danio rerio	286.156	-0.648524	0.198812	-3.26199	0.00110632	0.0151003
LABE_00014235-RA	UTRN	Homo sapiens	2092.51	-0.649567	0.196325	-3.30863	0.000937552	0.0132893
LABE_00019814-RA	SNX4	Pongo abelii	931.185	-0.651207	0.214041	-3.04243	0.00234675	0.0275713
LABE_00005896-RA	HEATR3	Homo sapiens	675.879	-0.651219	0.220372	-2.95508	0.00312584	0.0344491
LABE_00069287-RA	aurkb	Danio rerio	787.546	-0.651987	0.219763	-2.96678	0.00300941	0.0333916
LABE_00040070-RA	KLHL9	Bos taurus	171.692	-0.653144	0.2147	-3.04212	0.00234915	0.0275713
LABE_00009545-RA	ccdc22	Danio rerio	1177.73	-0.653587	0.147985	-4.41659	1.00272e-05	0.000306931
LABE_00026097-RA	snx17	Danio rerio	809.225	-0.655049	0.168604	-3.88514	0.000102272	0.00216553
LABE_00026237-RA	TIMM44	Homo sapiens	506.623	-0.656135	0.216322	-3.03314	0.00242025	0.0281828
LABE_00002115-RA	MAPK7	Bos taurus	364.153	-0.657252	0.165887	-3.96204	7.4313e-05	0.00167516
LABE_00052608-RA	anln	Xenopus laevis	345.684	-0.659706	0.214461	-3.07611	0.00209719	0.0251917
LABE_00005568-RA	PRC1	Homo sapiens	687.718	-0.667128	0.196944	-3.38739	0.000705613	0.0105449
LABE_00054411-RA	ngl	Elizabethkingia miricola	906.47	-0.667388	0.175103	-3.8114	0.000138184	0.00276793
LABE_00045771-RA	Tbc1d8	Mus musculus	1426.83	-0.66752	0.198258	-3.36693	0.000760095	0.0111476
LABE_00009903-RA	ZDHHC21	Bos taurus	772.395	-0.669697	0.190794	-3.51005	0.000448017	0.00728666
LABE_00055889-RA	FNIP1	Gallus gallus	1213.61	-0.66972	0.236675	-2.8297	0.0046591	0.0471171
LABE_00014169-RA	Snx3	Rattus norvegicus	1755.79	-0.670004	0.107747	-6.21831	5.02546e-10	5.05535e-08
LABE_00036131-RA	Pradc1	Mus musculus	304.609	-0.673199	0.215417	-3.1251	0.00177742	0.0221185
LABE_00002444-RA	BMS1	Homo sapiens	644.956	-0.67335	0.212298	-3.17173	0.00151536	0.0195278
LABE_00019610-RA	Cldn4	Mus musculus	2884.36	-0.673859	0.213691	-3.15343	0.00161361	0.0204932
LABE_00046057-RA	Nuclear factor 7%2C ovary	Xenopus laevis	1457.83	-0.67601	0.144353	-4.68303	2.82662e-06	0.000104953
LABE_00064888-RA	CRBN	Homo sapiens	91.248	-0.677888	0.195143	-3.4738	0.000513144	0.00815991
LABE_00014509-RA	slc15a4	Xenopus laevis	1048.84	-0.682797	0.163425	-4.17804	2.94026e-05	0.000765574
LABE_00059921-RA	MTMR6	Homo sapiens	1468.22	-0.684071	0.117874	-5.8034	6.49821e-09	4.88114e-07
LABE_00043902-RA	Dlgap5	Mus musculus	431.792	-0.685406	0.237423	-2.88686	0.00389113	0.0410585
LABE_00037689-RA	zgc	Danio rerio	695.084	-0.68578	0.170723	-4.01691	5.89664e-05	0.00137538
LABE_00014764-RA	gefF	Dictyostelium discoideum	501.596	-0.686905	0.235044	-2.92245	0.00347286	0.0374954
LABE_00011806-RA	Wash1	Danio rerio	324.869	-0.687359	0.189252	-3.63198	0.000281258	0.00494801
LABE_00023565-RA	ABLIM1	Homo sapiens	127.475	-0.687589	0.220329	-3.12074	0.00180398	0.022388
LABE_00023077-RA	FNBP1L	Homo sapiens	1146.46	-0.687602	0.208356	-3.30013	0.000966414	0.0135971
LABE_00059592-RA	CDK2AP1	Homo sapiens	463.992	-0.687954	0.153355	-4.48604	7.25606e-06	0.000232387
LABE_00034099-RA	prom1a	Danio rerio	1201.08	-0.687988	0.168781	-4.07622	4.57737e-05	0.00111579
LABE_00012289-RA	OSBPL9	Pongo abelii	3036.21	-0.688186	0.118238	-5.82035	5.87237e-09	4.4848e-07
LABE_00028374-RA	wdr91	Danio rerio	970.218	-0.68879	0.129229	-5.33	9.82113e-08	5.57875e-06
LABE_00050142-RA	PSTPIP2	Homo sapiens	3471.5	-0.689635	0.2195	-3.14184	0.00167891	0.0210465
LABE_00055925-RA	RAB25	Bos taurus	1621.31	-0.689973	0.182653	-3.77752	0.000158399	0.00308096
LABE_00058204-RA	Ppt1	Mus musculus	80.5846	-0.690556	0.240423	-2.87226	0.00407552	0.0426532
LABE_00031939-RA	timm10	Danio rerio	923.153	-0.693435	0.209731	-3.30631	0.000945334	0.0133581
LABE_00001614-RA	zgc	Danio rerio	1327.31	-0.693574	0.116228	-5.96738	2.41096e-09	2.06195e-07
LABE_00028346-RA	ntmt1	Danio rerio	235.176	-0.693635	0.203849	-3.4027	0.000667247	0.0100971
LABE_00033139-RA	NPEPL1	Homo sapiens	4375.14	-0.697244	0.162128	-4.30059	1.70347e-05	0.000479638
LABE_00017449-RA	cyc-B	Takifugu rubripes	3015.92	-0.698857	0.17903	-3.90358	9.47787e-05	0.00203792
LABE_00039416-RA	spns1	Danio rerio	1640.38	-0.700774	0.154813	-4.52658	5.99472e-06	0.000196117
LABE_00037168-RA	lamtor2	Danio rerio	731.61	-0.702023	0.138267	-5.07729	3.8285e-07	1.81377e-05
LABE_00034713-RA	gkap1	Danio rerio	762.312	-0.702408	0.178056	-3.94486	7.98453e-05	0.00176502
LABE_00035804-RA	kif2c	Xenopus laevis	564.501	-0.704556	0.213596	-3.29855	0.000971847	0.0136483
LABE_00007518-RA	unknown	none	850.264	-0.705995	0.22827	-3.09281	0.0019827	0.0241595
LABE_00037853-RA	MYO6	Homo sapiens	7880.53	-0.706754	0.149458	-4.72879	2.25859e-06	8.61015e-05
LABE_00011348-RA	TMPRSS2	Homo sapiens	6290.4	-0.706987	0.210996	-3.35071	0.000806057	0.0116987
LABE_00032625-RA	EPB41L2	Homo sapiens	255.445	-0.7075	0.215059	-3.28979	0.00100262	0.0139602
LABE_00024592-RA	NSUN5	cytosine-C(5))-methyltransferase (Homo sapiens	252.578	-0.709326	0.227671	-3.11557	0.00183591	0.0226978
LABE_00013355-RA	TRMT6	adenine(58)-N(1))-methyltransferase non-catalytic subunit TRM6 (Bos taurus	534.272	-0.709347	0.236227	-3.00282	0.00267494	0.0304802
LABE_00069833-RA	MANBA	Bos taurus	736.018	-0.710615	0.119868	-5.92831	3.06061e-09	2.52307e-07
LABE_00031186-RA	Dnm2	Rattus norvegicus	11748.8	-0.712363	0.131105	-5.43353	5.52512e-08	3.34658e-06
LABE_00049324-RA	e2f4	Xenopus laevis	408.408	-0.713005	0.1892	-3.76852	0.000164218	0.00317868
LABE_00015832-RA	Abcf2	Mus musculus	1701.54	-0.71554	0.244721	-2.92391	0.0034567	0.0373386
LABE_00019899-RA	Nudt22	Rattus norvegicus	422.85	-0.716735	0.212123	-3.37886	0.000727863	0.0107927
LABE_00013061-RA	PGD	Homo sapiens	7789.19	-0.718571	0.201783	-3.5611	0.000369299	0.00617799
LABE_00008808-RA	SCARB2	Homo sapiens	707.41	-0.720434	0.214721	-3.3552	0.000793067	0.0115202
LABE_00082310-RA	Rfc2	Rattus norvegicus	235.456	-0.720685	0.184926	-3.89716	9.73271e-05	0.00208682
LABE_00005154-RA	slc25a37	Danio rerio	98.5315	-0.721676	0.196966	-3.66396	0.000248346	0.00446886
LABE_00048743-RA	LMAN2L	Homo sapiens	149.165	-0.72182	0.200441	-3.60117	0.00031679	0.00545542
LABE_00059888-RA	Mlxip	Mus musculus	200.673	-0.722037	0.212886	-3.39166	0.000694717	0.0104094
LABE_00001722-RA	Dvl1	Rattus norvegicus	204.156	-0.722252	0.218893	-3.29956	0.00096836	0.0136161
LABE_00021916-RA	aurka-b	Xenopus laevis	362.297	-0.724138	0.253627	-2.85513	0.00430193	0.0443898
LABE_00036356-RA	Kcnk10	Rattus norvegicus	80.1704	-0.724743	0.224679	-3.22568	0.00125672	0.016782
LABE_00020931-RA	Tbl3	Rattus norvegicus	431.523	-0.725113	0.209326	-3.46404	0.000532123	0.00840653
LABE_00023623-RA	C7orf50	Homo sapiens	134.112	-0.725262	0.221264	-3.27782	0.00104613	0.0144603
LABE_00067991-RA	unknown	none	268.783	-0.725404	0.198473	-3.65492	0.000257265	0.00460036
LABE_00046791-RA	vps29	Danio rerio	275.587	-0.726224	0.183037	-3.96764	7.2589e-05	0.00164279
LABE_00012956-RA	hsp70	Oncorhynchus tshawytscha	501.597	-0.727833	0.188334	-3.86459	0.000111277	0.00231938
LABE_00051122-RA	lig1	Xenopus laevis	653.58	-0.727888	0.24126	-3.01702	0.0025527	0.0293657
LABE_00042749-RA	yes1	Danio rerio	77.5567	-0.729315	0.215821	-3.37926	0.000726801	0.010791
LABE_00024916-RA	ndfip1l	Danio rerio	1134.97	-0.729941	0.184442	-3.95756	7.57182e-05	0.00170012
LABE_00030829-RA	Slc30a4	Rattus norvegicus	102.302	-0.730746	0.238734	-3.06092	0.00220659	0.0262571
LABE_00041357-RA	TNS2	Homo sapiens	113.584	-0.731195	0.244396	-2.99184	0.002773	0.0313162
LABE_00037384-RA	aebp2	Danio rerio	163.491	-0.731381	0.224899	-3.25205	0.00114577	0.01553
LABE_00023971-RA	DNAJB11	Pongo abelii	930.27	-0.732406	0.23545	-3.11067	0.00186665	0.0230281
LABE_00026077-RA	zc3h14	Danio rerio	363.918	-0.734132	0.21369	-3.43549	0.000591478	0.00916931
LABE_00022210-RA	PBDC1	Homo sapiens	426.415	-0.7354	0.175138	-4.19898	2.68126e-05	0.000710284
LABE_00059723-RA	ppdpfb	Danio rerio	552.924	-0.735675	0.21991	-3.34535	0.000821795	0.0118601
LABE_00034091-RA	Nucleoplasmin-like protein NO29	Xenopus laevis	683.568	-0.735799	0.214437	-3.4313	0.00060069	0.00926182
LABE_00003933-RA	GADD45A	Felis catus	643.149	-0.735846	0.241871	-3.04231	0.00234772	0.0275713
LABE_00032626-RA	EPB41L2	Homo sapiens	766.895	-0.737682	0.162627	-4.53603	5.73242e-06	0.000188625
LABE_00022345-RA	GALT	Homo sapiens	582.962	-0.737814	0.20621	-3.57796	0.000346281	0.0058773
LABE_00030394-RA	Utp18	Mus musculus	420.647	-0.739416	0.242302	-3.05163	0.00227602	0.0269011
LABE_00040047-RA	fam45a	Danio rerio	540.014	-0.740864	0.161769	-4.57977	4.65488e-06	0.000158176
LABE_00002564-RA	ldha	Gillichthys seta	2445.91	-0.741021	0.180436	-4.10683	4.01122e-05	0.00100215
LABE_00025243-RA	MYO1B	Homo sapiens	1942.12	-0.741282	0.251549	-2.94687	0.00321008	0.0352076
LABE_00076975-RA	Ras-related protein Rab-11B	Diplobatis ommata	1436.44	-0.742992	0.182351	-4.07452	4.61087e-05	0.0011201
LABE_00053044-RA	aldocb	Danio rerio	4743.63	-0.744186	0.114786	-6.48324	8.97725e-11	1.07328e-08
LABE_00045485-RA	Tpbg	Rattus norvegicus	108.456	-0.747265	0.21949	-3.40456	0.000662714	0.0100613
LABE_00044655-RA	tbrg4	Xenopus tropicalis	705.25	-0.747982	0.224226	-3.33584	0.000850432	0.0122213
LABE_00013565-RA	atp6v0a1	Xenopus laevis	3462.93	-0.748388	0.158638	-4.71758	2.38665e-06	9.02305e-05
LABE_00033064-RA	uqcc2	Danio rerio	302.86	-0.749321	0.192875	-3.88501	0.000102326	0.00216553
LABE_00038189-RA	GALE	Bos taurus	1979.27	-0.752867	0.203379	-3.70179	0.00021408	0.00394236
LABE_00044813-RA	SAMD13	Homo sapiens	124.984	-0.752888	0.201104	-3.74377	0.000181276	0.00343522
LABE_00003262-RA	PDE7A	Homo sapiens	660.798	-0.752913	0.152321	-4.94295	7.69509e-07	3.38569e-05
LABE_00038531-RA	ITPK1	Gallus gallus	4488.37	-0.752954	0.19595	-3.84257	0.000121751	0.00249227
LABE_00012856-RA	MYO5B	Homo sapiens	5487.6	-0.753346	0.124911	-6.03107	1.62882e-09	1.43055e-07
LABE_00038576-RA	MIS18BP1	Homo sapiens	227.291	-0.754432	0.23374	-3.22765	0.0012481	0.0166767
LABE_00018779-RA	ccdc115	Danio rerio	353.811	-0.755482	0.207103	-3.64785	0.000264447	0.00470666
LABE_00050290-RA	SCPEP1	Homo sapiens	3501.28	-0.755811	0.147348	-5.12943	2.90628e-07	1.4272e-05
LABE_00059031-RA	TBC1D9B	Homo sapiens	1230.01	-0.75589	0.16483	-4.58587	4.52094e-06	0.000154545
LABE_00018694-RA	SPG11	Homo sapiens	911.866	-0.758635	0.216222	-3.5086	0.000450468	0.0073213
LABE_00039508-RA	zcchc7	Xenopus laevis	107.222	-0.760721	0.250866	-3.03238	0.0024263	0.0282244
LABE_00057388-RA	Snx2	Mus musculus	1073.74	-0.761665	0.258942	-2.94145	0.00326683	0.0357271
LABE_00062632-RA	dohh	Danio rerio	363.793	-0.764501	0.224114	-3.41122	0.000646731	0.00986512
LABE_00005585-RA	ANO9	Homo sapiens	486.22	-0.765644	0.199032	-3.84684	0.000119652	0.00245928
LABE_00015116-RA	ATP6V1A	Bos taurus	1003.09	-0.765895	0.148693	-5.15083	2.5933e-07	1.28735e-05
LABE_00048380-RA	vma21	Danio rerio	977.319	-0.766429	0.152279	-5.03305	4.82729e-07	2.22689e-05
LABE_00096415-RA	POLR3F	Homo sapiens	134.659	-0.768224	0.230228	-3.3368	0.000847482	0.0121866
LABE_00024014-RA	PIKFYVE	Homo sapiens	2051.73	-0.772264	0.168359	-4.587	4.49656e-06	0.000153941
LABE_00049774-RA	ADSL	Gallus gallus	496.983	-0.774407	0.245551	-3.15375	0.00161187	0.0204826
LABE_00059155-RA	Uncharacterized protein C11orf98 homolog	Mus musculus	214.818	-0.775256	0.235978	-3.28529	0.00101879	0.0141354
LABE_00056361-RA	Haus7	Mus musculus	181.259	-0.776249	0.24179	-3.21043	0.00132536	0.0174839
LABE_00053626-RA	HIRIP3	Homo sapiens	350.415	-0.77723	0.260848	-2.97962	0.00288603	0.032315
LABE_00053923-RA	spdl1	Danio rerio	216.578	-0.777463	0.261648	-2.97141	0.00296436	0.0330523
LABE_00076646-RA	DPH5	Homo sapiens	74.9258	-0.777584	0.270724	-2.87224	0.00407573	0.0426532
LABE_00064511-RA	Galnt16	Mus musculus	445.131	-0.77761	0.179269	-4.33767	1.44002e-05	0.000416766
LABE_00050198-RA	FKBP2	Bos taurus	1308.14	-0.779597	0.1591	-4.90004	9.58158e-07	4.11269e-05
LABE_00053886-RA	Cisd1	Rattus norvegicus	3082.17	-0.780661	0.15981	-4.88493	1.03466e-06	4.39156e-05
LABE_00030830-RA	SPATA5L1	Homo sapiens	6495.76	-0.781214	0.21435	-3.64457	0.000267838	0.00473747
LABE_00001237-RA	GADD45A	Felis catus	1205.92	-0.781898	0.201141	-3.88732	0.000101358	0.00215303
LABE_00001056-RA	nit2	Danio rerio	304.91	-0.783719	0.249406	-3.14235	0.00167599	0.0210397
LABE_00071356-RA	selt2	Danio rerio	1224.78	-0.785262	0.160174	-4.90256	9.45957e-07	4.06797e-05
LABE_00053149-RA	PDIA4	Homo sapiens	3802.86	-0.788196	0.26331	-2.99341	0.00275875	0.0312016
LABE_00072472-RA	unknown	none	112.528	-0.788959	0.275719	-2.86146	0.00421698	0.0437305
LABE_00052616-RA	prmt7	Danio rerio	174.879	-0.791074	0.278178	-2.84377	0.0044583	0.0456526
LABE_00060996-RA	CLTC	Bos taurus	6037.19	-0.791846	0.178193	-4.44374	8.84072e-06	0.000276167
LABE_00002659-RA	KIAA1033	Homo sapiens	1237.12	-0.79264	0.155428	-5.09974	3.40118e-07	1.63507e-05
LABE_00042551-RA	Abcd4	Mus musculus	665.854	-0.794079	0.211902	-3.74739	0.000178684	0.00339172
LABE_00002105-RA	unknown	none	235.496	-0.794242	0.267468	-2.96949	0.00298299	0.0331791
LABE_00026906-RA	RNF13	Gallus gallus	1306.65	-0.794292	0.15816	-5.02209	5.11122e-07	2.33429e-05
LABE_00067597-RA	lamtor4	Danio rerio	803.087	-0.794473	0.194444	-4.08587	4.39118e-05	0.0010782
LABE_00002643-RA	ccdc77	Xenopus laevis	117.625	-0.794776	0.273587	-2.90503	0.00367224	0.039244
LABE_00052926-RA	unknown	none	746.868	-0.795728	0.212788	-3.73954	0.000184356	0.00347627
LABE_00005612-RA	athl1	Danio rerio	1411	-0.79773	0.251768	-3.16851	0.00153224	0.0196896
LABE_00062058-RA	GEMIN6	Homo sapiens	230.613	-0.7982	0.242852	-3.28678	0.00101341	0.0140848
LABE_00040841-RA	impdh2	Danio rerio	736.018	-0.799193	0.234772	-3.40412	0.000663786	0.0100613
LABE_00033039-RA	Acy1	Mus musculus	3057.31	-0.801288	0.140233	-5.71396	1.10377e-08	7.92594e-07
LABE_00043263-RA	exo1	Danio rerio	87.1326	-0.802322	0.263537	-3.04444	0.00233114	0.0274377
LABE_00000411-RA	HK1	Homo sapiens	7836.24	-0.802529	0.264324	-3.03616	0.00239614	0.0279734
LABE_00028204-RA	Bloc1s3	Mus musculus	234.584	-0.803266	0.180168	-4.45844	8.25596e-06	0.000260034
LABE_00059011-RA	NOA1	Bos taurus	79.9608	-0.803967	0.279476	-2.87669	0.00401869	0.0421722
LABE_00002753-RA	unknown	none	200.476	-0.80402	0.193643	-4.15208	3.29472e-05	0.000843442
LABE_00012651-RA	gdap2	Danio rerio	189.37	-0.805146	0.222146	-3.6244	0.000289633	0.00506028
LABE_00063609-RA	DDX56	Bos taurus	304.008	-0.806749	0.256888	-3.14047	0.00168679	0.0211288
LABE_00001617-RA	eif4e3	Danio rerio	1042.89	-0.813415	0.226914	-3.58468	0.000337488	0.00575507
LABE_00028857-RA	OSBPL10	Homo sapiens	200.3	-0.813805	0.224726	-3.62131	0.000293111	0.00510679
LABE_00046782-RA	tck1	Oncorhynchus mykiss	17165.8	-0.814423	0.213014	-3.82334	0.000131658	0.00265585
LABE_00034425-RA	FUCA1	Homo sapiens	2147.33	-0.815895	0.133334	-6.11916	9.4069e-10	8.91314e-08
LABE_00011187-RA	Clec4e	Rattus norvegicus	910.984	-0.815908	0.208737	-3.90879	9.27611e-05	0.00200019
LABE_00005416-RA	Hsp90b1	Rattus norvegicus	10683.6	-0.818992	0.26733	-3.0636	0.00218693	0.0260504
LABE_00014859-RA	RAB17	Homo sapiens	581.177	-0.819986	0.155797	-5.26319	1.4158e-07	7.71596e-06
LABE_00009564-RA	tpx2-b	Xenopus laevis	774.19	-0.821045	0.241331	-3.40215	0.000668572	0.0101105
LABE_00027580-RA	SORBS2	Homo sapiens	32.2202	-0.824409	0.290665	-2.83629	0.00456415	0.0463802
LABE_00009106-RA	npc2	Danio rerio	3678.98	-0.826608	0.152883	-5.4068	6.41593e-08	3.75661e-06
LABE_00088472-RA	unknown	none	1032.89	-0.829232	0.244971	-3.38503	0.000711708	0.0106221
LABE_00007290-RA	SKI	Gallus gallus	41.3008	-0.831475	0.293133	-2.83652	0.00456086	0.0463802
LABE_00028682-RA	KIFC3	Homo sapiens	910.814	-0.83193	0.165538	-5.02562	5.01807e-07	2.29635e-05
LABE_00008241-RA	VPRBP	Homo sapiens	3877.64	-0.832145	0.137269	-6.06214	1.34325e-09	1.2076e-07
LABE_00032022-RA	LAMTOR1	Bos taurus	2251.86	-0.832157	0.192815	-4.31584	1.58996e-05	0.000452703
LABE_00061066-RA	unknown	none	223.281	-0.832551	0.289068	-2.88012	0.00397527	0.0418512
LABE_00000385-RA	DEF8	Bos taurus	703.638	-0.833569	0.165761	-5.02874	4.93712e-07	2.26384e-05
LABE_00062587-RA	CRAT	Columba livia	108.439	-0.833917	0.235238	-3.54499	0.00039263	0.00650632
LABE_00044438-RA	ATXN7L2	Homo sapiens	204.251	-0.836636	0.286034	-2.92496	0.00344505	0.0372303
LABE_00071420-RA	TMCC3	Homo sapiens	101	-0.839169	0.152157	-5.51517	3.48447e-08	2.21638e-06
LABE_00076390-RA	DDX27	Homo sapiens	499.862	-0.840246	0.262476	-3.20123	0.00136841	0.0179412
LABE_00024293-RA	ctps1	Danio rerio	319.953	-0.840293	0.288228	-2.91538	0.0035526	0.0382478
LABE_00056130-RA	IDH2	Macaca fascicularis	2364.52	-0.840397	0.215532	-3.89917	9.65228e-05	0.00207152
LABE_00023302-RA	snx10a	Danio rerio	1425.37	-0.842326	0.212385	-3.96604	7.30763e-05	0.00165218
LABE_00045667-RA	DDR1	Homo sapiens	440.261	-0.843304	0.194848	-4.32801	1.5046e-05	0.000432171
LABE_00019934-RA	MRPL11	Homo sapiens	285.036	-0.843501	0.230828	-3.65424	0.000257946	0.00460892
LABE_00033357-RA	SNX29	Bos taurus	108.041	-0.843666	0.207973	-4.05661	4.97899e-05	0.00120043
LABE_00040165-RA	SFXN1	Homo sapiens	393.018	-0.844392	0.263903	-3.19963	0.00137606	0.0180277
LABE_00068673-RA	BUB1	Homo sapiens	276.483	-0.850929	0.295787	-2.87683	0.00401694	0.0421722
LABE_00053040-RA	FAM64A	Homo sapiens	84.0127	-0.854123	0.236136	-3.61707	0.000297952	0.00517394
LABE_00002200-RA	EXOC6	Homo sapiens	1497.17	-0.855704	0.130241	-6.57017	5.02587e-11	6.55804e-09
LABE_00083194-RA	Xylb	Mus musculus	119.82	-0.856968	0.186547	-4.59385	4.35137e-06	0.00014987
LABE_00019565-RA	PPP2CA	Oryctolagus cuniculus	2228.35	-0.857361	0.192223	-4.46025	8.18641e-06	0.000258557
LABE_00005680-RA	Sv2b	Mus musculus	212.222	-0.859946	0.189895	-4.52854	5.93922e-06	0.00019458
LABE_00022836-RA	LRRK2	Homo sapiens	1445.43	-0.860539	0.20383	-4.22185	2.42309e-05	0.000653263
LABE_00047489-RA	SLC6A8	Homo sapiens	1510.01	-0.860639	0.253576	-3.39401	0.000688768	0.0103395
LABE_00030471-RA	Elac2	Rattus norvegicus	294.224	-0.864263	0.275705	-3.13474	0.00172007	0.021475
LABE_00023588-RA	Rab11fip3	Mus musculus	1057.44	-0.865004	0.23323	-3.70881	0.000208236	0.00384715
LABE_00062102-RA	Abcc12	Mus musculus	4087.5	-0.86601	0.163596	-5.29361	1.19927e-07	6.64693e-06
LABE_00055146-RA	Snapin	Rattus norvegicus	726.027	-0.866345	0.178882	-4.8431	1.27829e-06	5.29759e-05
LABE_00031826-RA	bloc1s5	Xenopus tropicalis	246.92	-0.866755	0.208717	-4.15279	3.2845e-05	0.000842714
LABE_00057487-RA	Gsta4	Mus musculus	6821.21	-0.867587	0.295786	-2.93315	0.00335538	0.03647
LABE_00039395-RA	JMJD8	Homo sapiens	298.189	-0.867687	0.292571	-2.96573	0.00301961	0.033476
LABE_00010096-RA	SLC2A1	Gallus gallus	437.434	-0.868442	0.246723	-3.5199	0.000431704	0.00704643
LABE_00063302-RA	Tfrc	Mus musculus	920.813	-0.868611	0.23974	-3.62314	0.000291043	0.00507713
LABE_00061878-RA	Kpna2	Mus musculus	2078.2	-0.870636	0.248009	-3.5105	0.000447257	0.00727949
LABE_00059118-RA	6-phosphofructo-2-kinase/fructose-2%2C6-bisphosphatase	Lithobates catesbeiana	772.154	-0.870819	0.253255	-3.43851	0.000584927	0.00909245
LABE_00035277-RA	AHNAK	Homo sapiens	250.37	-0.874495	0.212926	-4.10704	4.00769e-05	0.00100215
LABE_00010818-RA	CFAP43	Homo sapiens	55.9882	-0.883055	0.298714	-2.95619	0.00311465	0.034359
LABE_00043092-RA	Ikbip	Rattus norvegicus	138.444	-0.886253	0.31147	-2.84538	0.00443581	0.0455004
LABE_00000464-RA	SHF	Homo sapiens	158.782	-0.887397	0.26069	-3.40403	0.000664	0.0100613
LABE_00040918-RA	NUP37	Homo sapiens	179.027	-0.890902	0.257586	-3.45866	0.000542865	0.00855509
LABE_00065852-RA	Gsg2	Mus musculus	248.671	-0.893231	0.292504	-3.05374	0.0022601	0.0267772
LABE_00049248-RA	RAB34	Homo sapiens	49.4836	-0.893828	0.299046	-2.98893	0.00279959	0.0315853
LABE_00021781-RA	Rpf2	Mus musculus	769.496	-0.894371	0.250091	-3.57618	0.000348646	0.00590166
LABE_00063291-RA	MAP3K15	Homo sapiens	221.584	-0.894918	0.230325	-3.88546	0.000102135	0.00216551
LABE_00038637-RA	CDX1	Gallus gallus	3388.99	-0.895356	0.279521	-3.20318	0.00135918	0.0178578
LABE_00023556-RA	tbc1d24	Xenopus laevis	817.561	-0.90288	0.196299	-4.59951	4.23479e-06	0.000146951
LABE_00028292-RA	uap1l1	Danio rerio	655.071	-0.904727	0.300188	-3.01386	0.00257943	0.0296284
LABE_00058794-RA	ndel1b	Danio rerio	275.918	-0.904828	0.27005	-3.35059	0.000806385	0.0116987
LABE_00000032-RA	unknown	none	24.5739	-0.907645	0.297755	-3.04829	0.00230146	0.0271737
LABE_00013824-RA	Iqsec1	Mus musculus	301.659	-0.908463	0.30884	-2.94154	0.00326589	0.0357271
LABE_00001997-RA	Bcl2	Mus musculus	309.165	-0.910929	0.19695	-4.62519	3.74262e-06	0.000132664
LABE_00043473-RA	RACGAP1	Homo sapiens	249.028	-0.913126	0.264921	-3.44679	0.000567293	0.00886055
LABE_00059503-RA	ssx2ip-b	Xenopus laevis	144.568	-0.913307	0.324368	-2.81565	0.00486789	0.0485436
LABE_00052076-RA	lfng	Danio rerio	369.26	-0.913324	0.27002	-3.38244	0.000718457	0.0107019
LABE_00042992-RA	serhl	Danio rerio	87.9712	-0.913485	0.242529	-3.76651	0.000165548	0.00319011
LABE_00068763-RA	Trim16	Mus musculus	45.4972	-0.915568	0.288542	-3.17308	0.0015083	0.0194698
LABE_00063564-RA	dlc	Danio rerio	674.762	-0.91562	0.294413	-3.10998	0.00187098	0.0230441
LABE_00012220-RA	atp6v1c1a	Danio rerio	2375.95	-0.920183	0.157836	-5.82998	5.54332e-09	4.27641e-07
LABE_00012692-RA	N6AMT2	Gallus gallus	62.4774	-0.921168	0.26388	-3.49085	0.000481481	0.0077318
LABE_00022759-RA	DFNA5	Homo sapiens	1151.8	-0.921553	0.32536	-2.83241	0.00461987	0.0468657
LABE_00012211-RA	RTP3	Homo sapiens	1111.57	-0.922406	0.282468	-3.26552	0.00109264	0.0149404
LABE_00054743-RA	timm9	Xenopus laevis	521.674	-0.924031	0.227718	-4.05779	4.95402e-05	0.00119709
LABE_00019032-RA	ATP6V0B	Bos taurus	3640.86	-0.924092	0.13941	-6.6286	3.38881e-11	4.5789e-09
LABE_00097014-RA	unknown	none	54.3458	-0.925635	0.300167	-3.08374	0.00204418	0.0247502
LABE_00045237-RA	COMMD9	Homo sapiens	328.832	-0.925962	0.170359	-5.43537	5.46837e-08	3.32102e-06
LABE_00019277-RA	CCDC93	Gallus gallus	718.002	-0.927108	0.183664	-5.04785	4.46803e-07	2.07373e-05
LABE_00004948-RA	DDX49	Homo sapiens	307.968	-0.927616	0.294229	-3.1527	0.0016177	0.0204996
LABE_00066636-RA	VPS13C	Homo sapiens	1425.54	-0.929444	0.161723	-5.74714	9.07632e-09	6.62165e-07
LABE_00070786-RA	TSEN2	Homo sapiens	100.909	-0.930144	0.305913	-3.04055	0.00236143	0.0276672
LABE_00022536-RA	SLC22A2	Oryctolagus cuniculus	125.237	-0.931168	0.28543	-3.26234	0.00110498	0.015091
LABE_00014059-RA	TARBP1	Homo sapiens	62.1124	-0.931359	0.328951	-2.8313	0.00463592	0.0469451
LABE_00035611-RA	H2AFZ	Gallus gallus	1173.53	-0.932639	0.277252	-3.36387	0.000768579	0.0112144
LABE_00023720-RA	Myo9a	Rattus norvegicus	430.316	-0.932945	0.283173	-3.29461	0.000985601	0.0137906
LABE_00014164-RA	OSTM1	Homo sapiens	470.8	-0.935249	0.173618	-5.38683	7.17112e-08	4.16673e-06
LABE_00053981-RA	NOP9	Homo sapiens	225.863	-0.935847	0.314768	-2.97313	0.00294777	0.0329155
LABE_00022730-RA	GBA	Pongo abelii	1724.66	-0.935922	0.173026	-5.40913	6.33333e-08	3.71778e-06
LABE_00021356-RA	GTSE1	Homo sapiens	304.651	-0.938421	0.271142	-3.46099	0.000538183	0.00848716
LABE_00034664-RA	SLC18A1	Homo sapiens	65.6372	-0.938943	0.310706	-3.02196	0.00251141	0.0290286
LABE_00004112-RA	Type III endosome membrane protein TEMP	Mus musculus	10634	-0.939391	0.149389	-6.28821	3.21141e-10	3.33767e-08
LABE_00029424-RA	DSCR3	Pongo abelii	567.003	-0.939411	0.200739	-4.67975	2.87221e-06	0.000106128
LABE_00021303-RA	NUCB2	Homo sapiens	192.472	-0.941306	0.287197	-3.27756	0.00104707	0.0144645
LABE_00011443-RA	BTG3	Sus scrofa	265.861	-0.943311	0.27484	-3.43223	0.000598648	0.00924282
LABE_00038056-RA	tmem106b	Danio rerio	2706.82	-0.943631	0.204043	-4.62467	3.75187e-06	0.000132664
LABE_00055038-RA	THOP1	Homo sapiens	48.4534	-0.943634	0.331269	-2.84854	0.004392	0.0451356
LABE_00075415-RA	SH3BP5	Homo sapiens	228.892	-0.945032	0.160636	-5.88306	4.02738e-09	3.22685e-07
LABE_00059587-RA	Rilpl1	Rattus norvegicus	202.615	-0.945271	0.210526	-4.49004	7.12082e-06	0.000228698
LABE_00000174-RA	CENPN	Homo sapiens	137.063	-0.945466	0.283505	-3.33492	0.000853236	0.0122462
LABE_00048724-RA	PTPN13	Homo sapiens	174.469	-0.947192	0.267477	-3.54121	0.000398299	0.00658592
LABE_00054807-RA	DKC1	Gallus gallus	3697.26	-0.948791	0.273813	-3.46511	0.000530024	0.00838746
LABE_00005825-RA	fbln1	Danio rerio	162.562	-0.949723	0.308621	-3.07731	0.00208879	0.0251117
LABE_00038203-RA	CLIC4	Pongo abelii	412.027	-0.950238	0.232513	-4.08682	4.37324e-05	0.00107495
LABE_00086167-RA	DZANK1	Homo sapiens	34.5094	-0.951312	0.303072	-3.1389	0.00169583	0.0212188
LABE_00053150-RA	gpt2l	Danio rerio	4397.86	-0.952918	0.251585	-3.78766	0.00015207	0.00298375
LABE_00027762-RA	BCL2L13	Homo sapiens	290.63	-0.956606	0.257367	-3.71689	0.000201692	0.00374137
LABE_00059315-RA	Gas2l1	Mus musculus	210.36	-0.956689	0.269025	-3.55613	0.000376355	0.00627763
LABE_00002834-RA	PARN	Homo sapiens	537.934	-0.956986	0.28821	-3.32045	0.000898715	0.0128344
LABE_00028654-RA	Ptpmt1	Mus musculus	205.857	-0.957596	0.246833	-3.87953	0.000104657	0.00220669
LABE_00007914-RA	AGTRAP	Homo sapiens	75.426	-0.961188	0.298242	-3.22285	0.00126922	0.0169193
LABE_00042384-RA	Rab35	Rattus norvegicus	1338.59	-0.963323	0.176071	-5.47121	4.46971e-08	2.75854e-06
LABE_00005021-RA	Vldlr	Mus musculus	33.5952	-0.966107	0.288531	-3.34837	0.000812891	0.0117632
LABE_00051165-RA	unknown	none	128.799	-0.96731	0.230043	-4.20491	2.61186e-05	0.000697565
LABE_00048714-RA	SMIM11A	Homo sapiens	223.861	-0.967331	0.195742	-4.94187	7.73765e-07	3.39787e-05
LABE_00021547-RA	Kremen1	Rattus norvegicus	47.0929	-0.968266	0.329726	-2.93658	0.00331857	0.0362104
LABE_00004309-RA	TSPAN33	Homo sapiens	227.202	-0.96877	0.212982	-4.5486	5.40045e-06	0.000178983
LABE_00018788-RA	mov10b.2: Putative helicase mov-10-B.2	Danio rerio	3351.32	-0.969493	0.334371	-2.89946	0.00373811	0.0398402
LABE_00057492-RA	elovl5	Xenopus tropicalis	399.054	-0.969956	0.211695	-4.58186	4.60851e-06	0.000156834
LABE_00022833-RA	SLC2A13	Homo sapiens	371.091	-0.970165	0.199436	-4.86453	1.14727e-06	4.82465e-05
LABE_00024221-RA	Rnf219	Mus musculus	125.502	-0.97209	0.281417	-3.45427	0.000551792	0.00865991
LABE_00035285-RA	BLVRB	NADPH) (Homo sapiens	958.173	-0.972364	0.22054	-4.40902	1.0384e-05	0.000316159
LABE_00030708-RA	DPP7	Homo sapiens	1464.14	-0.97238	0.182309	-5.3337	9.62332e-08	5.48002e-06
LABE_00037713-RA	nfo	Chlorobium phaeovibrioides (strain DSM 265 / 1930)	298.13	-0.972545	0.341838	-2.84505	0.00444048	0.045511
LABE_00026443-RA	Rin2	Mus musculus	483.273	-0.972937	0.131431	-7.40266	1.33486e-13	2.98838e-11
LABE_00037350-RA	Alcohol dehydrogenase 1	Gadus morhua subsp. callarias	8259	-0.977906	0.297688	-3.28501	0.0010198	0.0141391
LABE_00026136-RA	sh3bgrl2	Danio rerio	76.0876	-0.978138	0.333128	-2.93623	0.00332231	0.0362154
LABE_00037495-RA	unknown	none	24.0157	-0.980126	0.326797	-2.99919	0.002707	0.0307534
LABE_00015825-RA	SLC4A2	Homo sapiens	675.436	-0.980764	0.233561	-4.19917	2.67891e-05	0.000710284
LABE_00063853-RA	unknown	none	584.528	-0.981928	0.247957	-3.96008	7.49254e-05	0.00168398
LABE_00048425-RA	ACRC	Homo sapiens	122.941	-0.982359	0.295968	-3.31913	0.000902968	0.012871
LABE_00026549-RA	PLLP	Homo sapiens	2234.02	-0.988942	0.258065	-3.83214	0.000127034	0.0025808
LABE_00018974-RA	ATP6V1H	Bos taurus	2307.71	-0.990554	0.155759	-6.35954	2.02364e-10	2.21099e-08
LABE_00014124-RA	Bag2	Mus musculus	275.049	-0.998393	0.235519	-4.23911	2.24406e-05	0.000607146
LABE_00024294-RA	unknown	none	292.794	-0.998486	0.29189	-3.42076	0.000624453	0.00957649
LABE_00052449-RA	KEAP1	Sus scrofa	903.625	-0.998723	0.265055	-3.76799	0.000164569	0.0031793
LABE_00047034-RA	MRM1	Homo sapiens	56.8156	-1.00088	0.283816	-3.5265	0.000421083	0.00688785
LABE_00026685-RA	bora	Danio rerio	76.5794	-1.00224	0.325191	-3.08201	0.00205608	0.0248416
LABE_00049767-RA	Ctsd	Mus musculus	4331.28	-1.00248	0.184628	-5.42973	5.64393e-08	3.40051e-06
LABE_00005608-RA	RAB3IL1	Homo sapiens	1059.45	-1.00386	0.248711	-4.03627	5.43078e-05	0.0012891
LABE_00040919-RA	parpbp	Danio rerio	160.691	-1.00575	0.304624	-3.3016	0.000961337	0.0135423
LABE_00040797-RA	Gfpt2	Rattus norvegicus	7515.56	-1.00691	0.210364	-4.7865	1.69718e-06	6.79912e-05
LABE_00011429-RA	C2CD2	Homo sapiens	1225.65	-1.007	0.141425	-7.12041	1.07606e-12	1.967e-10
LABE_00057400-RA	TSPAN33	Bos taurus	14.1348	-1.00718	0.350871	-2.87051	0.00409809	0.0428088
LABE_00070002-RA	GADD45B	Homo sapiens	114.025	-1.0074	0.355706	-2.83212	0.00462398	0.0468658
LABE_00041202-RA	FLCN	Homo sapiens	449.633	-1.0102	0.26689	-3.78508	0.00015366	0.00300414
LABE_00028206-RA	Tubulin beta chain	Paracentrotus lividus	123.387	-1.01028	0.275141	-3.67187	0.000240785	0.00435502
LABE_00041470-RA	SLC2A6	Homo sapiens	80.1482	-1.01352	0.318204	-3.18513	0.00144691	0.018814
LABE_00061118-RA	IFI44L	Homo sapiens	441.255	-1.01633	0.278303	-3.65189	0.000260319	0.00464405
LABE_00058221-RA	xirp1	Danio rerio	346.216	-1.01787	0.181713	-5.60151	2.12488e-08	1.41876e-06
LABE_00037646-RA	DDB_G0268948	Dictyostelium discoideum	1303.38	-1.01879	0.306661	-3.32222	0.000893048	0.0127714
LABE_00028642-RA	atp6v0d1	Danio rerio	2226.11	-1.01959	0.176069	-5.79086	7.00253e-09	5.20856e-07
LABE_00064164-RA	nbl1	Danio rerio	135.95	-1.02745	0.273928	-3.75083	0.000176253	0.00335182
LABE_00068360-RA	ABI3BP	Homo sapiens	27.0068	-1.02848	0.332643	-3.09184	0.00198917	0.0242255
LABE_00096456-RA	Pmm1	Mus musculus	25.9026	-1.03061	0.363885	-2.83224	0.00462235	0.0468658
LABE_00029021-RA	txn	Ictalurus punctatus	5567.57	-1.03185	0.194394	-5.30804	1.10811e-07	6.2171e-06
LABE_00073951-RA	slc38a9	Danio rerio	812.698	-1.03272	0.186551	-5.53587	3.0968e-08	1.98082e-06
LABE_00048565-RA	SMTN	Homo sapiens	491.829	-1.03451	0.291369	-3.55052	0.000384477	0.00638976
LABE_00047356-RA	Znhit3	Mus musculus	166.702	-1.03486	0.334342	-3.09523	0.0019666	0.0240018
LABE_00032521-RA	Rpp38	Mus musculus	47.7914	-1.03883	0.341905	-3.03838	0.00237857	0.0277967
LABE_00082512-RA	slc38a9	Danio rerio	614.01	-1.04042	0.186744	-5.57138	2.52731e-08	1.65837e-06
LABE_00015123-RA	SAT1	Gallus gallus	8448.43	-1.04045	0.187141	-5.55971	2.70217e-08	1.74799e-06
LABE_00035589-RA	SLC1A1	Oryctolagus cuniculus	5529.48	-1.04172	0.286642	-3.63422	0.000278818	0.00491265
LABE_00021130-RA	BCR	Homo sapiens	93.1796	-1.04186	0.261952	-3.9773	6.97033e-05	0.0015885
LABE_00067003-RA	Cd9	Rattus norvegicus	167.34	-1.04255	0.363085	-2.87135	0.00408719	0.0427535
LABE_00039208-RA	HAUS4	Homo sapiens	87.3138	-1.04494	0.364403	-2.86755	0.00413659	0.0431517
LABE_00030667-RA	unknown	none	1986.98	-1.04671	0.137817	-7.59493	3.07952e-14	7.64356e-12
LABE_00062576-RA	Wdfy2	Mus musculus	126.918	-1.04813	0.269384	-3.89085	9.98926e-05	0.00213381
LABE_00028425-RA	unknown	none	28.3456	-1.05132	0.3619	-2.90499	0.00367263	0.039244
LABE_00028033-RA	SCG5	Homo sapiens	165.973	-1.05192	0.358822	-2.9316	0.00337221	0.0365469
LABE_00031372-RA	Tmc3	Gallus gallus	15.0381	-1.05212	0.374913	-2.80631	0.00501122	0.0496232
LABE_00038850-RA	LAMP2	Gallus gallus	18691.5	-1.05353	0.180685	-5.83079	5.51666e-09	4.27027e-07
LABE_00052669-RA	CLTA	Bos taurus	4843.92	-1.05497	0.191518	-5.50844	3.62023e-08	2.29633e-06
LABE_00041472-RA	Clcn7	Mus musculus	1590.73	-1.05561	0.149908	-7.04171	1.89894e-12	3.31673e-10
LABE_00057635-RA	ORC1	Homo sapiens	241.187	-1.05753	0.327135	-3.23271	0.00122624	0.0164713
LABE_00033044-RA	P4htm	Mus musculus	166.42	-1.05791	0.278947	-3.79249	0.000149142	0.00294506
LABE_00027134-RA	pdlim7	Danio rerio	155.668	-1.05847	0.321415	-3.29316	0.000990695	0.0138195
LABE_00044069-RA	Ras-related protein O-RAL	Diplobatis ommata	2345.33	-1.05902	0.142091	-7.45314	9.11444e-14	2.10231e-11
LABE_00019137-RA	IL17RD	Gallus gallus	94.1285	-1.06492	0.298721	-3.56492	0.00036397	0.00610673
LABE_00011190-RA	HPS4	Homo sapiens	436.314	-1.06545	0.149418	-7.13065	9.98969e-13	1.88503e-10
LABE_00048000-RA	Ankfy1	Mus musculus	2034.1	-1.06659	0.145468	-7.33212	2.26542e-13	4.79717e-11
LABE_00062252-RA	DDC	Cavia porcellus	2152.24	-1.0669	0.265153	-4.02372	5.72854e-05	0.00134716
LABE_00084015-RA	BLOC1S6	Bos taurus	88.2963	-1.06928	0.204299	-5.23391	1.65958e-07	8.83367e-06
LABE_00028314-RA	TBC1D13	Homo sapiens	290.101	-1.07235	0.194216	-5.52146	3.36194e-08	2.14441e-06
LABE_00036723-RA	ARL4D	Bos taurus	36.0529	-1.07304	0.339589	-3.15981	0.00157871	0.0201391
LABE_00030611-RA	fzd7-a	Xenopus laevis	43.9942	-1.0735	0.266389	-4.0298	5.58245e-05	0.00131853
LABE_00054951-RA	ankh	Tetraodon nigroviridis	166.475	-1.07637	0.267523	-4.02348	5.73434e-05	0.00134716
LABE_00012927-RA	npl	Danio rerio	1090.37	-1.07709	0.179136	-6.0127	1.8246e-09	1.59026e-07
LABE_00035905-RA	AIRC	Gallus gallus	1024.86	-1.07757	0.228109	-4.72392	2.31342e-06	8.78983e-05
LABE_00022307-RA	ATP6V1G1	Bos taurus	3885.04	-1.07861	0.184878	-5.83416	5.40607e-09	4.22087e-07
LABE_00058055-RA	TRIM35	Homo sapiens	12.7037	-1.08315	0.38558	-2.80915	0.00496727	0.0492735
LABE_00040876-RA	FGD6	Homo sapiens	394.325	-1.08472	0.225733	-4.80534	1.54492e-06	6.25761e-05
LABE_00039515-RA	STX3	Homo sapiens	1855.85	-1.08496	0.194792	-5.56987	2.54934e-08	1.66803e-06
LABE_00047243-RA	EHD1	Arabidopsis thaliana	382.269	-1.08519	0.232343	-4.67061	3.0031e-06	0.000110428
LABE_00091558-RA	TMEM184C	Gallus gallus	385.489	-1.08697	0.301965	-3.59965	0.000318649	0.00548332
LABE_00025933-RA	MARCKS	Gallus gallus	352.705	-1.08933	0.351892	-3.09564	0.00196386	0.0239812
LABE_00048577-RA	MTHFD2	Gallus gallus	84.8832	-1.08979	0.370923	-2.93806	0.00330276	0.0360854
LABE_00009710-RA	GGH	Homo sapiens	343.143	-1.09142	0.329631	-3.31104	0.00092949	0.0131914
LABE_00050461-RA	PDIA3	Gallus gallus	27.3683	-1.09639	0.309925	-3.53759	0.0004038	0.006648
LABE_00018402-RA	PRCP	Bos taurus	2037.35	-1.09779	0.165354	-6.63904	3.15735e-11	4.29155e-09
LABE_00055847-RA	SLC25A10	Homo sapiens	2689.52	-1.10051	0.242549	-4.53727	5.69861e-06	0.000188046
LABE_00008724-RA	Ggt1	Rattus norvegicus	5779.12	-1.10282	0.211323	-5.21864	1.80242e-07	9.40425e-06
LABE_00035801-RA	DDB_G0286969	Dictyostelium discoideum	515.257	-1.1041	0.390737	-2.82568	0.00471809	0.0475033
LABE_00066669-RA	ATP8A1	Homo sapiens	74.0829	-1.10535	0.236293	-4.6779	2.89831e-06	0.000106919
LABE_00042389-RA	SEC14L1	Homo sapiens	961.018	-1.10658	0.252437	-4.38358	1.16746e-05	0.000348483
LABE_00026195-RA	Tmem63a	Mus musculus	1501.09	-1.10695	0.207174	-5.34308	9.13798e-08	5.21665e-06
LABE_00068270-RA	KBTBD11	Homo sapiens	73.3507	-1.11212	0.291969	-3.80901	0.000139522	0.00279228
LABE_00034314-RA	adss	Danio rerio	2293.01	-1.11221	0.241275	-4.60971	4.03237e-06	0.000140579
LABE_00019145-RA	gss	Xenopus laevis	1035.61	-1.1141	0.259541	-4.29258	1.76607e-05	0.000494219
LABE_00050458-RA	glmp	Salmo salar	806.136	-1.11437	0.174628	-6.38137	1.75508e-10	1.95499e-08
LABE_00016520-RA	PDE4DIP	Homo sapiens	85.6375	-1.11477	0.390412	-2.85537	0.00429872	0.0443767
LABE_00018910-RA	myeov2	Xenopus tropicalis	14.7853	-1.11564	0.363645	-3.06793	0.00215548	0.025764
LABE_00054227-RA	idnk	Xenopus tropicalis	91.1142	-1.11697	0.297767	-3.75115	0.000176025	0.00335182
LABE_00006170-RA	ATP6V1B2	Bos taurus	1846.78	-1.11698	0.168686	-6.62164	3.55237e-11	4.72399e-09
LABE_00002121-RA	CA4	Homo sapiens	49.6027	-1.11759	0.390918	-2.85889	0.00425122	0.0439607
LABE_00054897-RA	OR10J4	Homo sapiens	1.46688	-1.11839	0.387424	-2.88672	0.00389278	0.0410585
LABE_00061503-RA	PSAP	Homo sapiens	57454.9	-1.11931	0.154718	-7.23449	4.67279e-13	9.52707e-11
LABE_00010851-RA	Mxi1	Mus musculus	20.6706	-1.12034	0.344001	-3.2568	0.00112676	0.0153243
LABE_00001274-RA	akr1a1b	Danio rerio	1485.95	-1.12036	0.20893	-5.36238	8.21308e-08	4.72407e-06
LABE_00006262-RA	FAM35A	Pongo abelii	131.356	-1.12039	0.348897	-3.21123	0.00132167	0.0174554
LABE_00044123-RA	PFKM	Bos taurus	173.792	-1.12282	0.385906	-2.90958	0.00361919	0.0388731
LABE_00004164-RA	unknown	none	27.7946	-1.12297	0.398084	-2.82095	0.00478823	0.0479953
LABE_00048441-RA	VLDLR	Homo sapiens	528.293	-1.12388	0.32661	-3.44104	0.000579487	0.00902016
LABE_00024312-RA	ptpru	Danio rerio	20.514	-1.12492	0.399276	-2.8174	0.00484146	0.0483405
LABE_00022082-RA	slc12a9	Xenopus laevis	1476.26	-1.12502	0.245733	-4.57821	4.68974e-06	0.000159124
LABE_00035907-RA	PPAT	Gallus gallus	214.074	-1.12825	0.304969	-3.69956	0.00021597	0.00396756
LABE_00001928-RA	Foxf2	Mus musculus	110.43	-1.13417	0.327534	-3.46275	0.000534687	0.00843786
LABE_00039341-RA	Harbi1	Mus musculus	89.5688	-1.1346	0.365328	-3.1057	0.00189831	0.0233179
LABE_00030877-RA	DMXL2	Homo sapiens	711.937	-1.13582	0.174476	-6.50987	7.5214e-11	9.28384e-09
LABE_00011765-RA	KIAA1324L	Homo sapiens	107.013	-1.13735	0.402402	-2.82639	0.00470761	0.0474607
LABE_00002090-RA	kif22	Danio rerio	334.213	-1.13755	0.325305	-3.49688	0.000470742	0.00759674
LABE_00006069-RA	Nfat5	Mus musculus	145.568	-1.13766	0.328289	-3.4654	0.000529435	0.00838394
LABE_00049518-RA	ATP6AP2	Bos taurus	3988.45	-1.13814	0.164885	-6.90264	5.10432e-12	8.32551e-10
LABE_00038569-RA	slc38a6	Danio rerio	234.612	-1.14067	0.382364	-2.98321	0.00285246	0.0320428
LABE_00019059-RA	NPC1	Homo sapiens	855.24	-1.14211	0.169383	-6.74278	1.55388e-11	2.3344e-09
LABE_00043689-RA	igf2bp3	Danio rerio	171	-1.14229	0.37142	-3.07548	0.00210166	0.0252321
LABE_00061478-RA	NASP	Homo sapiens	715.58	-1.14259	0.244614	-4.67101	2.99728e-06	0.000110392
LABE_00003384-RA	NFI1	Gallus gallus	184.335	-1.14371	0.296132	-3.86217	0.000112386	0.00233942
LABE_00050975-RA	vangl2	Danio rerio	21.1024	-1.14567	0.396589	-2.88882	0.00386696	0.0408806
LABE_00079463-RA	Klhdc1	Mus musculus	18.6328	-1.14603	0.393389	-2.91323	0.00357707	0.038475
LABE_00000798-RA	unknown	none	21.7769	-1.14675	0.400838	-2.86089	0.00422455	0.0437495
LABE_00029065-RA	unknown	none	36.6418	-1.14758	0.380981	-3.01217	0.00259391	0.0297499
LABE_00085010-RA	unknown	none	16.1407	-1.14821	0.396495	-2.8959	0.00378068	0.0401671
LABE_00055604-RA	WDR41	Homo sapiens	122.387	-1.14989	0.201945	-5.69407	1.24046e-08	8.76961e-07
LABE_00014527-RA	ADGRD1	Bos taurus	72.3714	-1.15011	0.375036	-3.06666	0.00216464	0.0258523
LABE_00079967-RA	unknown	none	115.803	-1.15061	0.394578	-2.91605	0.00354491	0.038183
LABE_00048931-RA	HEXB	Felis catus	10610.2	-1.15493	0.181394	-6.36699	1.9278e-10	2.11641e-08
LABE_00009088-RA	Flvcr2	Mus musculus	489.627	-1.1564	0.321842	-3.59307	0.000326808	0.00560303
LABE_00064177-RA	STS	Homo sapiens	93.9351	-1.15689	0.348547	-3.31917	0.00090284	0.012871
LABE_00002079-RA	Sult1c1	Mus musculus	1822.94	-1.1579	0.236722	-4.89139	1.00128e-06	4.2657e-05
LABE_00026371-RA	SLC17A5	Homo sapiens	1427.44	-1.16052	0.162988	-7.12032	1.07675e-12	1.967e-10
LABE_00007132-RA	TMEM184C	Gallus gallus	238.973	-1.1613	0.396131	-2.93161	0.00337208	0.0365469
LABE_00028974-RA	UPF0687 protein C20orf27 homolog	Xenopus tropicalis	319.374	-1.16139	0.252698	-4.59598	4.30723e-06	0.000148573
LABE_00038613-RA	ATP6V0A2	Homo sapiens	4197.08	-1.1619	0.153336	-7.57747	3.52353e-14	8.65159e-12
LABE_00032018-RA	FOLR2	Homo sapiens	3581.45	-1.16275	0.277675	-4.18745	2.8211e-05	0.000743019
LABE_00022959-RA	ASZ1	Equus caballus	2.90085	-1.16362	0.405845	-2.86715	0.00414189	0.0431675
LABE_00063925-RA	CPT1A	Homo sapiens	120.276	-1.16598	0.230176	-5.06559	4.07142e-07	1.90514e-05
LABE_00000036-RA	LARP6	Homo sapiens	499.449	-1.16749	0.345377	-3.38033	0.000723988	0.0107632
LABE_00059459-RA	nodal2-a	Xenopus laevis	28.3997	-1.1697	0.310387	-3.76854	0.000164208	0.00317868
LABE_00006699-RA	NEK2	Homo sapiens	40.6739	-1.1741	0.3537	-3.31949	0.000901819	0.0128707
LABE_00009591-RA	RENBP	Sus scrofa	936.142	-1.17928	0.207497	-5.68337	1.32068e-08	9.22258e-07
LABE_00040992-RA	unknown	none	280.888	-1.17947	0.370231	-3.18577	0.00144371	0.0187847
LABE_00001567-RA	MROH1	Homo sapiens	1445.96	-1.17974	0.210101	-5.61511	1.96435e-08	1.32318e-06
LABE_00000937-RA	dpyd	Danio rerio	166.855	-1.18194	0.207232	-5.70345	1.17404e-08	8.35175e-07
LABE_00037054-RA	IFI30	Homo sapiens	5214.35	-1.18627	0.140516	-8.44226	3.1126e-17	1.04524e-14
LABE_00003708-RA	loxl2b	Danio rerio	164.768	-1.18859	0.23971	-4.95844	7.10626e-07	3.15703e-05
LABE_00051167-RA	CPT1A	Homo sapiens	139.476	-1.18942	0.227293	-5.23298	1.66799e-07	8.85779e-06
LABE_00001062-RA	PLCXD1	Homo sapiens	100.072	-1.1897	0.313671	-3.79283	0.000148943	0.00294469
LABE_00020067-RA	COX8A	Trachypithecus cristatus	51.7909	-1.19032	0.411476	-2.89281	0.00381818	0.0404585
LABE_00019850-RA	PLA2G16	Homo sapiens	359.078	-1.19313	0.364424	-3.27401	0.00106033	0.0146123
LABE_00048165-RA	DELTA-actitoxin-Ate1a	Actinia tenebrosa	26.3429	-1.19317	0.41231	-2.89386	0.0038054	0.0403606
LABE_00041596-RA	Sptbn2	Rattus norvegicus	325.336	-1.19501	0.251612	-4.7494	2.04016e-06	7.86945e-05
LABE_00017336-RA	Tubb4b	Mus musculus	2.98669	-1.19537	0.424877	-2.81345	0.00490127	0.0487247
LABE_00026578-RA	pqlc1	Xenopus laevis	20.4882	-1.19577	0.404947	-2.9529	0.00314806	0.0346605
LABE_00021106-RA	Lrp4	Mus musculus	868.31	-1.19756	0.403805	-2.9657	0.00301995	0.033476
[truncated: 681 more rows]

## Sheet: Ark1
LABE_00000001	Cd276	Rattus norvegicus
LABE_00000005	ITFG1	Homo sapiens
[truncated: 27,390 more rows]

## Sheet: transcriptome
Gene_ID	Seg_1_1.bam	Seg_1_2.bam	Seg_1_3.bam	Seg_1_4.bam	Seg_2_1.bam	Seg_2_2.bam	Seg_2_3.bam	Seg_2_4.bam	Seg_3_1.bam	Seg_3_2.bam	Seg_3_3.bam	Seg_3_4.bam	Seg_4_1.bam	Seg_4_2.bam	Seg_4_3.bam	Seg_4_4.bam	Seg_5_1.bam	Seg_5_2.bam	Seg_5_3.bam	Seg_5_4.bam
[truncated: 31,050 more rows]
