# Supplementary material for: Loss of stomach, loss of appetite? Sequencing of the ballan wrasse (Labrus bergylta) genome and intestinal transcriptomic profiling illuminate the evolution of loss of stomach function in fish
Source: BMC Genomics. 2018 Mar 6;19:186. doi: 10.1186/s12864-018-4570-8 (PMC5840709; doi:10.1186/s12864-018-4570-8)
Supplement: Supplementary file 7 — Excel file showing the statistics of the functional enrichment analysis using the DAVID tool. Number of genes counted for each term (count) P-values, list of genes counted (Genes), p adjust values (Benjamini) and % false discovery rate (FDR) are given in the tables. The figure shows enriched gene ontology terms (GOs) (biological function (BF), cellular compartment (CC) and molecular function (MF)) and KEGG pathways in segment 4 (seg4 vs seg1), segment 1 (seg1 vs 4) and segment 3 vs segment 2. It also shows the complete list of terms used for the Revigo analysis. (XLSX 112 kb) [file 12864_2018_4570_MOESM7_ESM.xlsx]

## Sheet: Enriched in seg4 vs seg1
Category	Term	Count	P-Value	Genes	Fold Enrichment	Benjamini	FDR
GOTERM_BP_DIRECT	GO:0000278~mitotic cell cycle	90	2.20861e-12	KIF23, MAD1L1, E2F2, E2F4, E2F5, CEP76, DBF4, BORA, AURKB, MCM10, CEP70, CCNE2, KIF2C, MCM8, RAD21, CDKN2D, ORC4, CEP290, ORC5, PSMD3, NUP37, TUBG1, CCNA2, ORC1, ORC3, CDK1, CDC6, LIG1, RBL1, SGOL1, SKP2, MCM2, UBE2C, MCM4, PPP1CB, MCM5, ESCO2, NCAPD2, PSMA2, MAD2L1, RCC2, RFC2, RRM2, RRM1, CKS1B, NEK2, HAUS2, POLA2, RPA3, NDC1, RPA1, SPC24, TYMS, RPA2, NCAPH, NUP214, NUMA1, SET, CEP57, POLE2, NC…	2.16915	9.69119e-09	4.14525e-09
GOTERM_BP_DIRECT	GO:0006260~DNA replication	37	5.01378e-09	DBF4, NAP1L1, POLA2, MCM10, RPA3, RPA1, RPA2, SLX4, TOP1, MCM8, SET, POLE2, ORC4, ORC5, ORC1, ORC3, RECQL4, CDK1, CDC6, POLI, DTL, NOL8, NASP, PIF1, RMI2, MCM2, MCM4, MCM5, RAD1, DNA2, RFC2, RRM2, RRM1, SUPT16H, CHTF18, CHAF1B, DUT	2.91355	1.10002e-05	9.41035e-06
GOTERM_BP_DIRECT	GO:0007067~mitotic nuclear division	53	2.76204e-08	MAD1L1, KIF22, BORA, CLTC, RPS3, KIF2C, RAD21, KLHL9, CDCA2, NUP37, CCNA2, CDCA3, CDC6, CDK1, CCNF, SGOL1, UBE2I, HEPACAM2, WEE2, MAD2L1, TIMELESS, RCC2, HAUS7, MAPRE3, HAUS4, HAUS6, NEK2, HAUS2, TIPIN, CETN3, ANLN, SPC24, NUMA1, NUP214, BUB1, SKA1, NUDC, HELLS, CENPN, SETDB2, CKAP5, NUF2, CASC5, CDC20, HGF, CDC25B, FAM64A, CCNB2, NOLC1, PLK1, KIF20B, MIS18BP1, CIT	2.25919	4.03987e-05	5.18407e-05
GOTERM_BP_DIRECT	GO:0033572~transferrin transport	17	6.22097e-08	TF, ATP6AP1, ATP6V1H, ATP6V1B2, ATP6V1G1, SNX3, CLTC, ATP6V1D, ATP6V0B, ATP6V1F, ATP6V0C, ATP6V1A, ATP6V1E1, ATP6V0A1, ATP6V0D1, ATP6V0A2, DNM2	4.87122	6.82417e-05	0.000116761
GOTERM_BP_DIRECT	GO:0051301~cell division	63	1.41022e-07	MAD1L1, BORA, RPS3, CCNE2, KIF2C, RAD21, CDCA2, NUP37, CCNA2, CABLES1, CDCA3, KIF14, CDK1, CDC6, LIG1, CCNF, SGOL1, UBE2I, HEPACAM2, UBE2C, PPP1CB, NCAPD2, MAD2L1, RCC2, TIMELESS, SPAG5, HAUS7, MAPRE3, CTDP1, SEPT9, HAUS4, CKS1B, HAUS6, NEK2, HAUS2, TIPIN, CETN3, ARF6, SPC24, NUMA1, NCAPH, NCAPG, BUB1, SKA1, NUDC, HELLS, SETDB2, CKAP5, NUF2, CASC5, CENPE, CDC20, SPDL1, SMC2, CENPJ, MIS12, CDC25B,…	1.99962	0.000123753	0.000264684
GOTERM_BP_DIRECT	GO:0016259~selenocysteine metabolic process	26	5.4509e-07	RPL13, RPL15, RPL35, RPL37, RPS2, RPS3, RPS29, RPL6, RPS3A, RPLP0, RPL8, RPL3, RPL4, RPL7A, RPL12, RPSA, RPS9, RPS6, RPS5, EIF4A3, RPS18, RPS16, RPL18A, RPS14, RPS13, RPS10	3.04777	0.000398563	0.00102307
GOTERM_BP_DIRECT	GO:0006415~translational termination	25	1.03341e-06	RPL13, RPL15, RPL35, RPL37, RPS2, RPS3, RPS29, RPL6, RPS3A, RPLP0, RPL8, RPL3, RPL7A, RPL12, RPL4, RPSA, RPS9, RPS6, RPS5, RPS18, RPS16, RPL18A, RPS14, RPS13, RPS10	3.03398	0.000647593	0.00193959
GOTERM_BP_DIRECT	GO:0048490~anterograde synaptic vesicle transport	10	2.14164e-06	BLOC1S6, BLOC1S5, BLOC1S2, AP3M2, BLOC1S3, BLOC1S1, AP3D1, SNAPIN, DTNBP1, AP3B1	6.87702	0.001174	0.00401956
GOTERM_BP_DIRECT	GO:0010467~gene expression	137	2.57427e-06	RPP38, CNOT8, XPO5, RPL13, SNRPD3, LSM6, RPL15, NR2E1, PGR, RPLP0, EED, NUP37, DDX20, RPL12, LSM1, AARS, RBL1, PSMA2, RPS18, RPS16, MED15, TRIM33, MED16, RPS14, SNRPB, SMARCA5, HSPB1, RPS13, RPS10, FIP1L1, TDRD6, ELL, TDRD9, ASZ1, RRAGA, RRM2B, SESN1, RRAGC, HNRNPM, EIF3B, RPS29, METTL3, EIF3H, RPL6, PSMB2, RPL8, RPL3, EIF3I, RPL4, RPL7A, TDRD1, AEBP2, RPSA, DHX9, TAF4, LAMTOR3, LAMTOR4, LAMTOR1,…	1.47518	0.00125431	0.00483152
GOTERM_BP_DIRECT	GO:0032438~melanosome organization	11	2.88231e-06	BLOC1S6, TYRP1, SHROOM2, BLOC1S5, BLOC1S2, BLOC1S3, BLOC1S1, AP3D1, SNAPIN, DTNBP1, AP3B1	5.97215	0.00126396	0.00540966
GOTERM_BP_DIRECT	GO:0007059~chromosome segregation	22	3.47459e-06	MMS19, CENPN, SETDB2, NEK2, SGOL1, UVRAG, NUF2, NEK10, UBE2I, CTCF, NTMT1, CENPE, ESCO2, MIS12, RPS3, TOP1, RAD21, SPAG5, BUB1, CDCA2, NUP37, SKA1	3.10879	0.00138509	0.00652125
GOTERM_BP_DIRECT	GO:0006414~translational elongation	26	3.87849e-06	RPL13, RPL15, RPL35, RPL37, RPS2, RPS3, RPS29, RPL6, RPS3A, RPLP0, RPL8, RPL3, RPL4, RPL7A, RPL12, RPSA, RPS9, RPS6, RPS5, RPS18, RPS16, RPL18A, RPS14, RPS13, RPS10, EEF1D	2.76499	0.00141723	0.00727928
GOTERM_BP_DIRECT	GO:0019083~viral transcription	28	5.31221e-06	RPL13, RPL15, RPL35, RPL37, RPS2, RPS3, NDC1, NUP214, RPS29, RPL6, RPS3A, RPLP0, RPL8, RPL3, NUP37, RPL4, RPL7A, RPL12, RPSA, RPS9, RPS6, RPS5, RPS18, RPS16, RPL18A, RPS14, RPS13, RPS10	2.60211	0.00179147	0.00997
GOTERM_BP_DIRECT	GO:0006886~intracellular protein transport	36	1.02036e-05	VPS29, RAB3GAP2, CLTA, STX8, CLTB, AP1B1, SNX17, SNX8, SNX1, CTSA, NAPA, CLTC, CD74, AP3M2, AP3D1, VPS35, VPS16, SEC24C, VPS11, EHD1, IFT27, NSF, AP3B1, VPS18, STX3, MYO6, ZP2, SNX27, ZP3, SNAPIN, HERC2, WLS, SLU7, TOM1, TGFBRAP1, GGA2	2.21047	0.00319301	0.0191494
GOTERM_BP_DIRECT	GO:0006897~endocytosis	30	1.47966e-05	SNX8, SNX7, SNX3, PACSIN3, DGKD, RBSN, PIK3C3, RABGEF1, WIPF1, EHD1, CLINT1, MYO6, PIK3C2A, RUFY1, ATP6V1H, NCL, SIGLEC1, NPC1, ATP9B, RIN2, SORT1, TOM1, RIN1, LRRK2, LRP2, SCARA5, ANKFY1, LRP4, RIN3, DNM2	2.38051	0.00431916	0.027768
GOTERM_BP_DIRECT	GO:0015992~proton transport	16	1.63534e-05	SLC2A9, SLC2A13, SLC15A1, ATP6AP1, ATP6V1B2, ATP6V1D, ATP6V0B, ATP6V1F, SLC2A8, ATP6V0C, SLC2A6, SLC17A5, NNT, SLC4A11, ATP6V1E1, ATP6V0D1	3.58801	0.00447492	0.0306892
GOTERM_BP_DIRECT	GO:0019058~viral life cycle	33	1.675e-05	RPL13, CHMP6, RPL15, RPL35, VPS37B, RPL37, RPS2, TGFB1, RPS3, NDC1, NUP214, RPS29, RPS3A, RPL6, RPLP0, RPL8, RPL3, NUP37, RPL4, RPL7A, RPL12, RPSA, SLC25A6, RPS9, RPS6, RPS5, RPS18, RPS16, RPL18A, RPS14, RPS13, RPS10, KPNA2	2.25439	0.00431416	0.0314333
GOTERM_BP_DIRECT	GO:0000184~nuclear-transcribed mRNA catabolic process, nonsense-mediated decay	28	1.77421e-05	RPL13, RPL15, RPL35, RPL37, RPS2, RPS3, PARN, RPS29, RPL6, RPS3A, RPLP0, PPP2CA, RPL8, RPL3, RPL4, RPL7A, RPL12, RPSA, RPS9, RPS6, RPS5, EIF4A3, RPS18, RPS16, RPL18A, RPS14, RPS13, RPS10	2.44775	0.00431583	0.0332949
GOTERM_BP_DIRECT	GO:0001887~selenium compound metabolic process	27	2.27279e-05	RPL13, RPL15, RPL35, RPL37, KEAP1, RPS2, RPS3, RPS29, RPL6, RPS3A, RPLP0, RPL8, RPL3, RPL4, RPL7A, RPL12, PAPSS2, RPSA, RPS9, RPS6, RPS5, RPS18, RPS16, RPL18A, RPS14, RPS13, RPS10	2.46477	0.00523526	0.0426494
GOTERM_BP_DIRECT	GO:0006413~translational initiation	30	2.71233e-05	EIF4E3, COPS5, RPL13, RPL15, RPL35, RPL37, RPS2, RPS3, EIF3B, RPS29, RPS3A, EIF3H, RPL6, RPLP0, RPL8, RPL3, EIF3I, RPL4, RPL7A, RPL12, RPSA, RPS9, RPS6, RPS5, RPS18, RPS16, RPL18A, RPS14, RPS13, RPS10	2.30945	0.00593327	0.0508954
GOTERM_BP_DIRECT	GO:0034587~piRNA metabolic process	12	4.52991e-05	FKBP6, TDRD6, HENMT1, TDRD9, PIWIL1, ASZ1, PIWIL2, MOV10L1, EXD1, DDX4, POLR2B, TDRD1	4.26849	0.00942091	0.0849876
GOTERM_BP_DIRECT	GO:0008089~anterograde axon cargo transport	11	5.91645e-05	BLOC1S6, BLOC1S5, BLOC1S2, AP3M2, BLOC1S3, BLOC1S1, AP3D1, SNAPIN, DTNBP1, MGARP, AP3B1	4.53883	0.0117316	0.110987
GOTERM_BP_DIRECT	GO:0006614~SRP-dependent cotranslational protein targeting to membrane	25	7.14803e-05	RPL13, RPL15, RPL35, RPL37, RPS2, RPS3, RPS29, RPL6, RPS3A, RPLP0, RPL8, RPL3, RPL7A, RPL12, RPL4, RPSA, RPS9, RPS6, RPS5, RPS18, RPS16, RPL18A, RPS14, RPS13, RPS10	2.41017	0.0135451	0.134076
GOTERM_BP_DIRECT	GO:0043085~positive regulation of catalytic activity	19	0.00010736	RAB3GAP2, NOXO1, PSAP, DBF4, APH1B, CTSA, MMP16, TRIM23, MMP24, ATP7A, SLX4, GMFG, UBA2, GTF2F1, BCL2, PSEN2, PSENEN, NSMAF, MGST2	2.76049	0.0194386	0.201312
GOTERM_BP_DIRECT	GO:0035646~endosome to melanosome transport	7	0.000121983	ANKRD27, BLOC1S6, RAB32, BLOC1S5, BLOC1S3, AP3D1, RAB38	7.22087	0.0211842	0.228702
GOTERM_BP_DIRECT	GO:0000724~double-strand break repair via homologous recombination	29	0.000180104	RAD51D, TIPIN, RPA3, RPA1, SLX4, RPA2, MCM8, MUS81, H2AFX, ERCC4, EXO1, AP5Z1, TONSL, TP53BP1, EME1, ZSWIM7, BRIP1, SMC6, UBE2I, RMI2, HERC2, RAD54L, RAD1, DNA2, TIMELESS, RFC2, SFPQ, TOP3A, BARD1	2.12163	0.0299413	0.337496
GOTERM_BP_DIRECT	GO:0006270~DNA replication initiation	11	0.000181123	CCNE2, CDC6, POLE2, ORC4, ORC5, MCM2, POLA2, MCM10, MCM4, ORC1, MCM5	4.05253	0.0290094	0.339402
GOTERM_BP_DIRECT	GO:0055086~nucleobase-containing small molecule metabolic process	21	0.000195683	NUDT16, ADSS, GMPR2, UPP1, DCK, CTPS1, AK5, RRM2B, PNP, PPAT, GART, TK1, TYMS, ATIC, RRM2, RRM1, PUDP, ADSL, DPYD, IMPDH2, DUT	2.48995	0.0302037	0.366638
GOTERM_BP_DIRECT	GO:0016032~viral process	79	0.000261841	IL16, AP1B1, RPL13, CHMP6, RPL15, VPS37B, VPRBP, RPS2, RPS3, CBX5, TOP1, MAP3K5, DDX11, RPS3A, RPLP0, GTF2A2, PSIP1, PSMD3, H2AFX, NUP37, RPL12, CCNA2, SYK, SATB1, DDB1, SLC25A6, RBL1, CDK9, ATP6V1H, UBE2I, UBN1, PSMA2, RPS18, RPS16, RPS14, RPS13, RPS10, CTDP1, PACS1, UBE3A, ELL, RPL35, RPL37, POLR2B, NDC1, VCAM1, ATP6V0C, NUP214, SET, RPS29, RPL6, PSMB2, NELFCD, RPL8, BUB1, RPL3, RPL4, RPL7A, HS…	1.49803	0.0388496	0.490307
GOTERM_BP_DIRECT	GO:0000082~G1/S transition of mitotic cell cycle	30	0.00028572	CKS1B, DBF4, IQGAP3, POLA2, MCM10, PPAT, RPA3, RPA1, CCNE2, RPA2, TYMS, MCM8, POLE2, CDKN2D, PSMB2, ORC4, PSMD3, ORC5, ORC1, ORC3, CDC6, CDK1, SKP2, MCM2, MCM4, MCM5, PSMA2, CCNB1, DHFR, RRM2	2.03596	0.0409359	0.534909
GOTERM_BP_DIRECT	GO:0044281~small molecule metabolic process	207	0.000360188	LDHA, STAR, RPL13, RPL15, ADCY6, PTGS1, PGAM1, GGT1, AQP1, SIN3B, RPLP0, PIK3C3, NUP37, RPL12, GPT2, NUDT16, AADAC, RPS18, NNT, RPS16, RPS14, BHMT, PUDP, ADSL, HSD11B2, RPS13, RPS10, HS3ST3B1, PRODH, ADSS, COASY, CYP1B1, PFKFB4, PFKFB2, ACSBG2, ACP5, PPT1, PDSS1, PPAT, TK1, GPD1L, LPCAT1, RPS29, IDH2, GYS2, ALDH4A1, RPSA, ACACA, RPS9, HBA1, RPS6, RPS5, GART, CYP4B1, DHFR, RPL18A, TPTE2, QPRT, SGS…	1.25165	0.0497148	0.673877
GOTERM_BP_DIRECT	GO:0032467~positive regulation of cytokinesis	12	0.000416233	KIF23, KIF14, CSPP1, CDC6, SVIL, RXFP3, KIF20B, AURKB, RACGAP1, CIT, SPAST, CDC25B	3.43851	0.0554889	0.778345
GOTERM_BP_DIRECT	GO:0015031~protein transport	59	0.000487116	RAB9A, SLC15A1, PLEKHM1, RP2, CHMP6, VPS37B, VPS33B, VPS33A, DAB2, TRIM3, DNAJC13, KIAA1033, RAB23, CEP290, NUP37, RAB25, AP5M1, AP5Z1, RAB39B, STXBP2, ANKRD27, PSEN2, CCDC53, RAB17, TOM1, COMMD1, VPS26A, SDAD1, CCDC93, WASH1, SNX7, DSCR3, ARF6, PPT1, NDC1, SFT2D2, DGKD, DDX19B, RBSN, EXOC4, SNX22, EXOC3, EXOC6, CCDC22, DOPEY2, EXOC2, MYO5B, EXOC1, GDI2, NASP, RUFY1, RAB32, AP5B1, HSP90B1, RAB30,…	1.57673	0.0627333	0.91032
GOTERM_BP_DIRECT	GO:0006302~double-strand break repair	29	0.000581521	RAD51D, APLF, TIPIN, RPA3, RPA1, SLX4, RPA2, RAD21, MUS81, H2AFX, ERCC4, EXO1, MSH2, TP53BP1, EME1, BRIP1, UBE2I, RMI2, HERC2, ESCO2, RAD1, DNA2, TIMELESS, RFC2, TDP1, TOP3A, SMARCA5, KPNA2, BARD1	1.98113	0.0723235	1.08583
GOTERM_BP_DIRECT	GO:0015991~ATP hydrolysis coupled proton transport	11	0.000621078	ATP6V0C, ATP6V1A, ATP6AP1, ATP6V1E1, ATP6V0A1, ATP6V1H, ATP6V1B2, ATP6V0D1, ATP6V0A2, ATP6V0B, ATP6V1F	3.54596	0.0749335	1.15929
GOTERM_BP_DIRECT	GO:0032212~positive regulation of telomere maintenance via telomerase	11	0.000621078	CCT5, TCP1, MAP3K4, CCT4, DKC1, NEK2, CCT8, CCT3, AURKB, HNRNPA1, CTNNB1	3.54596	0.0749335	1.15929
GOTERM_BP_DIRECT	GO:0019432~triglyceride biosynthetic process	17	0.000629535	LPL, GPAT4, ACACA, ACSBG2, ACOT1, HACD1, PPT1, GPAT2, ACSF2, GPD1L, ELOVL1, ACSL1, ELOVL5, LPCAT1, FASN, ELOVL6, ACSL6	2.57888	0.0738856	1.17499
GOTERM_BP_DIRECT	GO:0006898~receptor-mediated endocytosis	29	0.000648314	PDLIM7, SNX17, PPT1, CLTC, AMN, DAB2, FOLR2, PIKFYVE, SSC4D, LOXL4, CD6, TMPRSS13, MRC1, TMPRSS2, CUBN, PRG4, TGFBR2, ARHGAP27, HBA1, SPARC, LDLRAP1, LRPAP1, HSP90B1, IGF2R, IGKV4-1, LRP2, SCARA5, DNM2, VLDLR	1.96809	0.0740282	1.20984
GOTERM_BP_DIRECT	GO:0034501~protein localization to kinetochore	6	0.000765321	CDK1, MTBP, CASC5, SPDL1, AURKB, MIS12	6.87702	0.0846129	1.4267
GOTERM_BP_DIRECT	GO:0051321~meiotic cell cycle	11	0.000814569	EXO1, CCNB3, NUMA1, SPIN1, NEK2, PPP2CA, PIWIL1, PIWIL2, H2AFX, RBM7, TDRD1	3.43851	0.0876092	1.51785
GOTERM_BP_DIRECT	GO:0006271~DNA strand elongation involved in DNA replication	11	0.000814569	RPA1, RPA2, DNA2, MCM8, RFC2, LIG1, MCM2, POLA2, MCM4, MCM5, RPA3	3.43851	0.0876092	1.51785
GOTERM_BP_DIRECT	GO:0006687~glycosphingolipid metabolic process	13	0.000907378	ARSB, STS, GM2A, PSAP, HEXB, CTSA, ASAH1, GLB1, ARSA, SMPD1, NEU1, NEU3, GBA	2.98004	0.0947866	1.6894
GOTERM_BP_DIRECT	GO:0043547~positive regulation of GTPase activity	69	0.000938846	ALS2, RAB3GAP2, RP2, IQGAP3, ARHGAP19, ARHGAP17, PLEKHG4B, RGP1, ARHGAP15, FLCN, IQGAP1, HMHA1, TBC1D13, RABGEF1, ARHGAP11A, DEPDC1B, DENND5B, PLCB1, NET1, TBC1D9B, ARHGEF3, BCR, ARHGEF19, PSD3, ARHGAP27, HERC2, ARHGAP29, ARHGAP26, DEPDC5, ARHGEF11, ANKRD27, CHRM4, FNBP1L, RIN2, TRAPPC4, RIN1, SEMA4D, DENND3, LRRK2, RIN3, KALRN, SRGAP2, TBC1D8, AGFG1, MYO9A, ADAP1, RASGRP2, CHM, TBC1D4, RAP1GAP2,…	1.47977	0.0956389	1.7475
GOTERM_BP_DIRECT	GO:0043046~DNA methylation involved in gamete generation	8	0.000961768	PRMT7, FKBP6, TDRD9, ASZ1, PIWIL2, MOV10L1, DDX4, TDRD1	4.58468	0.0956422	1.7898
GOTERM_BP_DIRECT	GO:0000083~regulation of transcription involved in G1/S transition of mitotic cell cycle	9	0.000987907	BACH1, CDK1, CDC6, TYMS, E2F4, DHFR, E2F6, RRM2, ORC1	4.03651	0.0959425	1.83802
GOTERM_BP_DIRECT	GO:0044267~cellular protein metabolic process	114	0.00118277	ATP6AP2, RPL13, RPL15, CBX4, CCT3, AURKB, PRKCSH, CBX8, ST3GAL1, TOP1, ANK1, RAD21, DDX11, ANK2, RPLP0, TGFBI, TIMM9, DYNC2H1, NUP37, RPL12, F8, DCTN6, RPS18, F5, RPS16, RPS14, RPS13, TRAPPC4, RPS10, NEU1, NEU3, ADAMTSL1, CTSA, NAPA, EIF3B, RPS29, EIF3H, RPL6, RPL8, B3GLCT, RPL3, EIF3I, RPL7A, RPL4, TUBB4B, RPSA, HERPUD1, B4GALT2, SPTBN5, TP53BP1, MGAT4C, NPL, TOMM40, RPS9, RPS6, RPS5, CCT5, DNAJ…	1.33179	0.111326	2.19677
GOTERM_BP_DIRECT	GO:1990126~retrograde transport, endosome to plasma membrane	7	0.0012394	ANKRD27, VPS29, WASH1, SNX27, SNX17, VPS35, VPS26A	5.15776	0.113904	2.30079
GOTERM_BP_DIRECT	GO:0006139~nucleobase-containing compound metabolic process	11	0.00135034	TYMS, SLC23A1, DDX11, METTL4, ATIC, UPP1, CTPS1, TPMT, PNP, TK1, DUT	3.24202	0.120936	2.50427
GOTERM_BP_DIRECT	GO:0006281~DNA repair	56	0.0016317	BACH1, MMS19, RAD51D, KIF22, COPS5, UVRAG, RPS3, FANCE, H2AFX, FANCG, CDK1, POLI, DTL, DDB1, LIG1, CDK9, RMI2, MBD4, UBE2I, HERC2, RAD1, FAAP100, TIMELESS, RFC2, TOP3A, SMARCA5, RUVBL2, KPNA2, TIPIN, FAAP24, RRM2B, POLR2B, RPA3, RPA1, RPA2, SLX4, POLE2, MUS81, ERCC4, RECQL4, EXO1, MSH6, MSH2, TP53BP1, NFRKB, PIF1, EME1, BRIP1, TRIM25, RAD54L, DNA2, TDP1, PARPBP, SUPT16H, CHAF1B, BARD1	1.52018	0.141409	3.01855
GOTERM_BP_DIRECT	GO:0035338~long-chain fatty-acyl-CoA biosynthetic process	12	0.00172412	ELOVL1, ACSL1, ELOVL5, ACACA, FASN, ACSBG2, ACOT1, HACD1, PPT1, ELOVL6, ACSL6, ACSF2	2.94729	0.145936	3.1869
GOTERM_BP_DIRECT	GO:0055085~transmembrane transport	86	0.00183384	SLC9A7, SLC44A2, SLC15A1, SLC22A13, TRPV1, AQP8, ATP6AP1, ADCY6, AQP1, SLC1A4, SLC2A8, SLC2A6, MCOLN3, SLC24A2, SLC2A1, SLC9B2, ATP8B2, SLC4A2, NUP37, SV2B, MCOLN2, SLC22A5, SLC8B1, ATP6V0D1, SLC1A1, SLC22A2, SLC43A3, SGK3, SLC25A6, SLC3A2, ATP6V1H, ABCC12, OSTM1, ATP6V1D, TRPM2, ATP6V1F, ATP6V1A, RYR3, TF, SLC2A13, AVPR2, CLCN2, MFSD1, ATP6V1G1, ATP6V1B2, TPCN1, ATP6V0B, ATP6V0C, NDC1, NUP214, S…	1.37968	0.151574	3.38642
GOTERM_BP_DIRECT	GO:0016197~endosomal transport	15	0.00205056	AP5Z1, ALS2, WASH1, SNX27, SNX17, CHMP6, VPS37B, WAS, AP5B1, RBSN, RAB35, BLOC1S1, KIAA1033, TOM1, AP5M1	2.49569	0.164849	3.77938
GOTERM_BP_DIRECT	GO:0036297~interstrand cross-link repair	12	0.00211722	RAD51D, RPA1, SLX4, RPA2, FAAP100, EME1, MUS81, FAAP24, FANCE, FANCG, ERCC4, RPA3	2.87875	0.166696	3.89993
GOTERM_BP_DIRECT	GO:0006665~sphingolipid metabolic process	18	0.0022359	ARSB, STS, GM2A, PSAP, SPTLC3, SGPP2, HEXB, CTSA, PLPP3, ASAH1, GLB1, SERINC3, SERINC1, SMPD1, ARSA, NEU1, NEU3, GBA	2.2371	0.17212	4.11423
GOTERM_BP_DIRECT	GO:0032418~lysosome localization	5	0.00241573	TMEM106B, LAMTOR1, RAB34, VPS33B, VPS33A	7.36823	0.181471	4.43807
GOTERM_CC_DIRECT	GO:0005765~lysosomal membrane	83	3.00928e-24	SLC44A2, AP1B1, PLEKHM1, VPS33B, SLC26A11, VPS33A, SLC2A8, DIRC2, DAB2, TMEM9B, DNAJC13, VPS16, AP5M1, ATP6V0D1, VPS11, NSF, AHNAK, PQLC2, AP3B1, MYO6, ATP6V1H, VPS41, OSTM1, ATP6V1D, DEPDC5, TMEM106B, ATP6V1A, NPC1, IGF2R, SORT1, NEU1, MFSD12, WDR41, ANKFY1, CLN5, STX8, STK11IP, GDAP2, SLC38A9, TMEM63A, RRAGA, ATP6V1G1, ATP6V1B2, CD74, TPCN1, ATP6V0C, SLC29A3, BLOC1S1, AP3D1, SLC30A2, WDR11, VPS…	3.42726	2.28705e-21	4.58812e-21
GOTERM_CC_DIRECT	GO:0070062~extracellular exosome	392	4.9953e-19	LDHA, LSM6, RP2, RPL15, PTGS1, PGAM1, CTNNB1, KIFC3, RPLP0, RPL12, TNIK, PTPRF, PTPRO, ST13, SPAG9, RPS18, NPC1, NPC2, RPS16, SERPINF2, RPS14, RPS13, RPS10, ADSS, ACP5, ARF6, PPT1, NAGK, ATP6V0C, SYPL1, RPS29, FAM213A, NAGA, TUBB4B, RPSA, ASXL1, ACACA, RPS9, HBA1, SERPINI1, UBE2L3, RPS5, VDAC1, GART, HEBP2, HEBP1, TGFBR3, PAPPA2, FCGBP, SGSH, SRSF1, PDIA3, LXN, ASAH1, SIRPB1, MMP24, MTHFD1, SLC23…	1.50233	1.89821e-16	7.61612e-16
GOTERM_CC_DIRECT	GO:0005829~cytosol	430	3.93198e-16	ALS2, LDHA, RPL13, LSM6, RPL15, PGAM1, CTNNB1, AGTR1, HMHA1, MAP3K5, WDR73, RPLP0, PIK3C3, SH3BGR, RPL12, LSM1, ITFG2, CDCA3, SYK, SKP2, VPS41, NCAPD2, ST13, SPAG9, RPS18, RPS16, RCC2, RPS14, RPS13, ADSL, TRAPPC4, RPS10, MAPK7, ADSS, HSD17B14, ACSBG2, ACP5, PPT1, RILPL1, NPHP4, RPS29, NUDC, TUBB4B, RPSA, DHX9, TGFBR2, ACACA, NUF2, RPS9, SPDL1, HBA1, RPS6, RPS5, GART, UBA2, BACH1, TRPV1, KCNAB1, M…	1.41847	1.12466e-13	6.77236e-13
GOTERM_CC_DIRECT	GO:0016020~membrane	274	1.07616e-13	ALS2, LDHA, RPL13, PPP1R21, CHMP6, RPL15, ADCY6, UTRN, PGAM1, INTS2, CTNNB1, HMHA1, INTS5, RPLP0, PIK3C3, CEP290, RPL12, F11, GTPBP4, BCR, AARS, VPS41, NKTR, NCAPD2, CD38, RPS18, NPC1, NNT, RPS16, MED15, RCC2, F5, MED16, RPS14, SERBP1, RPS13, RPS10, TGFBRAP1, GLG1, LMNB1, ITGA11, ACSBG2, ARF6, PPT1, COIL, CD74, NPHP4, LPCAT1, RECQL4, RPSA, DHX9, TRPC6, NUF2, RPS9, HBA1, HGF, RPS6, LARP4B, RPS5, H…	1.52957	2.04403e-11	1.64024e-10
GOTERM_CC_DIRECT	GO:0005654~nucleoplasm	339	7.56506e-12	RPP38, MEF2C, RAD51D, KIAA0556, LSM6, UTRN, AURKB, SLC26A11, CTNNB1, PGR, SIN3B, DDX11, CDCA2, NUP37, H2AFX, ITFG2, CCNA2, INA, NUDT16, POLI, TNIK, LIG1, SKP2, ZHX3, TOX2, ESCO2, NCAPD2, RAD1, FAAP100, DCAF7, MED15, SPAG5, RFC2, MED16, MAPK7, COASY, FIP1L1, LMNB1, ELL, DUSP10, MYEF2, COIL, VPS72, FOXH1, RILPL1, WDHD1, NUDC, ZC3H14, DHX9, AEBP2, ZBTB48, TP53BP1, EME1, CDC20, HNRNPA1, RAD54L, NKX6-…	1.40473	1.14989e-09	1.15341e-08
GOTERM_CC_DIRECT	GO:0005764~lysosome	54	2.49062e-10	ARSB, RAB9A, HPS4, UVRAG, HPS1, SYT7, VPS33B, FLCN, VMA21, AP5M1, VPS16, VPS11, MAN2B1, DPP7, STS, CTSS, ARRDC3, DEPDC5, ANKRD27, NPC1, NPC2, PRDX6, PRCP, CTSD, CTSC, NEU1, CTSB, LRRK2, CLN5, SLC38A9, CPQ, IFI30, ACP5, RRAGA, CTSA, PPT1, TPCN1, RRAGC, SIAE, NAGA, AGA, VPS18, LAMTOR4, LAMTOR1, MANBA, LAMP1, LAMP2, CCDC115, GLMP, SMPD1, ARSA, LRP2, CTNS, DRAM1	2.54691	3.15479e-08	3.79735e-07
GOTERM_CC_DIRECT	GO:0043202~lysosomal lumen	28	2.41509e-09	SGSH, ARSB, GM2A, HEXB, IFI30, CTSA, PPT1, CD74, ASAH1, PLBD2, GLB1, SCARB2, HSPA8, GBA, IDUA, CUBN, PSAP, GYG1, CTSS, TCN2, FUCA1, GNS, LAMP2, BGN, SMPD1, ARSA, CTSD, NEU1	3.66838	2.6221e-07	3.68218e-06
GOTERM_CC_DIRECT	GO:0005737~cytoplasm	555	4.12423e-09	MEF2C, TTI1, RP2, PTGS1, PGAM1, VPRBP, TESPA1, CTNNB1, TBPL2, MAP3K4, RPLP0, CDCA2, LSM1, CCNA2, SYK, IKBKAP, LRRC6, TNIK, SKP2, NCAPD2, ST13, SPAG9, FAAP100, DCAF7, TAGLN, MED15, SPAG5, RPS14, ROR1, VGLL2, MAPK7, RTP3, DBNDD1, ADSS, CCDC96, HSPBAP1, PABPC4, ACSBG2, DUSP10, MYEF2, ADAP1, RILPL1, DUSP19, RPS29, FAM213A, NAGA, OBSL1, ARHGEF10L, NUDC, IQSEC2, ZC3H14, RECQL4, RPSA, DHX9, CCDC81, EME1…	1.22728	3.91801e-07	6.28803e-06
GOTERM_CC_DIRECT	GO:0030496~midbody	36	4.57802e-09	KIF23, PRC1, NEK2, UVRAG, VPS37B, KEAP1, ARF6, AURKB, FLCN, IQGAP1, CYLD, DDX11, KLHL9, PIK3C3, SLC2A1, KIF14, CDK1, CENPE, HEPACAM2, RACGAP1, ANXA2, HSP90B1, RAB11FIP3, RCC2, SPAG5, CLIC4, PLK1, SVIL, KIF20B, PTCH1, CTDP1, MAPRE3, SPAST, KIF20A, MYH10, DNM2	2.98466	3.86589e-07	6.97992e-06
GOTERM_CC_DIRECT	GO:0005813~centrosome	77	1.19996e-08	RAD51D, ALS2, KIF23, MAD1L1, NIT2, CEP76, UVRAG, WDR81, CTNNB1, KIFC3, CEP70, SLC1A4, CEP290, TUBG1, IFT27, ATP6V0D1, TSEN2, CCDC28B, CDK1, C2CD3, DTL, SGOL1, NEK10, DCTN6, HEPACAM2, DIS3L, ATP6V1D, TMEM67, RAB11FIP3, CLIC4, PSEN2, RGCC, HAUS7, PDE4DIP, CTDP1, SPAST, HAUS4, HAUS6, USP2, NEK2, CCDC14, HAUS2, CETN3, NCKAP5L, CYLD, RILPL1, NUMA1, NPHP4, CEP57, BLOC1S2, NCAPG, OBSL1, RAP1GAP2, TRAF5,…	1.96426	9.11972e-07	1.82953e-05
GOTERM_CC_DIRECT	GO:0005769~early endosome	47	1.34576e-07	VPS29, ALS2, TF, STX8, WASH1, CCDC93, SNX17, UVRAG, ARF6, SNX3, VPS33A, VCAM1, TRIM3, TRAK2, PACSIN2, FAM109A, RABGEF1, KIAA1033, NEURL1B, VPS35, VPS16, ATP6V0D1, VPS11, WDFY2, VPS18, SGK3, SNX27, VPS41, WLS, ARRDC3, LDLRAP1, ANXA2, ANKRD27, RAB32, CORO1A, IGF2R, CCDC53, RAB17, SORT1, TOM1, TGFBRAP1, COMMD1, RAB38, CTNS, VPS26A, ANKFY1, RIN3	2.28793	9.29792e-06	0.000205182
GOTERM_CC_DIRECT	GO:0005730~nucleolus	121	5.51601e-07	RPP38, LSM6, FGF13, VPRBP, MBIP, MCM10, CBX5, WDR74, TOP1, DAB2, G2E3, DDX11, PSIP1, EED, ORC4, HIRIP3, ORC1, NUDT16, IKBKAP, GTPBP4, DTL, SKP2, PPP1CB, MRTO4, TIMELESS, RCC2, RPS14, SMARCA5, RPS13, RPS10, SMARCA4, HMGB2, SDAD1, NEK2, NOC3L, COIL, SPC24, HNRNPM, PELP1, FRG1, RPL8, RPL3, RPL4, RPL7A, KRI1, ZC3H14, DHX9, TBL3, NIN, EME1, ACACA, RPS9, ABHD14B, SNAPIN, RPS6, RPF2, LARP4B, DDX56, FAM6…	1.56785	3.49342e-05	0.000841
GOTERM_CC_DIRECT	GO:0042470~melanosome	27	8.1279e-07	TYRP1, PDIA3, HPS4, NAP1L1, ATP6V1B2, CLTC, SYNGR1, CANX, SLC1A4, SYPL1, SLC2A1, FASN, HSPA8, SLC3A2, ANXA2, ANKRD27, RAB32, LAMP1, HSP90B1, CCT4, RAB35, RAB17, CTSD, ATP6V0A1, CTSB, RAB38, CTNS	2.92374	4.75159e-05	0.00123922
GOTERM_CC_DIRECT	GO:0010008~endosome membrane	40	9.08695e-07	VPS29, TF, TYRP1, PLEKHM1, ATP6AP1, SNX17, CHMP6, SNX1, VPS37B, SNX3, AMN, DTNBP1, ATP6V0B, TPCN1, ATP6V0C, DNAJC13, RBSN, PIKFYVE, RAB23, AP3D1, SPG21, EHD1, ATP6V0D1, MRC1, LAMTOR3, CUBN, LAMTOR2, GOLIM4, VPS41, FIG4, LAMP1, RAB35, SORT1, ATP6V0A1, COMMD1, ANTXR1, VPS26A, GGA2, ANKFY1, ATP6V0A2	2.31959	4.93279e-05	0.00138544
GOTERM_CC_DIRECT	GO:0005925~focal adhesion	68	9.9412e-07	KIF23, KIF22, PDLIM7, PDIA3, TLN2, PIP5K1C, CLTC, RPS2, IQGAP1, CTNNB1, RPS3, DAB2, PACSIN2, RPS3A, RPLP0, SNTB1, SLC4A2, RPL12, AHNAK, ACTN2, ARHGAP24, FLNC, PPP1CB, ARHGAP26, EPB41L2, ARPC1B, RPS18, RPS16, RPS14, IGF2R, EPB41L5, RPS13, HSPB1, ADAM17, RPS10, LCP1, TNC, FHL3, ITGA11, KEAP1, ARF6, RDX, APBB1IP, ATP6V0C, NUP214, RPS29, RPL6, RPL8, TGM2, RPL3, SCARB2, RPL7A, RPL4, YES1, HSPA8, GDI2,…	1.84558	5.03675e-05	0.00151568
GOTERM_CC_DIRECT	GO:0043186~P granule	9	1.08724e-05	TDRD6, HENMT1, TDRD9, PIWIL1, PIWIL2, MOV10L1, EXD1, DDX4, TDRD1	6.82207	0.000516307	0.0165754
GOTERM_CC_DIRECT	GO:0043231~intracellular membrane-bounded organelle	80	3.20953e-05	MEF2C, CLTA, TSPO, CLTB, FOXK2, PTGS1, CLTC, SLC26A11, GLB1, NOV, PHC3, DAB2, DNAJC13, PACSIN2, MPV17L, SPG21, DPP7, CLINT1, PQLC2, STS, POLI, DTL, LIG1, MTA3, MPP4, CDK9, OSTM1, CTSS, RAD1, TMEM106B, RAB11FIP3, TRIM33, GRN, ZDHHC13, CCDC53, SLU7, NEU1, CTSB, NEU3, VPS26A, KMT2E, VPS29, GLTSCR2, STK11IP, CYP1B1, AGFG1, SNX8, SNX17, ABHD5, TIPIN, RRAGA, SNX1, IFI30, FAAP24, CTSA, WBP11, ANLN, ATP6…	1.59281	0.00143384	0.0489231
GOTERM_CC_DIRECT	GO:0005819~spindle	26	4.09019e-05	KIF23, MMS19, HAUS4, MAD1L1, SPIN1, HAUS6, PRC1, CBX3, TTK, AURKB, CLTC, CYLD, NUMA1, CDC20, HEPACAM2, GSG2, CSPP1, MAD2L1BP, PLK1, HSPB1, HAUS7, MAP7D1, CTDP1, SPAST, KIF20A, MYH10	2.44172	0.00172551	0.0623432
GOTERM_CC_DIRECT	GO:0022627~cytosolic small ribosomal subunit	14	6.19125e-05	RPSA, RPS18, RPS16, RPS29, RPS3A, RPS14, RPS13, RPS9, RPS10, HBA1, RPS2, RPS6, RPS5, RPS3	3.62365	0.00247351	0.0943537
GOTERM_CC_DIRECT	GO:0005770~late endosome	26	7.50428e-05	VPS29, TF, STX8, RAB9A, WASH1, SLC38A9, UVRAG, VPS33B, VPS33A, CD74, PIK3C3, SLC30A2, VPS35, AP5M1, VPS16, VPS11, SLC31A2, VPS18, LAMTOR2, ATP7A, ANKRD27, LAMP1, LAMP2, IGF2R, CTNS, ATP7B	2.35825	0.00284767	0.114353
GOTERM_CC_DIRECT	GO:0000922~spindle pole	23	9.21316e-05	MAD1L1, CDC6, PRC1, NIN, CKAP5, NEK2, SGOL1, SPDL1, CDC20, CDC25B, CTNNB1, FRY, CCNB1, CSPP1, NUMA1, MAD2L1, WDR73, DDX11, SPAG5, PLK1, PPP2CA, LRMP, CTDP1	2.4906	0.00332889	0.140377
GOTERM_CC_DIRECT	GO:0000776~kinetochore	18	0.000171303	KAT8, MAD1L1, KIF22, NEK2, SGOL1, CENPE, AURKB, WDR81, CENPI, CBX5, KIF2C, MAD2L1, PLK1, SPAG5, PSEN2, BUB1, MTBP, NUP37	2.76838	0.00590077	0.26086
GOTERM_CC_DIRECT	GO:0031083~BLOC-1 complex	8	0.000211392	BLOC1S6, BLOC1S5, BLOC1S2, BLOC1S3, BLOC1S1, KIAA1033, SNAPIN, DTNBP1	5.65979	0.00696153	0.321816
GOTERM_CC_DIRECT	GO:0031902~late endosome membrane	21	0.000255496	VPS18, STX8, LAMTOR1, OSBPL9, CHMP6, VPS37B, VPS41, VPS33B, FIG4, CYB561A3, VPS33A, ANXA2, TMEM106B, LAMP2, NPC1, SLC29A3, PIKFYVE, AP5M1, VPS16, VPS11, RNF13	2.44895	0.00805909	0.388836
GOTERM_CC_DIRECT	GO:0030136~clathrin-coated vesicle	15	0.000438841	VPS18, PIK3C2A, VPS41, SNX3, CLTC, VPS33B, VPS33A, DAB2, FAM109A, SORT1, VPS16, VPS11, CLINT1, GGA2, FCHO1	2.89421	0.0132551	0.666995
GOTERM_CC_DIRECT	GO:0005768~endosome	36	0.000672915	VPS29, AVPR2, STX8, SNX17, SNX7, ADCY6, VPS37B, ARF6, LPAR1, TPCN1, BLOC1S6, CCDC120, PACSIN3, RBSN, KIAA1033, CCDC22, VPS35, VPS11, STS, ANXA1, ARRDC3, TCN2, ANXA2, RAB11FIP3, ATP9B, CCDC115, ATP6V1E1, IGF2R, SMPD1, SPTBN2, TOM1, LRRK2, LRP2, VPS26A, SPAST, DNM2	1.8106	0.0194841	1.02106
GOTERM_CC_DIRECT	GO:0042383~sarcolemma	20	0.000817139	SLC8A1, UTRN, ADCY6, ANXA1, FLNC, AQP1, DTNBP1, GHRHR, ANXA2, VCAM1, LAMP1, BGN, CHRM4, ANK1, ANK2, SNTB1, POPDC2, CTSB, SLC8B1, AHNAK	2.30698	0.0227476	1.23863
GOTERM_CC_DIRECT	GO:0071986~Ragulator complex	5	0.00100615	LAMTOR3, LAMTOR4, LAMTOR1, SLC38A9, LAMTOR2	8.84343	0.0269535	1.52308
GOTERM_CC_DIRECT	GO:0030897~HOPS complex	7	0.00106699	VPS18, UVRAG, VPS41, VPS16, VPS11, VPS33B, VPS33A	5.30606	0.0275896	1.61448
GOTERM_CC_DIRECT	GO:0005874~microtubule	45	0.00129598	GAS2L3, KIF23, HAUS4, KIF22, SHROOM2, HAUS6, NEK2, CRHBP, DNAH17, FGF13, DNAH2, CCT3, WDR81, TTLL1, IQGAP1, KIFC3, TTLL11, MAP1LC3C, CEP57, DYNC2H1, DCX, NUDC, TUBB4B, KIF14, SLC8A1, TCP1, NIN, CENPE, RACGAP1, TRIM63, CENPJ, CSPP1, CCT5, CCT4, RCC2, TBCB, NAV1, CCT8, KIF20B, GAS2L1, HAUS7, SPAST, KIF20A, DNM2, SEPT9	1.62985	0.0323191	1.9578
GOTERM_CC_DIRECT	GO:0030424~axon	39	0.00199787	ALS2, CADM2, KCNA2, SLC38A7, HCFC1, FGF13, PPT1, WDR81, CANX, DTNBP1, TGFB1, IQGAP1, NOV, BLOC1S6, BLOC1S5, AP3M2, BLOC1S2, BLOC1S3, BLOC1S1, VPS16, GSTO1, LSM1, MGARP, OLFM1, AP3B1, MYO6, NCDN, SACS, SNAPIN, STAT1, PTPRO, LDLRAP1, CORO1A, KIF20B, CNTN4, SPG11, LRRK2, IGSF9, MYH10	1.66214	0.0478466	3.0031
GOTERM_CC_DIRECT	GO:0071546~pi-body	5	0.00217237	ASZ1, PIWIL2, MOV10L1, DDX4, TDRD1	7.58008	0.0503388	3.26136
GOTERM_CC_DIRECT	GO:0000779~condensed chromosome, centromeric region	5	0.00217237	SGOL1, CBX3, CENPE, AURKB, NCAPD2	7.58008	0.0503388	3.26136
GOTERM_CC_DIRECT	GO:0000784~nuclear chromosome, telomeric region	24	0.00226281	RAD51D, CDK1, HIST1H2AA, MSH2, TP53BP1, PIF1, DDB1, CBX3, MCM2, PPP1CB, MCM4, POLR2B, MCM5, CBX5, RPA1, RPA2, DNA2, SLX4, ORC4, ORC5, THOC5, ORC1, ERCC4, ORC3	1.95916	0.0508346	3.39495
GOTERM_CC_DIRECT	GO:0030904~retromer complex	8	0.00230393	VPS29, SNX27, SNX8, SNX1, VPS35, SNX3, VPS26A, ANKFY1	4.04271	0.0502524	3.45563
GOTERM_CC_DIRECT	GO:0071339~MLL1 complex	9	0.00263721	KAT8, PRPF31, RBBP5, TAF4, E2F6, PELP1, HCFC1, RUVBL2, TEX10	3.53737	0.0557278	3.94619
GOTERM_CC_DIRECT	GO:0005884~actin filament	13	0.00273304	VPS18, ACTN2, KEAP1, DAPK3, IQGAP1, CORO1B, CORO1A, TSC1, WIPF1, VPS16, YES1, LCP1, RCSD1	2.65303	0.056139	4.08679
GOTERM_CC_DIRECT	GO:0015630~microtubule cytoskeleton	24	0.00305832	GAS2L3, PRC1, CKAP5, VPS41, CENPE, MCM2, TACC3, IQGAP1, PKNOX2, KIF2C, CCNB2, TIMELESS, CEP57, TBCB, CLIC4, PLK1, PPP2CA, GTF2F2, AAMP, WDR11, MAP7D1, MAPRE3, SPAST, SPTAN1	1.91497	0.0609774	4.56266
GOTERM_MF_DIRECT	GO:0005515~protein binding	1002	1.56705e-19	MEF2C, TTI1, LDHA, CRHBP, PGAM1, VPRBP, HMHA1, AGTR1, MAP3K5, MAP3K4, RPLP0, PIK3C3, TMEM14A, IKBKAP, LRRC6, PCID2, F8, VPS41, EXD1, NCAPD2, RAD1, NPC1, FAAP100, NPC2, DCAF7, RCC2, F5, TAGLN, MED15, MED16, SERPINF2, ROR1, MAPK7, HSPBAP1, ADSS, HSD17B14, PABPC4, CACNB2, ARF6, VPS72, FOXH1, DUSP19, LYL1, OBSL1, RECQL4, ZC3H14, DHX9, ARHGEF39, ASXL1, ACACA, TMEM110, HBA1, ATP11C, UBE2L3, USF2, FNIP1…	1.19992	2.09201e-16	2.567e-16
GOTERM_MF_DIRECT	GO:0005524~ATP binding	201	9.30284e-08	RAD51D, ADCY6, VPRBP, AURKB, CCT3, KIFC3, MAP3K5, MAP3K4, DDX11, WNK4, PIK3C3, DYNC2H1, SYK, BCR, TNIK, LIG1, AARS, PIM3, WNK3, ABCC12, RFC2, ROR1, MAPK7, COASY, PFKFB4, NEK2, DNAH17, PFKFB2, TDRD9, ACSBG2, STK17A, NAGK, EPHB4, MYO9A, TK1, RECQL4, DHX9, TGFBR2, ACACA, TRIO, ATP11C, AFG3L2, UBE2L3, RAD54L, DDX4, GART, CCT5, CCT4, NOLC1, EPHA8, UBA2, CCT8, CLCN7, SEPHS2, TRPV1, TTLL1, MTHFD1, SLC22…	1.42847	6.20945e-05	0.000152391
GOTERM_MF_DIRECT	GO:0003779~actin binding	52	1.08193e-05	GAS2L3, TLN2, RP2, UTRN, SNTB1, VPS16, MKL1, MYO6, CLMN, NCALD, ACTN2, WAS, EPB41L2, SMTN, XIRP1, TAGLN, PLEKHH2, SCIN, FHOD3, LRRK2, LCP1, ABLIM1, SHROOM2, WASH1, CALD1, ABLIM3, FHL3, RDX, ANLN, MYO9A, FRG1, WIPF1, MYO5B, PSTPIP2, FGD4, INF2, PHACTR2, VPS18, CAP2, SPTBN5, TRPC6, COTL1, MPRIP, DNASE1, SYNE1, CORO1A, GMFG, MYPN, SPTBN2, MYLK, SPTAN1, MYH10	1.88897	0.00480305	0.0177218
GOTERM_MF_DIRECT	GO:0044822~poly(A) RNA binding	150	1.78588e-05	FASTKD3, RPL13, XPO5, SNRPD3, LSM6, RPL15, RBM7, CCT3, PNN, TOP1, RPLP0, PSIP1, RPL12, LSM1, NQO1, API5, GTPBP4, TBRG4, MRTO4, RPS18, RBPMS, RPS16, PARP12, RCC2, RPS14, SERBP1, SNRPB, HSPB1, RPS13, MFAP1, RPS10, FIP1L1, HMGB2, PABPC4, TDRD9, NOC3L, MYEF2, HNRNPM, DDX46, DDX49, PELP1, FRG1, EIF3H, RPL6, RPL8, RPL3, RPL4, RPL7A, KRI1, MEPCE, ZC3H14, RPSA, C7ORF50, DHX9, TBL3, NTPCR, MTHFSD, RPS9, U…	1.3963	0.00594269	0.0292506
GOTERM_MF_DIRECT	GO:0046961~proton-transporting ATPase activity, rotational mechanism	10	0.000156989	ATP6V0C, ATP6V1A, ATP6AP1, ATP6V1E1, ATP6V0A1, ATP6V1H, ATP6V1B2, ATP6V0A2, ATP6V0B, ATP6V1F	4.5329	0.041053	0.256856
GOTERM_MF_DIRECT	GO:0019899~enzyme binding	53	0.000168284	ATP6AP2, SNRPD3, CBX4, CBX3, RPS2, TGFB1, RPS19BP1, RPS3, CTNNB1, PDCD2, PGR, PRMT1, ANK1, ANK2, TRAK2, H2AFX, SLC4A2, PLCB1, AR, BCR, NOXO1, PRKCH, UBE2I, DIS3L, NPC2, IGF2R, SORT1, PDE4DIP, SLC27A2, KMT2E, HACD1, RPA2, TSPAN33, HOXA9, SCARB2, YES1, HSPA8, ACSL6, AXIN1, KAT8, MSH2, TRIO, SPDL1, CDC20, COTL1, UBE2L3, STAT1, LGALS9, LAMP1, LAMP2, KDM4C, SLC18A1, DNM2	1.69497	0.036754	0.275312
GOTERM_MF_DIRECT	GO:0003723~RNA binding	66	0.000357573	SRSF1, GTF3A, CNOT8, CRNKL1, XPO5, RPL13, LSM6, SNRPD3, RPL15, ZMAT2, SPI1, MOV10L1, RPS3, PUS7L, DKC1, DDX11, RPS3A, IMPDH2, RBM44, NOL9, RBM45, EXD1, DIS3L, NCL, SMN1, LARP6, RPS16, SMARCE1, RPS14, PABPN1L, THOC5, ADAD2, NANOS3, AGFG1, ADAD1, PUS10, SNU13, NUFIP1, RPL37, PATL2, HNRNPM, METTL3, RPL6, DDX19B, RPL8, RPL3, DAZL, RPL7A, RPL4, SNRNP70, WDHD1, ADARB1, HENMT1, ELAVL1, SF3A1, RPS5, HNRN…	1.54976	0.0659323	0.584135
GOTERM_MF_DIRECT	GO:0003688~DNA replication origin binding	6	0.000728364	ORC4, ORC5, MCM2, MCM10, MCM5, ORC3	6.95045	0.114489	1.18648
GOTERM_MF_DIRECT	GO:0004185~serine-type carboxypeptidase activity	7	0.00117157	SCPEP1, CPXM1, PRCP, CTSA, CPD, DPP7, CPVL	5.21284	0.159606	1.90196
KEGG_PATHWAY	hsa04142:Lysosome	49	2.32354e-18	SGSH, ARSB, CLTA, CLTB, GM2A, AP1B1, ATP6AP1, HEXB, ACP5, PPT1, CTSA, CLTC, ASAH1, ATP6V0B, GLB1, ATP6V0C, AP3M2, NAGA, AP3D1, SCARB2, MAN2B1, ATP6V0D1, GBA, AP3B1, IDUA, AGA, PSAP, ATP6V1H, CTSS, MANBA, GNS, LAMP1, LAMP2, SLC17A5, NPC1, NPC2, IGF2R, SMPD1, ARSA, SORT1, ATP6V0A1, CTSD, CTSC, NEU1, CTSB, CTNS, GGA2, ATP6V0A2, CLN5	4.04489	6.52914e-16	3.07395e-15
KEGG_PATHWAY	hsa04110:Cell cycle	31	3.01847e-06	E2F2, MAD1L1, E2F4, E2F5, DBF4, TTK, TGFB1, CCNE2, RAD21, CDKN2D, BUB1, ORC4, ORC5, CCNA2, ORC1, ORC3, CDK1, CDC6, RBL1, SKP2, CDC20, MCM2, MCM4, MCM5, WEE2, CDC25B, CCNB1, CCNB3, MAD2L1, CCNB2, PLK1	2.4971	0.000424006	0.00399325
KEGG_PATHWAY	hsa04721:Synaptic vesicle cycle	20	6.86585e-06	CLTA, CLTB, STX3, ATP6V1H, NAPA, ATP6V1B2, ATP6V1G1, CLTC, ATP6V1D, ATP6V0B, ATP6V1F, ATP6V0C, ATP6V1A, ATP6V1E1, ATP6V0A1, SLC18A1, ATP6V0D1, NSF, ATP6V0A2, DNM2	3.17092	0.000642897	0.00908288
KEGG_PATHWAY	hsa00511:Other glycan degradation	9	0.000168458	AGA, HEXB, NEU1, MAN2B1, NEU3, FUCA1, MANBA, GLB1, GBA	4.9942	0.0117654	0.222634
KEGG_PATHWAY	hsa00670:One carbon pool by folate	9	0.000404374	MTHFD1, TYMS, SHMT1, ALDH1L1, DHFR, ATIC, FTCD, ALDH1L2, GART	4.49478	0.0224741	0.533652
KEGG_PATHWAY	hsa05110:Vibrio cholerae infection	15	0.00051601	SLC12A2, ATP6AP1, ATP6V1H, ATP6V1B2, ATP6V1G1, ATP6V1D, ATP6V0B, ATP6V1F, ATP6V0C, ATP6V1A, ATP6V1E1, PLCG2, ATP6V0A1, ATP6V0D1, ATP6V0A2	2.82691	0.0238829	0.680513
KEGG_PATHWAY	hsa03460:Fanconi anemia pathway	15	0.00051601	POLI, EME1, FAAP24, BRIP1, RMI2, RPA3, RPA1, SLX4, RPA2, FAAP100, TOP3A, MUS81, FANCE, FANCG, ERCC4	2.82691	0.0238829	0.680513
KEGG_PATHWAY	hsa05120:Epithelial cell signaling in Helicobacter pylori infection	17	0.000717317	ATP6AP1, CXCL8, ATP6V1H, ATP6V1B2, ATP6V1G1, ATP6V1D, ATP6V0B, ATP6V1F, ATP6V0C, ATP6V1A, ATP6V1E1, PLCG2, ADAM17, ATP6V0A1, CSK, ATP6V0D1, ATP6V0A2	2.53437	0.0283946	0.944832
KEGG_PATHWAY	hsa03010:Ribosome	27	0.000737548	RPL13, RPL15, RPL35, RPL37, RPL22L1, RPS2, RPS3, MRPL11, RPS29, RPL6, RPS3A, RPLP0, RPL8, RPL3, RPL4, RPL7A, RPL12, RPSA, RPS9, RPS6, RPS5, RPS18, RPS16, RPL18A, RPS14, RPS13, RPS10	1.99768	0.025583	0.97136
KEGG_PATHWAY	hsa04966:Collecting duct acid secretion	10	0.000846014	ATP6V0C, ATP6V1A, ATP6V1E1, ATP6V0A1, ATP6V1B2, ATP6V1G1, ATP6V0D1, ATP6V1D, ATP6V0A2, ATP6V1F	3.69941	0.0260795	1.11347
KEGG_PATHWAY	hsa03030:DNA replication	11	0.00212871	RPA1, RPA2, DNA2, POLE2, RFC2, LIG1, MCM2, POLA2, MCM4, MCM5, RPA3	3.05201	0.0581229	2.77984

## Sheet: Enriched in Seg1 vs 4
Category	Term		Count	PValue	Genes	Fold Enrichment	Benjamini	FDR
GOTERM_BP_DIRECT	GO:0044281	small molecule metabolic process	306	1.22715e-37	SC5D, ADCY2, CHIA, BTD, PTGS2, ADCY8, VAPB, ADCY6, PGAM1, SGMS1, PRKG2, GPCPD1, OGDH, BBOX1, GLDC, APOB, GOT1, COL4A3BP, CYP7A1, INSIG1, NT5C2, RAPGEF4, GXYLT1, SMOX, SGPL1, PLD1, BSG, CYP1A1, GATM, PIK3CB, ABCB11, SUCLG2, SUCLG1, LPCAT3, LPCAT4, GLTP, CD36, MGAM, BHMT, DLD, MDH1, CHKA, ENPP7, GGCT, ENPP1, RBP1, PFKFB3, FDX1, RBP2, ALDOB, OCRL, HADHA, ADA, HNMT, CDA, IDH1, GCSH, AGRN, FH, GPD1, A…	2.05284	5.43749e-34	2.30563e-34
GOTERM_BP_DIRECT	GO:0044255	cellular lipid metabolic process	56	7.26044e-18	SLC27A1, PPARA, ACOX1, HMGCR, ACOT1, ACSF2, ACOT4, RGL1, ACOX3, SLC25A20, ACOT7, ALAS1, APOA1, TIAM2, CYP7A1, SLC25A1, AGPAT4, AGPAT3, HMGCL, AGPAT1, ACADM, CYP1A1, ACADS, DECR2, LPIN2, LPIN1, TECR, LPCAT4, ACADVL, CD36, DGAT2, GPAM, CROT, ECHS1, ABCA1, HADHA, NPAS2, MUT, ACSL1, PLIN2, FAM135A, IDH1, BDH1, ACSL5, ANGPTL4, GPD1, AMACR, ACLY, ACACB, PHYH, CPT1A, PEX11A, AGMO, GK, AACS, SCP2	3.66237	1.60855e-14	1.36413e-14
GOTERM_BP_DIRECT	GO:0055114	oxidation-reduction process	105	2.5257e-13	SC5D, PTGS2, HMGCR, BBOX1, GLDC, PTGIS, CYP7A1, SMOX, DAO, SPR, ASPH, NQO1, HHIPL1, CYP1A1, FAXDC2, FA2H, CDO1, TECR, POR, DHDH, OGFOD2, SCCPDH, PYCR2, SRXN1, ME3, FDX1, GLUD1, FAM213A, PIR, SDR16C5, BMP2, CYP46A1, PYROXD2, MAOA, FDXR, HGD, FAM213B, DHFR, BCO1, DIO1, STEAP4, HTATIP2, CYP2J2, HSD11B1L, PRDX1, RDH8, MSRA, GPX4, MICAL1, SARDH, GFOD2, DHCR24, ACADM, MICAL2, DECR2, CYB5A, ALDH3B1, DHR…	2.10458	3.73054e-10	4.74554e-10
GOTERM_BP_DIRECT	GO:0006888	ER to Golgi vesicle-mediated transport	44	3.81537e-11	ARFGAP1, ARFGAP2, DYNC1LI2, NRBP1, SEC31A, SEC24A, ATL2, VAPB, COPZ1, BET1, USE1, TFG, LMAN1, SEC16B, COPB2, TMED7, CTAGE5, COL7A1, BCAP29, CREB3L2, SEC22A, SEC23IP, SEC24D, GOLGA2, RAB2A, SEC23A, STX5, F10, DCTN2, PREB, COG4, CD59, ARF4, ARCN1, USO1, BET1L, SPTBN1, GOSR2, AREG, YKT6, TBC1D20, SEC23B, COPE, GOLGB1	3.05198	4.22648e-08	7.16852e-08
GOTERM_BP_DIRECT	GO:0046474	glycerophospholipid biosynthetic process	31	8.98879e-10	ETNPPL, CHKA, SLC44A1, ACHE, ABHD3, GPCPD1, HADHA, DDHD2, DDHD1, PLA2G12A, ETNK1, PCYT1B, PCYT2, AGPAT4, AGPAT3, AGPAT1, GPD1, PLD1, PLB1, LPGAT1, PNPLA2, LPIN2, CHPT1, LPCAT3, LPIN1, LPCAT4, DGAT2, MBOAT7, PLA2G6, PLA2G3, GPAM	3.54792	7.96586e-07	1.68886e-06
GOTERM_BP_DIRECT	GO:0006644	phospholipid metabolic process	42	4.15412e-09	ETNPPL, CHKA, SLC44A1, ACHE, ABHD3, PI4K2B, OCRL, GPCPD1, PLPP3, HADHA, DDHD2, DDHD1, INPP5J, PLA2G12A, GPX4, ETNK1, PLCD1, PCYT1B, AGPAT4, PCYT2, AGPAT3, MTMR7, PIK3R1, AGPAT1, GPD1, PLD1, PLB1, LPGAT1, PIK3CB, PNPLA2, LPIN2, CHPT1, LPCAT3, LPIN1, LPCAT4, DGAT2, ARF3, MBOAT7, PLA2G6, INPP4B, PLA2G3, GPAM	2.73117	3.06781e-06	7.80497e-06
GOTERM_BP_DIRECT	GO:0018279	protein N-linked glycosylation via asparagine	50	3.74809e-08	ARFGAP1, ARFGAP2, RFT1, DYNC1LI2, SEC31A, SEC24A, GNE, GNPNAT1, ALG2, COPZ1, BET1, TFG, EDEM3, LMAN1, ST3GAL1, SEC16B, TMED7, COPB2, CTAGE5, ST6GALNAC3, COL7A1, ST3GAL5, SEC23IP, SEC24D, B4GALT4, GOLGA2, SEC23A, MGAT4A, STX5, CMAS, ST6GALNAC2, DCTN2, PREB, COG4, PGM3, MPI, CD59, ST8SIA5, ARF4, ARCN1, USO1, BET1L, SPTBN1, GOSR2, AREG, FUK, MGAT5, YKT6, COPE, GOLGB1	2.31678	2.37251e-05	7.04211e-05
GOTERM_BP_DIRECT	GO:0042493	response to drug	60	5.81164e-08	PTGS2, PDGFA, SLC6A4, PAX4, UQCRFS1, PNP, CTNNB1, APOA1, GATA4, NPC1L1, CAT, CYP1A1, SOCS3, TRPA1, MMP13, POR, HNF4A, JUN, MAPK9, ABAT, CROT, LCT, SORD, ALDOB, ABCA2, CDH1, ABCA1, BDKRB2, HADHA, ADA, ACSL1, PLIN2, ABCD3, DNMT3B, BDH1, COL18A1, SREBF1, DVL3, SLC8A1, SRP54, GGH, ABCB1, ATP1A1, ATR, CPT1A, KCNK3, ABCG2, ABCG8, ABCG5, HDAC2, BAX, NEUROD1, GK, PARP4, GRK5, OGG1, IKBKB, AACS, MGST1, BC…	2.09998	3.21887e-05	0.000109192
GOTERM_BP_DIRECT	GO:0030148	sphingolipid biosynthetic process	16	4.06961e-07	ACER3, SGPL1, SPHK2, CSNK1G2, SGPP1, VAPB, FA2H, CERS5, SPTSSA, SGMS1, PLPP3, ALDH3A2, ALDH3B1, CERS2, COL4A3BP, PPM1L	4.69535	0.000200341	0.000764618
GOTERM_BP_DIRECT	GO:0009636	response to toxic substance	24	1.54149e-06	CHKA, TRPM6, SLC6A4, EPHX2, TTPA, EPHX1, CDH1, GUCY2C, AQP10, AHR, SLC23A1, SDC1, ERCC6, NUPR1, PENK, BAX, PON2, MAPK9, SHC1, IKBKB, NQO1, DNMT3B, BDH1, MPST	3.08627	0.0006828	0.00289619
GOTERM_BP_DIRECT	GO:0042632	cholesterol homeostasis	20	1.67332e-06	MALRD1, SOAT2, EPHX2, ABCA2, ABCA1, ABCG8, APOA4, APOB, G6PC, APOA1, ABCG5, DGAT2, XBP1, CYP7A1, GPR39, PLA2G12B, NPC1L1, SCARB1, NR5A2, LRP5	3.52151	0.000673816	0.00314387
GOTERM_BP_DIRECT	GO:0043687	post-translational protein modification	71	2.97187e-06	RFT1, DYNC1LI2, SEC31A, SEC24A, GNPNAT1, ALG2, CBX4, ST3GAL1, COPB2, CTAGE5, ST6GALNAC3, ST3GAL5, SEC24D, MUC13, PIGA, MUC12, SPON1, GOLGA2, SEC23A, STX5, STS, F10, CMAS, EEF2, ST6GALNAC2, DCTN2, PGM3, ARCN1, USO1, MGAT5, GALNT8, COPE, ARFGAP1, GGCX, ARFGAP2, GNE, GALNT6, GALNT5, GALNT4, COPZ1, BET1, TFG, EDEM3, LMAN1, RPA1, SEC16B, TMED7, GALNT10, COL7A1, B3GNT7, NUP210, B3GNT2, GALNT12, SEC23IP…	1.7665	0.00109676	0.00558355
GOTERM_BP_DIRECT	GO:0019432	triglyceride biosynthetic process	20	3.53143e-06	GPD1, ACOT1, ACLY, LPIN2, LPIN1, TECR, LPCAT4, ACOT4, ACSF2, ACOT7, ACSL1, DGAT2, SLC25A1, AGMO, GK, AGPAT4, GPAM, AGPAT3, AGPAT1, ACSL5	3.36615	0.00120295	0.00663482
GOTERM_BP_DIRECT	GO:0061024	membrane organization	46	4.87507e-06	ARFGAP1, ARFGAP2, DYNC1LI2, SEC31A, SEC24A, TSG101, CHMP6, CHMP7, COPZ1, BET1, TFG, LMAN1, AP1S3, SEC16B, COPB2, TMED7, CTAGE5, COL7A1, VPS4B, RALA, VPS4A, SEC24D, SEC23IP, DHCR24, GOLGA2, SEC23A, STX5, KIF3A, MYO1C, BAIAP2L2, DCTN2, PREB, COG4, CD59, ARF4, ARCN1, USO1, BET1L, SPTBN1, GOSR2, RAB13, SH3D19, AREG, YKT6, COPE, GOLGB1	2.04851	0.00154177	0.00915914
GOTERM_BP_DIRECT	GO:0007584	response to nutrient	22	5.07761e-06	SLC8A1, HMGCR, SLC6A4, TTPA, ADIPOR2, ENSA, ABCA1, SLC6A19, POR, ABCG8, ACSL1, APOA1, ABCG5, ALOX5, CP, C2, AACS, NQO1, BDH1, LCT, HMGCL, SLC27A4	3.07059	0.0014988	0.00953964
GOTERM_BP_DIRECT	GO:0015031	protein transport	60	1.53093e-05	SEC31A, SLC15A1, TSG101, CHMP6, AP1AR, UNC50, CHMP7, USE1, SELENBP1, HOOK1, HOOK2, DNAJC15, TRIM3, VPS4B, VPS4A, RAB25, MVB12B, PGAP2, GOLT1A, RAB39A, SPIRE1, PKDCC, YIF1A, CHMP1A, RAB18, RAB19, STXBP5, RAB15, RAB12, RAB11FIP1, COPE, MVP, EXOC6B, ARFGAP1, RAB3A, ARFGAP2, MAMDC4, BET1, DENND2A, SEC16B, TMED7, XBP1, NUP210, SEC22A, SNX24, MYO5B, RAB2A, GDI1, ABCB9, RRBP1, CADPS, PREB, COG4, PLEKHA8…	1.779	0.00423079	0.0287601
GOTERM_BP_DIRECT	GO:0006099	tricarboxylic acid cycle	12	1.70494e-05	SDHA, DLST, SDHB, ACO1, SUCLG2, SDHC, SUCLG1, DLD, IDH1, OGDH, MDH1, FH	4.73582	0.00443406	0.0320285
GOTERM_BP_DIRECT	GO:0030968	endoplasmic reticulum unfolded protein response	24	2.52033e-05	ARFGAP1, SEC31A, WFS1, VAPB, EDEM3, SRPRB, SEC62, WIPI1, YIF1A, SSR1, PREB, ACADVL, CTH, XBP1, FKBP14, ERN1, CREB3L2, CREB3L1, GOSR2, SHC1, HSPA5, AMFR, NFE2L2, RNF121	2.64113	0.00618509	0.0473427
GOTERM_BP_DIRECT	GO:0048208	COPII vesicle coating	17	3.877e-05	SEC23A, STX5, SEC31A, SEC24A, BET1, TFG, LMAN1, SEC16B, PREB, COL7A1, CD59, USO1, GOSR2, AREG, SEC24D, SEC23IP, GOLGA2	3.24272	0.00900099	0.0728179
GOTERM_BP_DIRECT	GO:0055085	transmembrane transport	87	4.02218e-05	SLC22A17, SLC27A1, SLC44A1, ADCY2, SLC22A18, SLC15A1, TRPV1, ADCY8, SLC5A1, ADCY6, SLC6A4, SLC26A1, SLC7A7, SLC25A21, PRKAR2A, APOA1, SLC2A5, AQP11, SLC24A3, SLC25A24, SLC2A2, SLC1A7, ATP8B2, PRKACA, SLC25A1, SV2A, ASPH, ANO7, SLC4A4, CUTC, SLC43A2, ANO10, SLC12A6, TRPM6, SGK2, SLC33A1, SLC25A5, TRPA1, ABCC12, G6PC, SLC26A6, RAB11FIP2, ATP2C1, SLC27A4, SLC2A12, MFSD6, SLC39A14, SLC38A3, SLC37A4, …	1.54853	0.00887173	0.0755437
GOTERM_BP_DIRECT	GO:0033344	cholesterol efflux	11	5.26656e-05	APOA4, ABCG8, SOAT2, APOB, APOA1, ABCG5, STX12, APOC1, SCARB1, ABCA2, ABCA1	4.66274	0.0110512	0.0989045
GOTERM_BP_DIRECT	GO:0036498	IRE1-mediated unfolded protein response	16	6.35518e-05	ARFGAP1, SEC31A, WFS1, SRPRB, SEC62, WIPI1, YIF1A, SSR1, ACADVL, PREB, XBP1, ERN1, FKBP14, GOSR2, SHC1, HSPA5	3.26997	0.0127187	0.119337
GOTERM_BP_DIRECT	GO:0033539	fatty acid beta-oxidation using acyl-CoA dehydrogenase	9	6.52613e-05	ACADVL, ACOX1, ACADM, IVD, ACADS, ETFDH, ACAD9, ETFA, ACOX3	5.72245	0.0124944	0.122545
GOTERM_BP_DIRECT	GO:0007030	Golgi organization	18	6.73155e-05	RAB2A, ARL1, ATL2, ARHGEF7, OPTN, LMAN1, TJAP1, ARHGAP21, CDC42, COG4, SYNE1, GOLPH3, SURF4, ATP8B2, SEC23IP, MYO18A, TBC1D20, GOLGB1	2.98563	0.0123516	0.1264
GOTERM_BP_DIRECT	GO:0006665	sphingolipid metabolic process	20	7.59789e-05	ACER3, SGPL1, STS, ENPP7, SPHK2, CSNK1G2, SGPP1, VAPB, PSAP, FA2H, CERS5, SGMS1, PLPP3, ALDH3B1, GLTP, ALDH3A2, CERS2, COL4A3BP, PPM1L, CERK	2.75781	0.0133767	0.142657
GOTERM_BP_DIRECT	GO:0016311	dephosphorylation	19	0.000104182	ALPL, MINPP1, ALPI, PFKFB3, SGPP1, EPHX2, FBP1, PGAM1, PPM1A, ATP1A1, LPIN2, LPIN1, PNKP, DUSP16, NT5C2, PPP3CB, INPP4B, THNSL2, PPP3CA	2.78786	0.0175993	0.195562
GOTERM_BP_DIRECT	GO:0044267	cellular protein metabolic process	110	0.000114483	RFT1, DYNC1LI2, SEC31A, WFS1, CBX4, SSR1, ST3GAL1, APOA4, APOA1, ST3GAL5, MUC13, MUC12, SPON1, F10, CMAS, EEF2, MFGE8, YIF1A, DCTN2, PGM3, USO1, MGAT5, ARFGAP1, GGCX, ARFGAP2, GNE, ADORA2A, COPZ1, MME, LMAN1, ACE, B3GNT7, PABPC1, B3GNT2, SEC23IP, B4GALT4, TUBB4B, MUC2, MGAT4A, SRP54, WIPI1, APEH, EIF4E, CD59, ARF4, ST8SIA5, BET1L, SPTBN1, GOSR2, AREG, FUK, SEC24A, GNPNAT1, TIMM17A, ALG2, ANPEP, C…	1.42575	0.0186136	0.214877
GOTERM_BP_DIRECT	GO:0055088	lipid homeostasis	12	0.000125925	ACADVL, APOA4, ACOX1, IRS2, ACADM, HNF4A, IVD, ACADS, COL4A3BP, ACAD9, ETFA, ACOX3	3.92397	0.0197317	0.23633
GOTERM_BP_DIRECT	GO:0030501	positive regulation of bone mineralization	12	0.000125925	ACVR2A, SLC8A1, ACVR2B, BMP2, ADRB2, OSR2, KL, FAM20C, CD276, PKDCC, FBN2, BMPR1A	3.92397	0.0197317	0.23633
GOTERM_BP_DIRECT	GO:0006766	vitamin metabolic process	27	0.00013914	NAMPT, SHMT2, RBP1, PTGS2, BTD, ENPP1, PLB1, RBP2, PDZD11, CYB5A, SLC19A3, ACACB, APOA4, RDH11, MCCC2, APOB, SLC23A1, MUT, SDC1, PTGIS, APOA1, DHFR, AOX1, BCO1, AGRN, SLC25A16, NMNAT1	2.23922	0.0210367	0.2611
GOTERM_BP_DIRECT	GO:0044237	cellular metabolic process	27	0.000177323	OGDH, UQCRFS1, ATP5G3, NDUFB1, NDUFS7, ETFDH, ATP5L, GLO1, ACAD9, ATP5I, ETFA, FH, NDUFA4, PDK2, DLST, BSG, SUCLG2, PDK3, SUCLG1, HAGH, SDHA, SDHB, UCP2, UQCRH, L2HGDH, SDHC, DLD	2.20723	0.0258529	0.332639
GOTERM_BP_DIRECT	GO:0006656	phosphatidylcholine biosynthetic process	10	0.000228157	SLC27A1, CHKA, SLC44A1, ACHE, APOA1, ABHD3, PCYT1B, LPIN2, LPIN1, CHPT1	4.40189	0.0320893	0.427805
GOTERM_BP_DIRECT	GO:0006654	phosphatidic acid biosynthetic process	11	0.000268685	SLC27A1, DDHD2, GPD1, PLD1, DDHD1, PLA2G12A, AGPAT4, AGPAT3, GPAM, LPCAT4, AGPAT1	3.93419	0.0365257	0.503614
GOTERM_BP_DIRECT	GO:0005975	carbohydrate metabolic process	51	0.000271353	CHIA, SLC5A1, PGAM1, SLC26A1, ST3GAL1, GOT1, SLC2A5, ST3GAL5, SLC2A2, SLC25A1, GXYLT1, PRKACA, TREH, HHIPL1, PFKL, FBP1, DHDH, HAGH, KIAA1161, SDC1, G6PC, CHPF, MGAM, UGP2, LCT, MDH1, SORD, PFKFB3, HS3ST2, FGGY, GALNT4, SLC37A4, ALDOB, UGDH, SHPK, B3GNT7, NUP210, GLO1, B3GNT2, AGRN, GAPDH, B4GALT4, HS3ST3A1, KL, SI, PCK1, KHK, CSGALNACT1, GPI, CSGALNACT2, ST8SIA5	1.68697	0.0357842	0.508603
GOTERM_BP_DIRECT	GO:0090002	establishment of protein localization to plasma membrane	12	0.000284464	JUP, EZR, LAMA5, ROCK2, PKP3, TSPAN5, CDH1, TSPAN15, RAB13, SLC9A3R1, IKBKB, TMEM150A	3.61418	0.0363987	0.533116
GOTERM_BP_DIRECT	GO:0042157	lipoprotein metabolic process	12	0.000284464	APOA4, APOL3, PPARA, P4HB, APOB, SDC1, APOA1, APOC1, NPC1L1, SCARB1, ABCA1, MTTP	3.61418	0.0363987	0.533116
GOTERM_BP_DIRECT	GO:0006629	lipid metabolic process	24	0.000288385	SREBF1, CHKA, PPARA, ACOX1, SC5D, TRPV1, TTPA, APOC1, ABCA2, GDPD5, ACAT2, OCRL, LPIN2, CHPT1, PLPP3, ALDH3B1, GDPD1, MTTP, MGST3, CD36, HNF4A, NR2F2, TM6SF2, SLC27A4	2.27006	0.0358561	0.540444
GOTERM_BP_DIRECT	GO:0071333	cellular response to glucose stimulus	15	0.000299958	SLC29A1, IRS2, IL1R1, XBP1, UCP2, PDK3, CYP7A1, GATA4, ERN1, NEUROD1, PRKACA, PPP3CA, AACS, PPARGC1A, FN1	3.01182	0.036252	0.562077
GOTERM_BP_DIRECT	GO:0006672	ceramide metabolic process	8	0.000338211	ACER3, SGPL1, HTRA2, COL4A3BP, PPP2CA, ORMDL1, CERK, ASAH2	5.38584	0.0397004	0.633541
GOTERM_BP_DIRECT	GO:0016266	O-glycan processing	15	0.000364059	ST3GAL1, MUC2, GALNT10, GALNT6, GALNT5, B3GNT7, GALNT4, GXYLT1, B3GNT2, GALNT8, GALNT12, MUC13, ST6GALNAC2, MUC17, MUC12	2.95989	0.0415701	0.681802
GOTERM_BP_DIRECT	GO:0006635	fatty acid beta-oxidation	12	0.000365279	ACADVL, ECI2, MUT, ECH1, ACADM, ACADS, ABCD2, ECHS1, ABCD3, HADHA, CROT, CPT1A	3.52151	0.0406592	0.68408
GOTERM_BP_DIRECT	GO:0006094	gluconeogenesis	13	0.000546503	GPD1, ALDOB, FBP1, PGAM1, PPARGC1A, PCK1, GPI, G6PC, GOT1, PRKACA, SLC25A1, GAPDH, MDH1	3.16561	0.0587584	1.02182
GOTERM_BP_DIRECT	GO:0006493	protein O-linked glycosylation	18	0.000714364	MUC2, GALNT6, GALNT5, GALNT4, ST6GALNAC2, ST3GAL1, PGM3, POMGNT1, GALNT10, B3GNT7, TRAK1, B3GNT2, GALNT8, GALNT12, MUC13, MUC17, SPON1, MUC12	2.48203	0.0743242	1.33369
GOTERM_BP_DIRECT	GO:0006805	xenobiotic metabolic process	30	0.000767347	CYP2J2, GGCT, FDX1, UGDH, ESD, ACSS2, SLC26A1, CMBL, PTGIS, CYP7A1, SMOX, NQO1, PAOX, CHAC2, MAT2A, CYP46A1, CYP1A1, CHAC1, MAOA, EPHX2, FDXR, EPHX1, CYP4V2, AHR, MGST3, HNF4A, CYP27A1, AS3MT, UGP2, MGST1	1.92892	0.0777935	1.43193
GOTERM_BP_DIRECT	GO:0006646	phosphatidylethanolamine biosynthetic process	7	0.0010991	ETNPPL, SLC27A1, CHKA, ETNK1, LPIN2, PCYT2, LPIN1	5.34096	0.107136	2.04498
GOTERM_BP_DIRECT	GO:0007596	blood coagulation	64	0.00129798	F2RL3, GNA14, PDGFA, PDE3B, PRKG2, SLC7A7, CD48, CDC42, PRKAR2A, APOB, PDPK1, APOA1, GATA4, CEACAM6, SHC1, RAPGEF4, ESAM, PRKACA, ABHD12, MYB, CEACAM1, KIF2A, PRKCA, BSG, F10, PIK3CB, PRKCE, PRKCD, MFN2, CD36, HNF4A, GNB1, F3, TMSB4X, GLG1, GGCX, PRKCZ, GNAI1, ADORA2A, AKAP10, LMAN1, CALU, DGKA, PTK2, FGG, DGKB, KLC1, ADRA2A, SCG3, GP1BA, HSPA5, PIK3R1, FN1, SLC8A1, KIF3A, PSAP, DOCK9, AK3, LRRC1…	1.48877	0.122604	2.41076
GOTERM_BP_DIRECT	GO:0008203	cholesterol metabolic process	15	0.00143776	SREBF1, SOAT2, HDLBP, FDX1, APOC1, FDXR, ERLIN1, NR0B2, ABCA1, APLP2, APOA4, APOB, APOA1, CAT, LRP5	2.60112	0.132095	2.66706
GOTERM_BP_DIRECT	GO:0006699	bile acid biosynthetic process	8	0.00148123	CYP46A1, CYP27A1, ABCB11, HSD3B7, CYP7A1, AMACR, SCP2, AKR1D1	4.35997	0.133062	2.74666
GOTERM_BP_DIRECT	GO:0006695	cholesterol biosynthetic process	11	0.00150717	APOA4, ACAA2, SC5D, APOA1, HMGCR, DHCR7, INSIG1, NPC1L1, ACLY, HSD17B7, DHCR24	3.22805	0.132551	2.79411
GOTERM_BP_DIRECT	GO:0001558	regulation of cell growth	16	0.00160496	SGK2, SOCS2, CLSTN3, TSG101, CLSTN1, EGLN2, CHPT1, IL17RB, EPB41L3, H2AFY, ITCH, MAD2L2, CRIM1, IGFBP4, MUC12, NET1	2.47457	0.137808	2.97282
GOTERM_BP_DIRECT	GO:0009750	response to fructose	5	0.00163288	KHK, SLC2A5, PTGS2, ALDOB, GPAM	8.17494	0.137379	3.02378
GOTERM_BP_DIRECT	GO:0016192	vesicle-mediated transport	19	0.00168189	SEC23A, KDELR2, GOLT1A, AHI1, CECR2, SPIRE1, YIF1A, ERGIC2, CHMP1A, ARF3, PLIN3, ZFPL1, VPS4A, SYTL2, TRIP10, SAR1A, GOLGA4, SEC23B, MYO5B	2.24179	0.138581	3.11319
GOTERM_BP_DIRECT	GO:0042542	response to hydrogen peroxide	13	0.00171149	SLC8A1, PDCD10, TRPA1, STK26, EEF2, ADA, GPX1, SDC1, JUN, SHC1, CAT, AREG, PPP1R15B	2.80724	0.138281	3.16715
GOTERM_BP_DIRECT	GO:0050728	negative regulation of inflammatory response	16	0.00184748	PPARA, ABR, SOCS3, CD276, NLRX1, NLRP3, PRKCD, ADA, ADRB2, APOA1, PTGIS, RABGEF1, NLRP12, IRG1, KLF4, IL22RA2	2.44158	0.145785	3.41469
GOTERM_BP_DIRECT	GO:0009749	response to glucose	15	0.0022447	SREBF1, SLC8A1, IRS2, PFKL, ENSA, NR0B2, SIDT2, ACVR1C, KHK, ACVR2B, HNF4A, SLC2A2, COL6A2, NEUROD1, GPAM	2.48802	0.171283	4.13431
GOTERM_BP_DIRECT	GO:0006554	lysine catabolic process	6	0.00236634	SLC25A21, DLST, HYKK, DLD, OGDH, PIPOX	5.72245	0.176672	4.35365
GOTERM_BP_DIRECT	GO:0006921	cellular component disassembly involved in execution phase of apoptosis	12	0.00237638	DBNL, PTK2, DSG2, PKP1, GSN, STK26, DSP, CDH1, BIRC2, PRKCD, PLEC, CTNNB1	2.86123	0.174427	4.37174
GOTERM_BP_DIRECT	GO:0071332	cellular response to fructose stimulus	4	0.00248386	SLC26A6, SLC2A5, XBP1, PPARGC1A	11.4449	0.178629	4.56513
GOTERM_BP_DIRECT	GO:0015918	sterol transport	4	0.00248386	ABCG8, OSBP, ABCG5, NPC1L1	11.4449	0.178629	4.56513
GOTERM_CC_DIRECT	GO:0070062	extracellular exosome	360	4.89827e-18	BTD, CHMP6, FAM20C, PGAM1, PDLIM2, SELENBP1, BBOX1, CTNNB1, CD48, APOB, GOT1, VPS4B, CFH, H2AFY, VPS4A, ERAP1, RAB25, CAB39, GUCA2A, MUC13, MVB12B, SH3GL3, CLRN3, ACAA2, DBNL, DAB2IP, BSG, GATM, ABCB11, EFNB1, SUCLG1, CDHR2, SCEL, GLTP, DCTN2, JUP, KRT18, RAB18, RAB19, F3, MGAM, BHMT, RAB15, ABAT, RAB13, MGAT5, EPS8L2, MDH1, MPST, GLG1, GGCT, GNAI1, ALDOB, MST1, MME, OCRL, ACAT2, SEMA5A, ACE, STX…	1.51403	3.03203e-15	7.26523e-15
GOTERM_CC_DIRECT	GO:0005789	endoplasmic reticulum membrane	143	3.91361e-17	SC5D, RFT1, SEC31A, PTGS2, WFS1, VAPB, HMGCR, USE1, SSR1, APOB, PTGIS, HTRA2, COL4A3BP, CYP7A1, PGRMC1, INSIG1, CREB3L2, ERAP1, CREB3L1, ASPH, SGPL1, PLD1, CYP1A1, SLC33A1, FA2H, SMIM14, PNPLA2, TRIQK, TECR, YIF1A, LPCAT3, PNPLA6, ERGIC2, POR, LPCAT4, SURF4, NFE2L1, AMFR, TM6SF2, GGCX, KCNA2, CERS5, LMAN1, UBAC2, TMCC1, CALU, CERS2, SDR16C5, PCYT1B, ARL6IP5, MEST, SREBF1, ACER3, CYP46A1, EPHX1, G…	2.05338	1.21126e-14	5.80476e-14
GOTERM_CC_DIRECT	GO:0000139	Golgi membrane	106	5.91339e-15	SEC31A, PDGFA, VAPB, FAM20B, SGMS1, ST3GAL1, ACBD3, ST3GAL5, GXYLT1, FNDC3A, DBNL, BSG, PLD1, GOLT1A, TMEM167B, SLC33A1, STK26, OPTN, CHPT1, YIF1A, CHPF, ATP2C1, USO1, SURF4, RAB12, MGAT5, MYO18A, GLG1, ARFGAP2, COPZ1, LMAN1, STX12, B3GNT7, ENTPD6, B3GNT2, SEC23IP, B4GALT4, SREBF1, MGAT4A, NDFIP2, ARFIP1, ABCB6, WIPI1, CD59, ARF3, ST8SIA5, BET1L, GOSR2, SCARA3, AREG, STEAP4, OSBP, SEC24A, CLSTN3,…	2.22017	1.21414e-12	8.72635e-12
GOTERM_CC_DIRECT	GO:0016020	membrane	256	4.6362e-14	DYNC1LI2, ADCY2, ADCY8, CHMP6, ADCY6, PGAM1, SELENBP1, SGMS1, RNF213, CTNNB1, CD48, ACBD3, HTRA2, ERAP1, RAPGEF4, IBTK, PLD1, BSG, BCL2L14, ABCB11, LRRC1, HTR4, LPCAT3, LPCAT4, GLTP, ERGIC2, DCTN2, PNKP, CD36, ATP2C1, ACAP2, LAMC2, AMFR, MYO18A, SUCO, GGCX, GLG1, ENPP7, IL1R1, CACNB3, DAAM1, ADA, CALU, SLC29A1, SLC11A2, SEMA5A, PABPC1, HIP1, HPCAL1, ABR, SPHK2, CNKSR3, ATP13A3, APOL3, CD59, ARF4,…	1.56824	7.18159e-12	6.88338e-11
GOTERM_CC_DIRECT	GO:0005739	mitochondrion	178	3.21197e-12	SLC44A1, NIT1, OGDH, C6ORF203, ACSS3, BBOX1, GLYATL2, GLDC, ACBD3, SLC25A20, ATCAY, GOT1, STARD7, HTRA2, SLC25A24, CISD3, TCAIM, COL4A3BP, SLC25A22, TRAK1, PRKACA, SPR, HMGCL, ACAA2, BSG, CYP1A1, SUCLG2, SUCLG1, CLPX, POR, ISCU, NFU1, SCCPDH, PYCR2, DLD, MAPK9, ABAT, LRRK1, TRIM39, CROT, MDH1, MAVS, ME3, NAPG, FDX1, GLUD1, AKAP10, HADHA, PIN1, MUT, IVD, FAM213A, PPL, GCSH, IDH1, SUGCT, PPTC7, FH,…	1.67438	3.97644e-10	4.7641e-09
GOTERM_CC_DIRECT	GO:0005829	cytosol	375	2.9798e-11	DYNC1LI2, SEC31A, CHMP6, CHMP7, PGAM1, SELENBP1, PRKG2, GPCPD1, OGDH, ITSN1, BBOX1, CTNNB1, GLDC, APOB, GOT1, STAC, HTRA2, AQP11, COL4A3BP, GAB1, NT5C2, VPS4B, ERAP1, VPS4A, RAPGEF4, SMOX, CAB39, MUC13, MVB12B, DBNL, DAB2IP, BCL2L14, PIK3CB, ROCK2, SUCLG1, HKDC1, OPTN, MECOM, GLTP, DCTN2, JUP, PGM3, GRB10, CD36, JUN, BHMT, MAPK9, UNC13B, FBXL3, MDH1, MPST, CHKA, GGCT, RBP1, PFKFB3, RBP2, ALDOB, A…	1.35748	3.07417e-09	4.41972e-08
GOTERM_CC_DIRECT	GO:0005783	endoplasmic reticulum	120	2.37331e-10	SEC31A, PTGS2, VAPB, HMGCR, WFS1, USE1, PDE3B, SGMS1, ADORA1, GLYATL2, SSR1, PTGIS, HTRA2, PGRMC1, INSIG1, CREB3L2, ERAP1, CREB3L1, ASPH, SGPL1, FA2H, SMIM14, TECR, PNPLA6, PKD2L1, LPCAT4, CCDC3, USO1, RNF139, APOC1, KEAP1, UBAC2, CALU, CERS2, ARL6IP5, TMEM30A, MEST, SREBF1, P4HB, ABCB9, CYP46A1, FAM213B, NDFIP2, ABCB6, CLGN, GRINA, KCTD17, HSPA13, AHCYL2, AGR2, TBC1D20, RTN4, OPRM1, SLC27A1, ATL…	1.79852	2.09868e-08	3.52015e-07
GOTERM_CC_DIRECT	GO:0005794	Golgi apparatus	120	1.68051e-09	TGOLN2, VAPB, RUSC1, FAM20B, FAM20C, PDE3B, ACBD3, APOB, COL4A3BP, SAR1A, FNDC3A, PLD1, STK26, SPIRE1, OPTN, PTPRN, MECOM, BICD2, YIF1A, BICD1, ERGIC2, CD36, ATP2C1, USO1, RAB13, MYO18A, UNC13B, CRACR2A, GLG1, ARFGAP2, ACHE, ENPP7, ARFRP1, RABGAP1L, RER1, ABCA1, SYNDIG1L, PDXDC1, CALU, MACF1, BHLHE40, SDF4, TMEM30A, FGD3, HIP1, CASC4, NDFIP2, ATR, ABCB6, CAMKMT, SYNE1, NEDD4, GRINA, ARF4, BET1L, …	1.74245	1.3003e-07	2.49258e-06
GOTERM_CC_DIRECT	GO:0005777	peroxisome	27	5.80319e-07	ACOX1, ECH1, PEX6, ACOT4, PIPOX, ALDH3A2, ACOX3, LONP2, PXMP4, PEX16, ABCD2, IDH1, ABCD3, DAO, CAT, URAD, HMGCL, ACADM, AMACR, EPHX2, PHYH, PEX11A, DHRS4, HSDL2, ZADH2, SCP2, CROT	2.99453	3.99123e-05	0.00086074
GOTERM_CC_DIRECT	GO:0005782	peroxisomal matrix	15	2.1387e-06	ECI2, ACOX1, PAOX, AMACR, PHYH, PIPOX, ACOT4, ACOX3, LONP2, ABCD3, IDH1, DAO, CAT, SCP2, CROT	4.479	0.000132377	0.00317212
GOTERM_CC_DIRECT	GO:0016021	integral component of membrane	391	3.27159e-06	TGOLN2, SC5D, RFT1, VTCN1, USE1, TVP23B, SSR1, ACBD3, NKPD1, AQP11, TMEFF1, FAXDC2, CDHR2, PTPRN, LPCAT3, YIF1A, ERGIC2, LPCAT4, F3, MGAM, SURF4, TM6SF2, GGCX, DCBLD1, TMEM127, TMEM120A, MGAT4A, CYP46A1, MAOA, SPTSSA, KCNK1, GUCY2C, AQP10, SYNE1, CLGN, AREG, TMEM41B, TRPV1, ASAH2, POMGNT1, ST6GALNAC3, TMEM100, ADCK3, CEACAM1, DPP4, GHR, KDELR2, PGAP2, STX5, STS, ZDHHC3, ZDHHC5, NPBWR1, ERLIN1, MY…	1.22238	0.000184085	0.0048524
GOTERM_CC_DIRECT	GO:0005793	endoplasmic reticulum-Golgi intermediate compartment	17	3.14582e-05	P4HB, GNPNAT1, RER1, ANPEP, LMAN1, YIF1A, SLC35C2, DDHD2, TMED7, RGMB, SURF4, CA4, HSPA5, SEC23IP, MYO18A, FN1, GOLGB1	3.29953	0.00162143	0.0466495
GOTERM_CC_DIRECT	GO:0005886	plasma membrane	399	3.15966e-05	TGOLN2, SGMS1, ITSN1, CTNNB1, AQP11, VPS4A, BSG, TMEFF1, MAGI1, PIK3CB, ROCK2, SPIRE1, PTPRU, PTPRN, MARK1, JUP, GRB10, F3, MGAM, UNC13B, IL1R1, ERBB3, GNAI1, CACNB3, DAAM1, ADAP1, SLC29A1, TMEM127, KCNK1, GUCY2C, AQP10, KCNK3, PKP1, RGS2, PKP3, RGS5, SYTL2, SMURF1, CD200, OPRM1, RTN4, KCNK16, LIMA1, TSG101, TRPV1, KCNK13, ASAH2, NOD2, SLC23A1, SPG20, CEACAM6, TMEM100, CEACAM1, DPP4, GHR, STS, AR…	1.19141	0.00150337	0.0468546
GOTERM_CC_DIRECT	GO:0033116	endoplasmic reticulum-Golgi intermediate compartment membrane	17	3.92799e-05	RAB2A, STX5, BET1, LMAN1, ERGIC2, SLC35C2, TMED7, COL7A1, CD59, SURF4, GOSR2, AREG, PIEZO1, YKT6, TM6SF2, SEC23B, GOLGA2	3.24544	0.00173526	0.0582451
GOTERM_CC_DIRECT	GO:0005903	brush border	15	4.22712e-05	SOAT2, LIMA1, MYO1C, SLC15A1, MYO1D, CDHR2, SI, VIL1, MME, EZR, USH1C, LCT, TMPRSS15, PLEC, MYH10	3.56492	0.00174291	0.0626794
GOTERM_CC_DIRECT	GO:0016324	apical plasma membrane	45	9.68348e-05	PRKCZ, SLC22A18, ERBB3, MYO7A, SLC5A1, CACNB3, PRKG2, MFRP, SLC29A1, SLC11A2, PTK2, SLC23A1, EZR, SLC2A5, SLC4A7, NPC1L1, MSN, SLC39A4, MUC13, DPP4, TMEM30A, FN1, PLD1, TRPM6, PLB1, KL, SI, CDHR2, STK26, ATP1A1, KCNK1, SLC9A3R1, ABCG8, ADRB2, SLC26A6, ABCG5, CD36, DSG2, CD34, MGAM, OTOG, CA4, PDZK1, LCT, MUC17	1.83875	0.00373947	0.143532
GOTERM_CC_DIRECT	GO:0005778	peroxisomal membrane	15	0.000108642	MAVS, ACOX1, HMGCR, DECR2, PEX6, PEX11A, DHRS4, ACSL1, PEX16, PXMP4, ABCD2, ABCD3, DAO, CAT, MGST1	3.29587	0.00394824	0.161019
GOTERM_CC_DIRECT	GO:0005802	trans-Golgi network	26	0.000130389	TGOLN2, ARL1, ADAM10, CNST, CHAC1, ARFRP1, KIAA1324, CDH1, OPTN, OCRL, WIPI1, BICD1, TJAP1, SLC11A2, PLEKHA8, ATP2C1, FAM109A, GOLPH3, GOLGA1, CA4, RAB13, RAB6A, TRIP10, MYO18A, GOLGA4, ARAP1	2.29379	0.00447417	0.193221
GOTERM_CC_DIRECT	GO:0005759	mitochondrial matrix	48	0.000139747	ETNPPL, ME3, BTD, FDX1, GLUD1, AMT, ECHS1, NR3C1, OGDH, ACSF2, GLDC, NDUFS7, MCCC2, GPX1, ALAS1, MUT, IVD, ETFDH, GCSH, SHC1, SARDH, BDH1, HMGCL, ETFA, FH, DLST, PDK2, SHMT2, ACADM, ACADS, SUCLG2, PDK3, SUCLG1, FDXR, AK3, TIMM44, CLPX, HAGH, ACADVL, PPIF, ISCU, PYCR2, HYKK, CYP27A1, CHPF, DLD, ABAT, HIBCH	1.76892	0.00454276	0.207075
GOTERM_CC_DIRECT	GO:0005741	mitochondrial outer membrane	27	0.000242528	MAVS, SLC44A1, NLRX1, PINK1, ATP5G3, SLC11A2, FAM73A, ACSL1, MTCH2, SPG20, DAO, ACSL5, GIMAP5, MAOA, CYB5A, ACACB, VDAC2, LPIN1, ABCB6, CPT1A, MFN2, MFN1, BAX, BNIP3L, GK, GPAM, MGST1	2.16845	0.00747906	0.359121
GOTERM_CC_DIRECT	GO:0031528	microvillus membrane	8	0.000303958	EZR, S100P, ADCY6, SCARB1, MSN, SLC9A3R1, PDZK1, CTNNB1	5.48019	0.00892085	0.449891
GOTERM_CC_DIRECT	GO:0030176	integral component of endoplasmic reticulum membrane	18	0.000374587	RTN4, ACER3, SGPL1, ABCB9, WFS1, RRBP1, SLC37A4, TECR, SAMD8, G6PC, DGAT2, XBP1, FITM2, DHCR7, ERN1, HSPA5, AMFR, ASPH	2.62021	0.0104861	0.55416
GOTERM_CC_DIRECT	GO:0030127	COPII vesicle coat	6	0.000434006	SEC23A, TMED7, SEC31A, SEC24A, SEC24D, SEC23B	7.7636	0.011615	0.641799
GOTERM_CC_DIRECT	GO:0005856	cytoskeleton	50	0.000464834	LZTS3, MPZL2, PLEK2, SSH2, PINK1, PDLIM1, PTPN21, EPB41L4B, HSBP1, PNP, RAB3IP, ARHGAP21, ELMOD3, NOD2, PTK2, HTRA2, MACF1, PPL, RNF128, CNN2, MSN, TRIP10, ARL6IP5, TRIP11, FGD3, TUBB4B, DHCR24, HIP1, ARHGEF2, PTPN3, SPIRE1, MISP, PRKCE, BICD2, WIPI1, BICD1, MARK1, TNS4, JUP, STOM, EPB41L3, SYNE1, DEF6, FRMD4A, FRMD4B, USH1C, JAK2, TMSB4X, ERC2, MVP	1.65889	0.01192	0.687242
GOTERM_CC_DIRECT	GO:0030173	integral component of Golgi membrane	13	0.000575627	ACER3, UNC50, RER1, SGMS1, ST6GALNAC2, ST3GAL1, CSGALNACT1, ST3GAL5, ST8SIA5, CSGALNACT2, BET1L, TBC1D20, QSOX1	3.15396	0.0141555	0.850393
GOTERM_CC_DIRECT	GO:0030057	desmosome	9	0.00060756	JUP, EVPL, DSG2, PKP1, PKP3, PPL, DSC2, DSP, PERP	4.36702	0.0143648	0.897371
GOTERM_CC_DIRECT	GO:0005902	microvillus	14	0.0006164	CLRN1, ENPP7, MYO1C, PDGFA, MYO7A, VIL1, STARD10, SLC9A3R1, EZR, NEDD4, MSN, CD302, MUC17, SLC27A4	2.96428	0.0140365	0.910372
GOTERM_CC_DIRECT	GO:0005768	endosome	33	0.00110923	TGOLN2, RAB3A, STEAP4, PRKCZ, TSG101, ADCY6, RABEPK, ABCA2, CDH1, BDKRB2, TJAP1, ACE, EZR, SLC2A2, PLIN3, VPS4B, VPS4A, TM9SF2, PLD1, STS, MYO1D, HTR4, ATP1A1, ARRDC3, PTPRN, ABCB6, ANXA2, ADRB2, RAB11FIP2, GOLPH3, BET1L, YKT6, TNFAIP1	1.82132	0.024237	1.63268
GOTERM_CC_DIRECT	GO:0031526	brush border membrane	13	0.00147722	TRPM6, SLC5A1, KCNK1, SLC9A3R1, SLC6A19, SLC11A2, SLC26A6, CD36, SLC2A2, CA4, NPC1L1, PDZK1, SLC27A4	2.85642	0.0310617	2.1688
GOTERM_CC_DIRECT	GO:0005743	mitochondrial inner membrane	55	0.00155402	SLC27A1, TIMM17A, PINK1, UQCRFS1, SLC25A21, SLC25A20, DNAJC15, GHITM, SLC25A24, GPX4, SLC25A22, SLC25A28, ATP5L, SLC25A1, ATP5I, ACAD9, HMGCL, ACAA2, GATM, SLC25A5, SUCLG1, MCU, TIMM44, CLPX, ACADVL, DHRS1, CYP27A1, UQCRH, GPAM, MPST, LETM2, HADHA, NDUFB1, ALDH3A2, MTCH2, MPV17L2, ABCD3, SLC25A45, BDH1, ACSL5, NDUFA4, MICU1, SHMT2, VDAC2, ABCB6, CPT1A, SDHA, SDHB, L2HGDH, UCP2, SDHC, NIPSNAP1, RH…	1.53229	0.0315802	2.28035
GOTERM_CC_DIRECT	GO:0015629	actin cytoskeleton	33	0.00164081	MTSS1, LIMA1, ELL, PDLIM2, CASK, ARHGAP35, CDH1, DENND2A, ARPC5, PAWR, CORO2A, MSRA, ARHGAP6, APOB, EZR, MACF1, GSN, ZNF185, STK38L, BAIAP2L2, BAIAP2L1, CENPQ, SLC9A3R1, MPRIP, CORO1C, JUP, PPP1R9A, CFL2, CLIC5, SVIL, APBB3, CRK, MYH10	1.77916	0.0322585	2.40627
GOTERM_CC_DIRECT	GO:0048471	perinuclear region of cytoplasm	76	0.00172301	SH3RF1, OSBP, SEC31A, NRBP1, SEC24A, SHTN1, MLPH, ALG2, PINK1, CTNNB1, GSN, COL4A3BP, GOLGA1, VPS4A, TMEM100, MSN, SEC24D, SEC23A, PRKCA, UCMA, PLD1, STK26, SPIRE1, ESR2, OPTN, SLC9A3R1, PRKCE, PRKCD, BICD1, INHBB, STOM, DOK1, KRT18, DGAT2, DEF6, CD34, EIF4A2, USO1, CA4, RAB15, LAMC2, AMFR, SEZ6, SEC23B, MVP, SLC2A12, PRKCZ, ACHE, USP2, GALNT6, ALDOB, GALNT4, CDH1, ABCA1, SLC11A2, EZR, MEIS2, MTP…	1.41835	0.0328079	2.52538
GOTERM_CC_DIRECT	GO:0005938	cell cortex	22	0.00214969	DBNL, NRBP1, USP2, ARHGEF7, MYO7A, FAM110C, ARFIP2, SPIRE1, MISP, ANXA2, CTNNB1, PTK2, FGG, NEDD4, CLIC5, GRK4, LAMC2, PAFAH1B1, ITCH, TRIP10, CD302, MYH10	2.04959	0.0395625	3.1415
GOTERM_CC_DIRECT	GO:0005610	laminin-5 complex	4	0.00236112	LAMB3, LAMA3, LAMA5, LAMC2	11.6454	0.0421241	3.44545
GOTERM_CC_DIRECT	GO:0012507	ER to Golgi transport vesicle membrane	12	0.00247016	SEC23A, SREBF1, STX5, SEC31A, SEC24A, CD59, USO1, GOSR2, AREG, LMAN1, SEC24D, SEC23IP	2.85193	0.0427978	3.60187
GOTERM_CC_DIRECT	GO:0016323	basolateral plasma membrane	29	0.00286314	SLC38A3, ENPP1, ERBB3, RHBG, CASK, ADORA1, SLC7A7, CTNNB1, SLC29A1, NOD2, EZR, SLC2A2, ADRA2A, SLC4A7, CEACAM5, MSN, SLC4A4, DLG2, SLC12A6, SLC8A1, MYO1D, PDZD11, ATP1A1, ANXA2, SLC26A6, CHRM3, CDH17, CA4, DSP	1.79636	0.0481052	4.16361
GOTERM_CC_DIRECT	GO:0031982	vesicle	19	0.00344523	PRKCZ, STX5, ARHGEF2, CASK, SLC9A3R1, ALDH3B1, ANXA2, DCTN2, STOM, CORO1C, NOD2, STX12, EZR, CD59, RABGEF1, MSN, EPS8L2, GAPDH, MVB12B	2.10726	0.0561021	4.99006
GOTERM_MF_DIRECT	GO:0000062	fatty-acyl-CoA binding	16	5.13887e-09	SOAT2, ECI2, ACOX1, ACADM, ACADS, HADHA, ACOX3, ACADVL, ACBD3, ACOT7, HNF4A, IVD, ACAD9, SCP2, HMGCL, ETFA	6.12182	7.36912e-06	8.49195e-06
GOTERM_MF_DIRECT	GO:0017137	Rab GTPase binding	25	5.82912e-07	MLPH, SLC6A4, RABGAP1L, LLGL2, CCDC64, TMEM127, RABGEF1, NPC1L1, NDRG1, MICAL1, MYO5B, MICALL2, GDI1, OPTN, BICD2, BICD1, ANXA2, RAB11FIP2, STXBP5, SGSM3, ACAP2, SYTL5, SYTL2, TBC1D20, RAB11FIP1	3.15341	0.000417861	0.000963253
GOTERM_MF_DIRECT	GO:0009055	electron carrier activity	23	3.64225e-06	ACOX1, ACADM, ACADS, FDX1, UGDH, POR, DHDH, GLDC, ACOX3, ACADVL, SDHB, CYBB, DHRS3, IVD, SDHC, AOX1, TXNRD3, ETFDH, HAAO, ASPH, ACAD9, ETFA, GLRX	3.03452	0.00173948	0.00601862
GOTERM_MF_DIRECT	GO:0050660	flavin adenine dinucleotide binding	18	2.28001e-05	ACOX1, ACADM, ACADS, MAOA, POR, ACOX3, ACADVL, SDHA, CYBB, IVD, DLD, AOX1, TXNRD3, ETFDH, ACAD9, SARDH, ETFA, DHCR24	3.2283	0.0081406	0.0376703
GOTERM_MF_DIRECT	GO:0005543	phospholipid binding	18	0.000377977	F10, BAIAP2L2, PSD2, ABCA1, SEC14L2, DGKA, APOB, APOA1, MAP1LC3A, PSD, F3, PLA2G7, SPTBN1, SHC1, SMURF1, GRK5, NR5A2, BDH1	2.61533	0.102753	0.622775
GOTERM_MF_DIRECT	GO:0016491	oxidoreductase activity	19	0.000428447	GDI1, HTATIP2, CYP1A1, DHRS12, DHRS13, FAXDC2, PYROXD2, DHRS11, HSD11B1L, FADS6, DHRS1, ADI1, SCCPDH, HSDL2, ETFDH, ZADH2, GFOD2, RETSAT, ETFA	2.50678	0.0973504	0.705656
GOTERM_MF_DIRECT	GO:0003995	acyl-CoA dehydrogenase activity	7	0.000432163	ACADVL, ACOX1, ACADM, ACADS, ACAD9, ETFA, ACOX3	6.18068	0.0847434	0.711755
GOTERM_MF_DIRECT	GO:0042802	identical protein binding	76	0.000672078	ETNPPL, MTSS1, ATL2, TRPV1, MMP9, GNPNAT1, PRDX1, RABAC1, HOOK1, HOOK2, BNIPL, CDC42, APOA1, GOT1, EDC3, VPS4B, CEACAM5, NQO1, DPP4, SH3GL3, DAB2IP, ACADM, PFKL, VIL1, STK26, ADIPOR2, FBP1, MCU, OPTN, ALK, PKD2L1, JUN, CNTN2, ERN1, MAP3K13, LRRK1, TRIM39, UGP2, SH3GL1, MPST, SORD, USP2, ERBB3, ADORA2A, STK10, GLUD1, ALDOB, DAAM1, ESYT2, APLP2, CLDN15, CALCA, RGMB, COL7A1, TRIP10, HCN4, LECT2, GAP…	1.46862	0.113532	1.10483
GOTERM_MF_DIRECT	GO:0070273	phosphatidylinositol-4-phosphate binding	8	0.00104883	DAB2IP, OSBP, PLEKHA8, GOLPH3, COL4A3BP, ARFIP2, SNX24, ARFIP1	4.59136	0.153971	1.71914
GOTERM_MF_DIRECT	GO:0052890	oxidoreductase activity, acting on the CH-CH group of donors, with a flavin as acceptor	7	0.00108226	ACADVL, ACOX1, ACADM, IVD, ACAD9, ETFA, ACOX3	5.35659	0.143824	1.77348
GOTERM_MF_DIRECT	GO:0051287	NAD binding	11	0.00147418	GPD1, ME3, SORD, AOX1, DLD, UGDH, IDH1, GAPDH, HADHA, ALDH9A1, MDH1	3.2375	0.174958	2.40839
GOTERM_MF_DIRECT	GO:0005102	receptor binding	48	0.00150368	GLG1, ACOX1, MTSS1, NRTN, ECH1, VTCN1, ADCY6, ABCA1, ENSA, ACOT4, PIPOX, ACOX3, TAC3, CALCA, PTK2, FGG, LONP2, RSPO3, IDH1, DAO, CAT, MSN, ANGPTL2, DPP4, HMGCL, DVL3, ECI2, PAOX, BMP2, PTPRD, ADAM10, MYO1C, AMACR, DECR2, CD276, EPHX2, TRIM24, SLC9A3R1, WIPI1, LAMA3, DHRS4, HNF4A, SRPX2, JAK2, SCP2, CD200, CROT, IGFBP4	1.59238	0.164583	2.45602
GOTERM_MF_DIRECT	GO:0051020	GTPase binding	8	0.00197671	RAB3A, PPP1R9A, AIMP1, GNB1, SPTBN1, PTPRN, GOLGA4, SH3GL1	4.17397	0.196085	3.21685
GOTERM_MF_DIRECT	GO:0042803	protein homodimerization activity	86	0.0025141	SLC27A1, NAMPT, NRBP1, PTGS2, PDGFA, HMGCR, VAPB, TSG101, MYO7A, SLC6A4, DLK2, PRKG2, APOA4, FAM73A, MAX, ACOT7, FAM109A, VPS4B, CEACAM5, CAT, NR2F2, DPP4, TERT, CEACAM1, HMGCL, MUC13, GHR, DAB2IP, ADAM10, VIL1, STK26, NR0B2, MECOM, JUP, INHBB, AMBP, STOM, CHMP1A, ADRB2, RAB11FIP2, HNF4A, DGAT2, ERN1, ABAT, MAP3K13, ALDH9A1, CHKA, ACHE, RAP1GAP, ENPP1, GGCT, ERBB3, STK10, DSCAML1, XBP1, ABCD2, AD…	1.36723	0.227281	4.07443
GOTERM_MF_DIRECT	GO:0005089	Rho guanyl-nucleotide exchange factor activity	15	0.0025164	NGEF, ARHGEF2, ABR, ARHGEF7, ARHGEF37, ARHGEF16, DOCK9, ITSN1, PLEKHG3, TIAM2, PLEKHG7, PLEKHG5, EPS8L2, FGD3, NET1	2.45966	0.214057	4.07808
GOTERM_MF_DIRECT	GO:0051015	actin filament binding	21	0.0028673	MICALL2, MTSS1, DBNL, LIMA1, SHTN1, MYO7A, SLC6A4, MYO1D, VIL1, EEF2, ARPC5, CORO1C, CORO2A, PPP1R9A, SYNE1, EZR, MACF1, SVIL, USH1C, MYO18A, MYH10	2.04277	0.226903	4.63419
KEGG_PATHWAY	hsa01100:Metabolic pathways		210	1.8924e-17	SC5D, BTD, PTGS2, PGAM1, SGMS1, OGDH, NMRK2, GLDC, GOT1, CYP7A1, NT5C2, SGPL1, PLD1, CYP1A1, GATM, FAXDC2, SUCLG2, HKDC1, SUCLG1, LPCAT4, DLD, BHMT, MGAM, ABAT, MGAT5, MPST, MDH1, CHKA, ENPP7, ENPP1, ALDOB, ACAT2, OCRL, ADA, HADHA, CDA, GCSH, IDH1, DNMT3B, FH, MGAT4A, SPHK2, PLB1, MAOA, FAM213B, HGD, ACACB, GGT5, DHFR, BCO1, PON2, FUK, GK, CYP2J2, ANPEP, ASAH2, RDH8, MCCC2, ST6GALNAC3, ATP5L, AGP…	1.69651	5.31764e-15	2.50357e-14
KEGG_PATHWAY	hsa01200:Carbon metabolism		35	2.09075e-09	ME3, GLUD1, AMT, ALDOB, PGAM1, ESD, ECHS1, OGDH, ACSS2, ACAT2, HADHA, GLDC, MUT, GOT1, IDH1, CAT, GAPDH, FH, DLST, SHMT2, ACADM, PFKL, ACO1, SUCLG2, ACADS, HKDC1, SUCLG1, FBP1, SDHA, SDHB, GPI, SDHC, DLD, HIBCH, MDH1	3.0724	2.93751e-07	2.76599e-06
KEGG_PATHWAY	hsa01130:Biosynthesis of antibiotics		51	7.5768e-09	SC5D, HMGCR, AMT, PGAM1, ACSS2, OGDH, GLDC, CMBL, GOT1, DAO, CAT, ACAA2, ACADM, PFKL, SUCLG2, ACO1, FAXDC2, SUCLG1, HKDC1, FBP1, PGM3, CTH, PYCR2, DLD, TGDS, PLA2G7, PCYOX1, UGP2, ALDH9A1, MDH1, ALDOB, ECHS1, ACAT2, HADHA, ALDH3A2, IDH1, GCSH, GAPDH, HSD17B7, FH, DLST, SHMT2, AK3, ACLY, AMPD2, PCK1, SDHA, GPI, SDHB, SDHC, CBS	2.35406	7.09693e-07	1.00238e-05
KEGG_PATHWAY	hsa04146:Peroxisome		27	8.28784e-08	ACOX1, ECI2, PAOX, ECH1, AMACR, PEX6, DECR2, EPHX2, PHYH, PRDX1, PIPOX, ACOX3, PEX11A, DHRS4, ACSL1, MPV17L2, PEX16, PXMP4, ABCD2, ABCD3, IDH1, DAO, CAT, SCP2, CROT, HMGCL, ACSL5	3.19825	5.82219e-06	0.000109645
KEGG_PATHWAY	hsa00564:Glycerophospholipid metabolism		29	8.83138e-08	ETNPPL, CHKA, ACHE, GPCPD1, PLPP3, DGKA, DGKB, PLA2G12A, PLA2G12B, ETNK1, PCYT1B, PCYT2, AGPAT4, AGPAT3, AGPAT1, GPD1, PLD1, PLB1, LPGAT1, LPIN2, LPIN1, LPCAT3, CHPT1, PNPLA6, LPCAT4, MBOAT7, PLA2G6, PLA2G3, GPAM	3.03317	4.96323e-06	0.000116836
KEGG_PATHWAY	hsa04975:Fat digestion and absorption		17	4.34523e-07	ABCA1, PLPP3, MTTP, ABCG8, APOA4, APOB, APOA1, ABCG5, CD36, DGAT2, PLA2G12A, PLA2G12B, NPC1L1, SCARB1, FABP2, PLA2G3, AGPAT1	4.2856	2.035e-05	0.000574857
KEGG_PATHWAY	hsa00020:Citrate cycle (TCA cycle)		14	2.54898e-06	DLST, SUCLG2, ACO1, SUCLG1, ACLY, OGDH, PCK1, SDHA, SDHB, SDHC, DLD, IDH1, MDH1, FH	4.58811	0.000102318	0.00337215
KEGG_PATHWAY	hsa00260:Glycine, serine and threonine metabolism		16	3.85948e-06	SHMT2, GATM, AMT, MAOA, PGAM1, PIPOX, GLDC, ALAS1, CTH, DLD, BHMT, GCSH, DAO, GNMT, SARDH, CBS	3.93267	0.000135555	0.00510583
KEGG_PATHWAY	hsa00280:Valine, leucine and isoleucine degradation		17	7.93742e-06	ACAA2, ACADM, ACADS, ECHS1, ACAT2, HADHA, ALDH3A2, MCCC2, MUT, IVD, DLD, AOX1, ABAT, HIBCH, AACS, ALDH9A1, HMGCL	3.55614	0.000247794	0.0105004
KEGG_PATHWAY	hsa04976:Bile secretion		21	9.81961e-06	ADCY2, NCEH1, ABCB11, ADCY8, HMGCR, SLC5A1, ADCY6, EPHX1, ABCB1, ATP1A1, NR0B2, SCTR, ABCG2, ABCG8, ABCG5, ADCY9, CYP7A1, KCNN2, SCARB1, PRKACA, SLC4A4	2.99225	0.000275894	0.0129902
KEGG_PATHWAY	hsa03320:PPAR signaling pathway		20	2.30504e-05	SLC27A1, PPARA, ACOX1, ACADM, DBI, CPT1A, PCK1, ACOX3, PDPK1, ACSL1, APOA1, CD36, CYP27A1, CYP7A1, GK, FABP2, SCP2, ACSL5, ANGPTL4, SLC27A4	2.93483	0.000588667	0.0304905
KEGG_PATHWAY	hsa00640:Propanoate metabolism		12	3.11129e-05	MUT, ACADM, SUCLG2, SUCLG1, ECHS1, ABAT, HIBCH, ACACB, ACAT2, ACSS2, ACSS3, HADHA	4.36963	0.000728305	0.0411533
KEGG_PATHWAY	hsa00071:Fatty acid degradation		15	6.89082e-05	ECI2, ACAA2, ACOX1, ACADM, ACADS, ECHS1, ACAT2, HADHA, CPT1A, ALDH3A2, ACOX3, ACADVL, ACSL1, ALDH9A1, ACSL5	3.35171	0.00148842	0.0911246
KEGG_PATHWAY	hsa04931:Insulin resistance		25	0.000160727	SREBF1, SLC27A1, PPARA, PRKCZ, IRS2, PIK3CB, SOCS3, ACACB, PRKCE, PRKCD, PPARGC1A, CPT1A, PCK1, PPP1R3D, G6PC, PDPK1, RPS6KA3, CD36, SLC2A2, CREB3L2, CREB3L1, MAPK9, IKBKB, PIK3R1, SLC27A4	2.27585	0.00322108	0.212427
KEGG_PATHWAY	hsa04923:Regulation of lipolysis in adipocytes		16	0.000331127	IRS2, ADCY2, PTGS2, ADCY8, PIK3CB, GNAI1, ADCY6, PDE3B, PNPLA2, PRKG2, ADORA1, ADRB2, ADCY9, PRKACA, TSHR, PIK3R1	2.80905	0.00618493	0.437183
KEGG_PATHWAY	hsa00620:Pyruvate metabolism		13	0.000419374	HAGH, ME3, DLD, GLO1, HAGHL, ACACB, ACAT2, ACSS2, ALDH9A1, ALDH3A2, MDH1, PCK1, FH	3.19529	0.00733974	0.553396
KEGG_PATHWAY	hsa00630:Glyoxylate and dicarboxylate metabolism		10	0.00127528	MUT, SHMT2, ACO1, AMT, DLD, GCSH, CAT, ACAT2, MDH1, GLDC	3.51131	0.0208721	1.67405
KEGG_PATHWAY	hsa01212:Fatty acid metabolism		13	0.00244798	ACAA2, ACOX1, ACADM, ACADS, ECHS1, ACAT2, TECR, CPT1A, HADHA, ACOX3, ACADVL, ACSL1, ACSL5	2.66274	0.0375397	3.19055
KEGG_PATHWAY	hsa04930:Type II diabetes mellitus		13	0.00244798	PRKCZ, IRS2, SOCS2, PIK3CB, SOCS3, HKDC1, PRKCE, PRKCD, SLC2A2, MAPK9, IKBKB, PIK3R1, CACNA1A	2.66274	0.0375397	3.19055
KEGG_PATHWAY	hsa04973:Carbohydrate digestion and absorption		12	0.00246963	G6PC, SLC2A5, PIK3CB, SLC5A1, HKDC1, SLC2A2, SI, MGAM, SLC37A4, ATP1A1, PIK3R1, LCT	2.80905	0.0359091	3.21834
KEGG_PATHWAY	hsa00410:beta-Alanine metabolism		10	0.00281907	ACADM, ECHS1, ABAT, DPYS, SMOX, HIBCH, ALDH3A2, HADHA, ALDH9A1, ALDH3B1	3.17151	0.0388876	3.66591
KEGG_PATHWAY	hsa00270:Cysteine and methionine metabolism		11	0.00299293	ADI1, CTH, GOT1, MAT2A, BHMT, AHCYL2, CDO1, DNMT3B, CBS, MDH1, MPST	2.92293	0.0393146	3.88787
KEGG_PATHWAY	hsa02010:ABC transporters		12	0.00366717	ABCG8, ABCB9, ABCG5, ABCB11, ABCD2, ABCD3, ABCA2, ABCB1, ABCC12, ABCA1, ABCB6, ABCG2	2.68136	0.0458419	4.74422
UP_KEYWORDS	Membrane		791	2.54208e-34	SC5D, USE1, SGMS1, ITSN1, AQP11, CYP7A1, VPS4B, VPS4A, SH3GL3, BSG, TMEFF1, GATM, CYP1A1, FAXDC2, LRRC1, LPCAT3, LPCAT4, MARK1, JUP, F3, MGAM, UNC13B, SH3GL1, DCBLD1, RER1, SLC29A1, TMEM127, TMEM120A, ACER3, CYP46A1, ACACB, GUCY2C, VDAC2, AQP10, RGS2, RGS5, ARF4, SMURF1, GK, AREG, OPRM1, LZTS3, CYP2J2, TSG101, GNPNAT1, ASAH2, ST6GALNAC3, MAP1LC3A, CEACAM6, CEACAM5, TMEM100, CEACAM1, GHR, KDELR2, …	1.40236	1.30917e-31	3.67592e-31
UP_KEYWORDS	Phosphoprotein		776	7.2792e-23	SC5D, PGAM1, PRELID3B, OGDH, ITSN1, VPS4B, VPS4A, ACAA2, BSG, GATM, PIK3CB, MECOM, MARK1, JUP, JUN, MAPK9, UNC13B, SH3GL1, DCBLD1, RER1, CACNB3, SH3BP5L, SLC29A1, TMEM127, DUSP16, CASZ1, CCSER2, PABPC1, FH, KIF3A, ESRRG, ATR, ACACB, PKP1, RGS2, DUSP27, PKP3, CDC42BPA, PARP4, OPRM1, BACH1, LZTS3, LZTS2, FOXA2, NUAK1, ASAH2, NCCRP1, MAP1LC3A, TMEM100, GHR, KDELR2, SH3PXD2A, ARHGEF16, PKDCC, PAPD5, …	1.30802	1.8744e-20	1.05259e-19
UP_KEYWORDS	Golgi apparatus		145	3.30194e-21	TGOLN2, RUSC1, FAM20B, UNC50, FAM20C, KIAA1324, SGMS1, ST3GAL1, ACBD3, ST3GAL5, COL4A3BP, SAR1A, FNDC3A, DBNL, PLD1, GOLT1A, CHAC1, TMEM167B, STK26, OPTN, CHPT1, BICD2, YIF1A, ERGIC2, BICD1, CD36, CHPF, ATP2C1, USO1, SURF4, RAB12, RAB13, MGAT5, MYO18A, GLG1, ARFGAP1, ARFGAP2, ARFRP1, COPZ1, RER1, OCRL, LMAN1, TJAP1, SYNDIG1L, CALU, STX12, MACF1, B3GNT7, ENTPD6, B3GNT2, SDF4, TMEM30A, TMEM79, B4GA…	2.27248	5.66834e-19	4.7747e-18
UP_KEYWORDS	Oxidoreductase		112	1.90503e-18	SC5D, PTGS2, HMGCR, OGDH, BBOX1, GLDC, CYP7A1, SMOX, DAO, SPR, ASPH, NQO1, CYP1A1, FA2H, CDO1, TECR, DHDH, POR, OGFOD2, SCCPDH, PYCR2, DLD, SRXN1, MDH1, ME3, GLUD1, HADHA, IVD, PIR, IDH1, SDR16C5, GPD1, P4HB, CYP46A1, PYROXD2, MAOA, FDXR, FAM213B, HGD, DHFR, BCO1, DIO1, STEAP4, ACOX1, HTATIP2, CYP2J2, HSD11B1L, UQCRFS1, PRDX1, ACOX3, NDUFS7, RDH8, GPX1, MSRA, GPX4, MICAL1, CAT, ACAD9, SARDH, GFOD…	2.41016	2.45273e-16	2.75473e-15
UP_KEYWORDS	Lipid metabolism		91	2.5924e-18	SLC27A1, ACOX1, SC5D, PTGS2, HMGCR, SGMS1, ACSF2, ASAH2, ACOX3, ACBD3, APOB, APOA1, PTGIS, CYP7A1, INSIG1, NPC1L1, AGPAT4, PCYT2, LDAH, AGPAT3, AGPAT1, DHCR24, SGPL1, ACAA2, PLD1, STS, ACADM, LPGAT1, ACADS, FA2H, ADIPOR2, DECR2, PNPLA2, ERLIN1, LPIN2, CHPT1, LPCAT3, LPIN1, TECR, PNPLA6, LPCAT4, ACADVL, DGAT2, PLA2G7, PLA2G6, PLA2G3, GPAM, AKR1D1, CROT, TM6SF2, SLC27A4, CHKA, HDLBP, ECH1, FDX1, CE…	2.69835	2.67017e-16	3.74868e-15
UP_KEYWORDS	Alternative splicing		1000	3.24601e-18	BTD, USE1, SGMS1, PRELID3B, OGDH, ITSN1, SH3GL3, BSG, TMEFF1, CYP1A1, GATM, FAXDC2, OLFML2B, KIF5C, LRRC1, BTBD7, MECOM, PTPDC1, LPCAT3, MARK1, OGFOD2, F3, MAPK9, UNC13B, SH3GL1, DCBLD1, CACNB3, SLC29A1, SH3BP5L, FAM213A, DUSP16, CASZ1, CCSER2, CCSER1, PABPC1, TMEM120A, ACER3, CYP46A1, ESRRG, FAM213B, ATR, ACACB, VDAC2, AQP10, PKP1, ARF3, RGS5, CDC42BPA, PARP3, SMURF1, GK, OPRM1, LZTS3, HTATIP2, …	1.19382	2.78616e-16	4.69381e-15
UP_KEYWORDS	Transport		259	3.4677e-17	DYNC1LI2, RFT1, SEC31A, CHMP6, CHMP7, USE1, SELENBP1, HOOK1, HOOK2, ATCAY, APOB, AQP11, COL4A3BP, KCNK5, CHRNA5, VPS4B, VPS4A, RAB25, MVB12B, SLC12A6, DBNL, ABCB11, KIF5C, TRPA1, SPIRE1, ABCC12, YIF1A, GLTP, ERGIC2, CD36, RAB18, ATP2C1, RAB15, RAB12, RAB13, SLC2A12, RBP1, FDX1, RBP2, CACNB3, DENND2A, SLC29A1, SLC11A2, STX12, SLC31A1, OSBPL2, FDXR, KCNK1, VDAC2, AQP10, KCNK3, ABCG2, ABCG8, APOL3, …	1.65402	2.55123e-15	5.01438e-14
UP_KEYWORDS	Endoplasmic reticulum		155	4.42741e-14	SC5D, SEC31A, PTGS2, WFS1, VAPB, HMGCR, USE1, SSR1, GLYATL2, PTGIS, CYP7A1, COL4A3BP, PGRMC1, INSIG1, CREB3L2, ERAP1, CREB3L1, ASPH, SAR1A, SGPL1, PLD1, CYP1A1, SLC33A1, FA2H, SMIM14, TRIQK, TECR, YIF1A, LPCAT3, ERGIC2, PKD2L1, POR, PNPLA6, LPCAT4, RNF139, SURF4, NFE2L1, AMFR, TM6SF2, SUCO, GGCX, KCNA2, CERS5, LMAN1, UBAC2, TMCC1, CALU, CERS2, SDR16C5, PCYT1B, ARL6IP5, SEC23IP, MEST, SREBF1, P4HB…	1.85235	2.85172e-12	6.40599e-11
UP_KEYWORDS	Transmembrane		544	3.86226e-13	TGOLN2, SC5D, RFT1, VTCN1, USE1, SGMS1, SSR1, TVP23B, NKPD1, AQP11, KCNK5, TMEFF1, BSG, FAXDC2, CDHR2, PTPRU, PTPRN, YIF1A, LPCAT3, LPCAT4, ERGIC2, F3, MGAM, SURF4, MST1R, TM6SF2, GGCX, DCBLD1, IL1R1, ERBB3, RER1, SLC29A1, TMEM127, TMEM120A, ACER3, MGAT4A, CYP46A1, MAOA, SPTSSA, GUCY2C, VDAC2, KCNK1, AQP10, KCNK3, SYNE1, CLGN, AREG, TMEM41B, CD200, RTN4, OPRM1, KCNK16, TRPV1, KCNK13, ASAH2, RDH8,…	1.29851	2.21019e-11	5.5852e-10
UP_KEYWORDS	Transmembrane helix		541	6.73795e-13	TGOLN2, SC5D, RFT1, VTCN1, USE1, SGMS1, SSR1, TVP23B, NKPD1, AQP11, KCNK5, TMEFF1, BSG, FAXDC2, CDHR2, PTPRU, PTPRN, YIF1A, LPCAT3, LPCAT4, ERGIC2, F3, MGAM, SURF4, MST1R, TM6SF2, GGCX, DCBLD1, IL1R1, ERBB3, RER1, SLC29A1, TMEM127, TMEM120A, ACER3, MGAT4A, CYP46A1, MAOA, SPTSSA, GUCY2C, KCNK1, AQP10, KCNK3, SYNE1, CLGN, AREG, TMEM41B, CD200, RTN4, OPRM1, KCNK16, TRPV1, KCNK13, ASAH2, RDH8, SLC23A…	1.296	3.47005e-11	9.74321e-10
UP_KEYWORDS	Cytoplasm		491	5.15749e-12	RUSC1, SELENBP1, CTNNB1, SMOX, CAB39, SH3GL3, IBTK, BCL2L14, GATM, PIK3CB, ROCK2, LRRC1, KIF5C, SPAG1, SPIRE1, ERGIC2, MARK1, GLTP, JUP, GRB10, MAPK9, PELO, UNC13B, MYO18A, SH3GL1, GNAI1, DAAM1, ADAP1, TMEM127, FAM213A, PIR, DUSP16, PABPC1, FH, TUBB4B, GPD1, DVL3, KIF3A, SPHK2, DUSP23, FAM213B, APOL3, SYNE1, RGS2, ARF3, HEBP2, RGS5, CDC42BPA, PARP3, SYTL2, PARP4, GK, SMURF1, OPRM1, LZTS3, SH3RF1,…	1.30573	2.41467e-10	7.45793e-09
UP_KEYWORDS	FAD		33	2.91761e-11	ACOX1, STEAP4, PIPOX, ACOX3, CRY2, IVD, ETFDH, SMOX, DAO, MICAL1, ACAD9, NQO1, SARDH, QSOX1, ETFA, DHCR24, PAOX, ACADM, ACADS, PYROXD2, MICAL2, MAOA, FDXR, POR, SDHA, ACADVL, CYBB, L2HGDH, DLD, AOX1, TXNRD3, PCYOX1, RETSAT	3.85973	1.25214e-09	4.21894e-08
UP_KEYWORDS	ER-Golgi transport		30	1.10108e-10	ARFGAP1, ARFGAP2, SEC31A, SEC24A, NAPG, COPZ1, BET1, USE1, LMAN1, SEC16B, COPB2, BCAP29, ZFPL1, SEC22A, RAB6A, SAR1A, SEC24D, RAB2A, SEC23A, KDELR2, YIF1A, ERGIC2, PREB, ARF3, ARCN1, ARF4, USO1, YKT6, COPE, SEC23B	3.989	4.36196e-09	1.59219e-07
UP_KEYWORDS	Peroxisome		30	1.45951e-10	MAVS, ACOX1, ECH1, PEX6, ACOT4, PIPOX, ACOX3, LONP2, ACSL1, PXMP4, PEX16, ABCD2, IDH1, ABCD3, DAO, CAT, URAD, HMGCL, ECI2, PAOX, AMACR, EPHX2, DECR2, PHYH, PEX11A, DHRS4, HSDL2, ZADH2, SCP2, CROT	3.94745	5.3689e-09	2.11049e-07
UP_KEYWORDS	Flavoprotein		33	5.87509e-10	ACOX1, STEAP4, PIPOX, ACOX3, CRY2, IVD, ETFDH, SMOX, DAO, MICAL1, ACAD9, NQO1, SARDH, QSOX1, ETFA, DHCR24, PAOX, ACADM, ACADS, PYROXD2, MICAL2, MAOA, FDXR, POR, SDHA, ACADVL, CYBB, L2HGDH, DLD, AOX1, TXNRD3, PCYOX1, RETSAT	3.47376	2.01711e-08	8.49553e-07
UP_KEYWORDS	Acetylation		363	6.23321e-10	SCAF4, VAPB, PGAM1, PDLIM1, SELENBP1, OGDH, CTNNB1, GLDC, TVP23B, HOOK1, ACBD3, APOB, GAB1, VPS4B, RPP30, H2AFY, VPS4A, ACAA2, SGPL1, DBNL, GATM, SUCLG2, SUCLG1, SPIRE1, MECOM, LPCAT3, PPARGC1A, YIF1A, GLTP, SCEL, DCTN2, JUP, PGM3, PNKP, KRT18, HNF4A, RAB18, JUN, DLD, ABAT, RAB12, MDH1, MPST, GGCX, ELL, FDX1, ALDOB, RER1, ACAT2, TJAP1, HADHA, ADA, TMCC1, ADAP1, PIN1, CALU, TMEM127, STX12, MACF1, …	1.3384	2.00631e-08	9.01338e-07
UP_KEYWORDS	NADP		42	9.83126e-10	ME3, SC5D, HTATIP2, CYP2J2, HMGCR, GLUD1, HSD11B1L, RDH8, DHCR7, CYP7A1, IDH1, SPR, SDR16C5, MICAL1, CAT, NQO1, HSD17B7, DHCR24, DHRS12, CYP46A1, DHRS13, MICAL2, DHRS11, DECR2, FDXR, FAM213B, CYP4V2, TECR, POR, DHDH, RDH11, CYBB, DHRS3, PYCR2, DHRS4, DHFR, CYP27A1, HSDL2, TXNRD3, ZADH2, AKR1D1, RETSAT	2.88336	2.97829e-08	1.42162e-06
UP_KEYWORDS	Disease mutation		273	2.64102e-09	RFT1, SC5D, BTD, VAPB, ADCY6, FAM20C, RNF213, CTNNB1, GLDC, ATCAY, APOB, HTRA2, COL4A3BP, CFH, CLRN1, F10, GATM, ABCB11, EFNB1, SUCLG1, TRPA1, KIF5C, OPTN, PDYN, JUP, PNKP, PGM3, KRT18, CD36, HNF4A, ATP2C1, LPAR6, DLD, ABAT, GGCX, CRELD1, ENPP1, ALDOB, OCRL, HADHA, ADA, SLC11A2, LAMB3, AGRN, DNMT3B, FH, GPD1, MAOA, SMAD6, KLF11, HGD, ATR, GUCY2C, KCNK3, ABCG8, SYNE1, ABCG5, DHFR, SRPX2, CD59, BCO…	1.39955	7.55624e-08	3.81898e-06
UP_KEYWORDS	Mitochondrion		142	2.71725e-08	SLC44A1, NIT1, OGDH, ACSS3, GLDC, SLC25A21, ACBD3, SLC25A20, ATCAY, FAM73A, GHITM, STARD7, HTRA2, SLC25A24, CISD3, TCAIM, TRAK1, SLC25A22, SLC25A28, PRKACA, HMGCL, ACAA2, GATM, SUCLG2, SUCLG1, CLPX, ISCU, NFU1, PYCR2, CHPF, DLD, ABAT, TRIM39, MPST, MAVS, ME3, FDX1, GLUD1, LETM2, AKAP10, HADHA, SLC11A2, MUT, MTCH2, IVD, PPL, GCSH, SUGCT, FH, MICU1, MAOA, MICU2, AK3, FDXR, GLOD4, ACACB, VDAC2, ABCB…	1.58877	7.36518e-07	3.92922e-05
UP_KEYWORDS	Transferase		190	2.87451e-08	FAM20B, FAM20C, CASK, PRKG2, SGMS1, PI4K2B, PNP, NMRK2, GLYATL2, ST3GAL1, PRKAR2A, GOT1, ST3GAL5, SCLY, AAK1, TRAK1, PRKACA, GXYLT1, ACAA2, CHAC2, GATM, CSNK1G2, PIK3CB, CHAC1, ROCK2, CMAS, HKDC1, MYO3B, STK26, RBKS, CHPT1, LPCAT3, LPCAT4, MARK1, PNKP, HYKK, PARP12, CHPF, RIOK3, BHMT, MAPK9, ABAT, RIPK4, MST1R, MGAT5, LRRK1, CROT, MPST, NMNAT1, CHKA, GGCT, PFKFB3, GNE, ERBB3, MAPKAPK5, STK10, CER…	1.47514	7.40185e-07	4.15661e-05
UP_KEYWORDS	Protein transport		84	5.70339e-07	SEC31A, SEC24A, SLC15A1, TSG101, AP1AR, CHMP6, TIMM17A, UNC50, CHMP7, USE1, SELENBP1, RAB3IP, AP1S3, HOOK1, HOOK2, COPB2, DNAJC15, TRIM3, VPS4B, RABGEF1, VPS4A, RAB25, RAB6A, SEC24D, SAR1A, MVB12B, SEC23A, KDELR2, GOLT1A, RAB39A, PKDCC, SPIRE1, YIF1A, TIMM44, CHMP1A, RAB11FIP2, RAB18, STXBP5, ARCN1, USO1, RAB15, RAB12, RAB13, RAB11FIP1, COPE, SEC23B, EXOC6B, MVP, ARFGAP1, ARFGAP2, RAB3A, MAMDC4, …	1.75095	1.39868e-05	0.000824721
UP_KEYWORDS	Nucleotide-binding		197	5.94238e-07	DYNC1LI2, ADCY2, ADCY8, FAM20B, FAM20C, ADCY6, PRKG2, NMRK2, CRY2, NT5C2, VPS4B, VPS4A, RAB25, RAPGEF4, MAGI1, SUCLG2, ROCK2, ABCB11, PIK3CB, HKDC1, SUCLG1, KIF5C, SPAG1, ABCC12, MARK1, PNKP, RAB18, RAB19, ATP2C1, MAPK9, RAB15, RAB12, MST1R, RAB13, MYO18A, CHKA, ERBB3, GNAI1, PFKFB3, TUBB4B, SRP54, KIF3A, SPHK2, ACACB, ATR, GUCY2C, VDAC2, ATP13A3, NUGGC, ABCG2, EPHA5, ABCG5, ARF3, ARF4, CDC42BPA,…	1.40275	1.39105e-05	0.00085928
UP_KEYWORDS	Transit peptide		76	7.20403e-07	AMT, PINK1, ECHDC3, OGDH, UQCRFS1, ACSS3, ACSF2, GLDC, NDUFS7, MCCC2, ALAS1, MSRA, GHITM, HTRA2, STARD7, CISD3, GPX4, SLC25A1, ADCK3, ACAD9, SARDH, HMGCL, ACAA2, ACADM, GATM, ACADS, SUCLG2, SUCLG1, MCU, TIMM44, CLPX, HAGH, ACADVL, NFU1, ISCU, CYP27A1, UQCRH, DLD, ABAT, GPAM, ME3, ECH1, FDX1, GLUD1, ECHS1, NLRX1, RSAD1, LETM2, AKAP10, ATP5G3, HADHA, MUT, IVD, ETFDH, GCSH, BDH1, SUGCT, FH, ETFA, PD…	1.80116	1.61306e-05	0.00104172
UP_KEYWORDS	Lyase		31	1.06302e-06	ETNPPL, GGCX, ADCY2, ADCY8, ADCY6, ALDOB, ECHS1, HADHA, PDXDC1, SCLY, GLO1, URAD, IRG1, HMGCL, FH, SGPL1, ACO1, NPR2, ACLY, GUCY2C, PCK1, CTH, ADCY9, CA7, CA6, DDT, TGDS, CA4, THNSL2, OGG1, CBS	2.6821	2.28104e-05	0.00153715
UP_KEYWORDS	Fatty acid metabolism		28	1.11172e-06	SLC27A1, ACOX1, ECH1, PTGS2, ECHS1, HADHA, ACSF2, ACOX3, ACSL1, PTGIS, ACSL5, ACAA2, ACADM, ACADS, FA2H, DECR2, ADIPOR2, FAM213B, ACACB, LPIN2, LPIN1, TECR, FADS6, CPT1A, ACADVL, AACS, CROT, SLC27A4	2.85235	2.29012e-05	0.00160757
UP_KEYWORDS	Cell junction		87	2.00997e-06	LZTS3, LIMA1, ENAH, TRPV1, RUSC1, CLSTN1, CLDN34, FERMT1, ITSN1, RHOU, CTNNB1, RABAC1, ARHGAP21, ATCAY, PCDH1, PDPK1, SH2D5, ZNF185, CHRNA5, ESAM, SV2A, ANO7, DPP4, DLG2, DBNL, ARHGEF2, SH3PXD2A, MAGI1, ARHGEF7, CDHR2, RIMBP2, MPP7, CAMSAP3, PTPRU, PTPRN, TNS4, JUP, EPB41L3, EVPL, CHRM3, STXBP5, DSP, ERC2, RAB13, UNC13B, SH3GL1, MPST, CGNL1, PRKCZ, ACHE, KCNA2, DSCAML1, CDH1, EPB41L4B, ADA, TJAP1…	1.68038	3.98121e-05	0.00290643
UP_KEYWORDS	Lipid biosynthesis		31	4.45346e-06	CHKA, SC5D, PTGS2, HMGCR, CERS5, ACBD3, PTGIS, CERS2, XBP1, DHCR7, ETNK1, PCYT1B, PCYT2, AGPAT4, AGPAT3, HSD17B7, AGPAT1, DHCR24, LPGAT1, FA2H, FAM213B, ACLY, ACACB, CHPT1, FADS6, TECR, LPCAT3, LPCAT4, DGAT2, MBOAT7, GPAM	2.51017	8.49423e-05	0.00643963
UP_KEYWORDS	Polymorphism		1035	5.09798e-06	BTD, USE1, OGDH, ITSN1, AQP11, CYP7A1, VPS4B, ACAA2, BSG, TMEFF1, CYP1A1, GATM, PIK3CB, FAXDC2, EFCAB14, OLFML2B, KIF5C, LRRC1, MECOM, PTPDC1, LPCAT3, MARK1, JUP, JUN, F3, MGAM, ABAT, MAPK9, UNC13B, CACNB3, SLC29A1, TMEM127, DUSP16, CCSER2, GCSH, CCSER1, TMEM120A, KIF3A, ARHGEF37, DUSP23, ESRRG, GGH, ATR, ACACB, GUCY2C, VDAC2, AQP10, NUGGC, PKP1, DUSP27, ARF4, NXPE3, CDC42BPA, PARP3, GK, AREG, PA…	1.08723	9.37623e-05	0.00737156
UP_KEYWORDS	Manganese		35	7.12756e-06	PHLPP1, ADCY2, ADCY8, GALNT6, GALNT5, FAM20B, ADCY6, FAM20C, GALNT4, PPM1A, ACVR1C, POMGNT1, GALNT10, PPP2CA, IDH1, B3GNT2, C2, DYRK2, GALNT12, B4GALT4, PPTC7, B3GALT2, PAPD5, ATR, ACACB, CHPT1, XPNPEP2, PCK1, ACVR2A, ACVR2B, ADCY9, PPM1L, GALNT8, LRRK1, BMPR1A	2.30268	0.000126568	0.0103061
UP_KEYWORDS	Iron		50	7.84052e-06	SLC22A17, STEAP4, SC5D, CYP2J2, PTGS2, UQCRFS1, BBOX1, NDUFS7, PTGIS, CISD3, CYP7A1, SLC25A28, CAT, ASPH, CYP1A1, ACO1, FA2H, CYB5A, CDO1, ISCU, OGFOD2, CYP27A1, ABAT, PHYHD1, FDX1, EGLN2, RSAD1, SLC11A2, CYB561D2, NPAS2, PIR, ETFDH, HAAO, PPP3CB, PPP3CA, CYP46A1, HGD, CYP4V2, PHYH, ADI1, FRRS1, SDHB, CYBB, SDHC, AOX1, NARFL, BCO1, AGMO, ALOX5, CBS	1.95539	0.000134587	0.011337
UP_KEYWORDS	Lipoprotein		100	9.23357e-06	LYPD1, SLC44A1, VTCN1, CHMP6, PRKG2, ADORA1, CD48, APOB, CHIC1, APOA1, CHIC2, RNF141, GALR1, TIAM2, ARL14, RALA, RAB25, PRKACA, WNT6, TMPRSS15, PLD1, BTBD7, HTR4, EEPD1, TMEM106B, CD36, RAB18, RAB19, LPAR6, F3, HTR7, DSP, RAB15, RAB12, RAB13, HDLBP, ACHE, GNAI1, KCNA2, APOC1, MME, BDKRB2, ABCA1, PPP1R16A, ADRA2A, RNF11, DNAJA2, HPCAL1, EPHX2, APOL3, CD59, ARF3, ARF4, GRK4, GRK1, OPRM1, AP1AR, RHO…	1.55756	0.000153385	0.0133511
UP_KEYWORDS	Cholesterol metabolism		16	2.55245e-05	SREBF1, SOAT2, HDLBP, APOB, APOA1, CYP46A1, FDX1, HMGCR, DHCR7, CYP7A1, INSIG1, FDXR, NPC1L1, ERLIN1, ABCA1, DHCR24	3.54578	0.000410706	0.0369028
UP_KEYWORDS	Kinase		87	4.418e-05	NUAK1, FAM20B, FAM20C, PINK1, CASK, PI4K2B, SGMS1, PRKG2, DDR2, NMRK2, ACVR1C, PDPK1, PRKAR2A, AAK1, PRKACA, SIK2, IP6K2, PRKCA, TRPM6, SGK2, PFKL, CSNK1G2, PIK3CB, ROCK2, HKDC1, MYO3B, STK26, PKDCC, RBKS, ALK, PRKCE, PRKCD, MARK1, PANK4, DOK1, ACVR2A, MAST4, PNKP, ACVR2B, HYKK, RIOK3, ERN1, MAPK9, ERN2, RIPK4, MST1R, LRRK1, MAP3K13, CHKA, PRKCZ, GNE, ERBB3, PFKFB3, STK10, MAPKAPK5, FGGY, SHPK, A…	1.55003	0.000689253	0.0638664
UP_KEYWORDS	Lipid transport		21	4.42943e-05	SLC27A1, OSBPL2, OSBP, HDLBP, GULP1, APOC1, STARD10, ESYT2, GLTP, APOA4, APOL3, PRELID1, APOB, APOA1, PLEKHA8, COL4A3BP, ATP8B2, ANO7, SCP2, TMEM30A, SLC27A4	2.7923	0.000670718	0.0640316
UP_KEYWORDS	Sterol metabolism		17	5.09491e-05	SREBF1, SOAT2, SC5D, HDLBP, CYP46A1, HMGCR, FDX1, FDXR, ERLIN1, ABCA1, APOB, APOA1, CYP7A1, DHCR7, INSIG1, NPC1L1, DHCR24	3.20509	0.000749418	0.0736484
UP_KEYWORDS	Tricarboxylic acid cycle		10	5.1972e-05	SDHA, DLST, SDHB, ACO1, SUCLG2, SDHC, SUCLG1, IDH1, MDH1, FH	5.26327	0.000743232	0.0751266
UP_KEYWORDS	Signal-anchor		61	5.55016e-05	FAM20B, ANPEP, ASAH2, ST3GAL1, ST6GALNAC3, POMGNT1, ST3GAL5, CREB3L2, ERAP1, CREB3L1, GXYLT1, ASPH, DPP4, TMPRSS15, SGPL1, ERLIN1, PNPLA2, ST6GALNAC2, TMEM106B, NAALAD2, KIAA1161, CHPF, MGAM, NFE2L1, MGAT5, GALNT8, ENPP1, GALNT6, GALNT5, HS3ST2, GALNT4, MME, ABHD3, CLEC10A, MFRP, SEMA5B, ACSL1, GALNT10, CD69, XBP1, B3GNT7, ENTPD6, B3GNT2, GALNT12, B4GALT4, ACSL5, MGAT4A, NCEH1, HS3ST3A1, B3GALT2,…	1.70098	0.000772245	0.0802267
UP_KEYWORDS	Phospholipid metabolism		14	6.31705e-05	CHKA, LPGAT1, ABHD3, LPCAT3, CHPT1, LPCAT4, MBOAT7, ETNK1, PCYT1B, PCYT2, AGPAT4, AGPAT3, GPAM, AGPAT1	3.68429	0.000855787	0.0913073
UP_KEYWORDS	Alternative promoter usage		20	6.54601e-05	SLC12A6, COL18A1, LIMA1, BSG, ADAMTS14, CREM, RORB, MECOM, PRDM16, DBI, PPARGC1A, MSRA, PTK2, HNF4A, PKP3, RAPGEF4, SHC1, SCP2, FNDC3A, DUSP7	2.80708	0.000864064	0.0946153
UP_KEYWORDS	Proteomics identification		239	0.00010966	OVCH2, PRKG2, SGMS1, OGDH, RNF213, ADORA1, SSR1, CTNNB1, CD48, CRY2, STAC, TRAK1, CHRNA5, CFH, RAPGEF4, IBTK, F10, CYP1A1, OLFML2B, MECOM, YIF1A, PTPDC1, MARK1, GID4, PGM3, CD36, RAB18, HNF4A, PARP12, ATP2C1, DLD, MGAM, SURF4, MAPK9, RAB13, MST1R, SUCO, IL1R1, RBP1, MST1, LETM2, AKAP10, ADA, TMCC1, SEMA5B, TMEM120A, ACER3, OSBPL2, ABR, KIF3A, SPHK2, FDXR, ARFIP2, FAM213B, NDFIP2, TAX1BP3, EPHA5, …	1.25531	0.00141095	0.158454
UP_KEYWORDS	Steroid metabolism		19	0.000113496	SREBF1, SOAT2, SC5D, HDLBP, STS, CYP46A1, HMGCR, FDX1, FDXR, ERLIN1, ABCA1, APOB, APOA1, DHCR7, CYP7A1, INSIG1, NPC1L1, AKR1D1, DHCR24	2.79076	0.00142469	0.163993
UP_KEYWORDS	Phospholipid biosynthesis		13	0.000141487	CHKA, LPGAT1, MBOAT7, ETNK1, PCYT1B, AGPAT4, PCYT2, AGPAT3, CHPT1, GPAM, LPCAT3, LPCAT4, AGPAT1	3.6492	0.00173352	0.204399
UP_KEYWORDS	Cell membrane		295	0.000163979	TGOLN2, LYPD1, ADCY2, VTCN1, RUSC1, ADCY6, PRKG2, ADORA1, CTNNB1, CD48, CHRNA5, RAB25, HCAR2, MUC13, SLC12A6, DBNL, DAB2IP, TMEFF1, BSG, CLRN1, GPR139, MAGI1, ROCK2, TRPA1, CDHR2, HTR4, SPIRE1, PTPRU, PTPRN, MARK1, TMEM150A, CD36, RAB18, LPAR6, RAB19, HTR7, MGAM, RAB15, RAB13, UNC13B, IL1R1, ENPP1, ERBB3, GNAI1, MME, BDKRB2, ADA, SLC29A1, CAMKV, SLC11A2, ACE, TMEM127, MACF1, AGRN, SLC31A1, GPR157…	1.21381	0.00196217	0.236857
UP_KEYWORDS	ATP-binding		147	0.000178088	DYNC1LI2, ADCY2, ADCY8, FAM20B, FAM20C, ADCY6, CASK, PRKG2, PI4K2B, ACSS2, ACSS3, NMRK2, NLRC3, AAK1, VPS4B, VPS4A, PRKACA, MAGI1, CSNK1G2, PIK3CB, ABCB11, ROCK2, HKDC1, KIF5C, STK26, MYO3B, RBKS, ABCC12, CLPX, MARK1, PNKP, ATP2C1, RIOK3, MAPK9, RIPK4, MST1R, LRRK1, MYO18A, SRXN1, NMNAT1, CHKA, GNE, PFKFB3, ERBB3, GLUD1, STK10, MAPKAPK5, ABCA2, ABCA1, PTK2, DYRK2, STK38L, ABCB9, KIF3A, MYO1C, SPH…	1.34168	0.00208245	0.257212
UP_KEYWORDS	Acyltransferase		28	0.0003506	GGCT, GNPNAT1, SAT2, ACAT2, GLYATL2, ZDHHC23, ALAS1, AGPAT4, AGPAT3, AGPAT1, SOAT2, ACAA2, DLST, ZDHHC3, CHAC2, LPGAT1, ZDHHC5, CHAC1, LPCAT3, LPCAT4, CPT1A, GGT5, ZDHHC14, DGAT2, MBOAT7, SCP2, GPAM, CROT	2.09285	0.00400509	0.505782
UP_KEYWORDS	Unfolded protein response		11	0.000351387	MFN2, DAB2IP, VAPB, XBP1, CHAC1, TMBIM6, FBXO6, CREB3L2, ERN1, CREB3L1, EDEM3	3.85973	0.00392697	0.506915
UP_KEYWORDS	SH3 domain		33	0.000392467	SH3RF1, RUSC1, MYO7A, CASK, CACNB3, ITSN1, ARHGAP12, MACF1, STAC, TRIP10, DLG2, PIK3R1, SH3GL3, NGEF, DBNL, SH3PXD2A, MPP1, BAIAP2L2, BAIAP2L1, ARHGEF7, ARHGEF37, RIMBP2, ARHGEF16, BZRAP1, AHI1, MPP7, SGSM3, FCHSD2, SH3D19, EPS8L3, EPS8L2, CRK, SH3GL1	1.93884	0.00429204	0.56602
UP_KEYWORDS	Magnesium		67	0.000452587	GNA14, ADCY2, ADCY8, NUAK1, ADCY6, PINK1, RHOU, NMRK2, ACVR1C, NT5C2, ATP8B2, SIK2, TERT, ARL1, PFKL, ROCK2, NUDT5, STK26, FBP1, RBKS, PAPD5, CHPT1, MARK1, GNAL, ACVR2A, MAST4, PGM3, ACVR2B, RIOK3, ATP2C1, ERN1, DIS3L2, ERN2, PPM1L, MAP3K13, LRRK1, SRXN1, UGP2, NMNAT1, ALPL, INPP1, ALPI, GNAI1, PPM1A, ACSL1, ENTPD7, IDH1, ENTPD6, ILVBL, C2, CERK, DYRK2, NIM1K, STK38L, ACSL5, PPTC7, MAT2A, EPHX2, …	1.53879	0.00484521	0.652463
UP_KEYWORDS	Mitochondrion outer membrane		20	0.000536348	MAVS, SLC44A1, GIMAP5, MAOA, NLRX1, PINK1, VDAC2, ABCB6, CPT1A, MFN2, SLC11A2, MFN1, FAM73A, ACSL1, BNIP3L, GK, GPAM, MGARP, MGST1, ACSL5	2.40607	0.00562277	0.772779
UP_KEYWORDS	Actin-binding		38	0.000597754	MTSS1, ENAH, LIMA1, MYO7A, SSH2, ARPC5, DAAM1, CORO2A, MACF1, GSN, CNN2, MICAL1, STK38L, MYO5B, PLEC, HIP1, DBNL, PHACTR3, MYO1C, BAIAP2L1, MICAL2, VIL1, MYO3B, MYO1D, SPIRE1, MISP, MPRIP, TNS4, CORO1C, EPB41L3, SYNE1, PPP1R9A, CFL2, SVIL, TMOD3, SPTBN1, TMSB4X, MYH10	1.79779	0.00613978	0.860899
UP_KEYWORDS	Cytoplasmic vesicle		58	0.000709384	SEC31A, RUSC1, ESD, SYNGR2, ARHGAP21, RABAC1, AP1S3, COPB2, CHIC1, CHIC2, MAP1LC3A, FAM109A, ARL14, NPC1L1, RAB25, SV2A, DBNL, ARHGEF2, RAB39A, SPIRE1, OPTN, PTPRN, STOM, SLC26A6, STXBP5, ARCN1, RAB12, RAB13, RAB11FIP1, COPE, COPZ1, RHBG, OCRL, ADA, CAMKV, PCSK1, TMED7, KLC1, ENTPD7, DUSP16, SCG3, SNX24, SEC23IP, TMEM30A, TBC1D2, HIP1, SREBF1, CNST, AIMP1, MYO1C, BAIAP2L2, SLC6A17, KCNK1, WIPI1, …	1.56884	0.00714032	1.02091
UP_KEYWORDS	Coiled coil		253	0.000773599	ADCY8, VAPB, CHMP6, CHMP7, USE1, RORB, ITSN1, RNF213, HOOK1, ACBD3, HOOK2, APOB, COL4A3BP, TRAK1, VPS4B, CREB3L1, SH3GL3, R3HCC1, DBNL, DAB2IP, ROCK2, OLFML2B, KIF5C, LRRC1, TRPA1, SPIRE1, OPTN, PPARGC1A, DCTN2, PGM3, KRT18, ACAP2, FCHSD2, LAMC2, UNC13B, MYO18A, SUCO, SH3GL1, RUNDC3B, LETM2, DAAM1, TJAP1, TMCC1, SH3BP5L, LAMB3, STX12, MACF1, CCSER2, CCSER1, HIP1, MGAT4A, KIF3A, PPFIBP2, ARFIP1, N…	1.20644	0.00763528	1.11284
UP_KEYWORDS	Cytoskeleton		118	0.000846792	MTSS1, DYNC1LI2, ENAH, SHTN1, RUSC1, FAM110C, PDLIM2, PDLIM1, PTPN21, PNP, CTNNB1, HOOK1, HOOK2, ZNF185, DBNL, ROCK2, KIF5C, MYO3B, SPIRE1, BICD2, MARK1, DCTN2, TACC2, TNS4, JUP, DSP, ERC2, MAD2L2, MYO18A, GNAI1, ALDOB, SSH2, ARPC5, DENND2A, PTK2, MACF1, PPL, NDRG1, ARL6IP5, STK38L, FGD3, TUBB4B, KIF3A, PTPN3, MISP, WIPI1, MPRIP, CORO1C, ATF5, TRAF3IP1, SYNE1, TMOD3, SPTBN1, PARP3, PARP4, LZTS3, …	1.34043	0.00819796	1.21753
UP_KEYWORDS	Symport		20	0.00134761	SLC12A6, SLC38A3, SLC22A18, SLC15A1, SLC5A1, SLC16A12, SLC6A13, SLC6A4, SLC6A17, SLC6A19, SLC23A1, SLC16A6, SLC24A3, SLC6A8, SLC16A9, SLC1A7, SLC25A22, SLC13A1, SLC4A7, SLC4A4	2.23572	0.0127785	1.9311
UP_KEYWORDS	GTP-binding		44	0.00143749	RAB3A, GNA14, ATL2, GNAI1, GLUD1, ARFRP1, RHOU, CDC42, ARL14, RALA, RAB25, RAB6A, SAR1A, TUBB4B, RAB2A, ARL1, SRP54, GIMAP5, RAB39A, GIMAP7, SUCLG2, SUCLG1, SPAG1, AK3, NPR2, EEF2, SRPRB, GUCY2C, NUGGC, PCK1, MFN2, GNAL, MFN1, RAB18, RAB19, ARF3, ARF4, RAB15, RAB12, RAB13, LRRK1, NKIRAS1, RASD2, ARL4A	1.63953	0.0133795	2.05866
UP_KEYWORDS	Lipid-binding		30	0.00173663	PPARA, OSBP, TTPA, STARD10, NR3C1, ESYT2, SEC14L2, ATP5G3, PGRMC1, COL4A3BP, PGRMC2, SNX24, TRIP10, SH3GL3, OSBPL2, BAIAP2L2, ERLIN1, ESR2, DBI, MARK1, MTTP, CADPS, PLEKHA8, GOLPH3, GRK5, FABP2, NR5A2, SCP2, EPN1, SH3GL1	1.83959	0.0158576	2.48207
UP_KEYWORDS	NAD		28	0.00214166	STEAP4, SC5D, SORD, HSD3B7, UGDH, HADHA, ALDH3A2, NDUFS7, SDR16C5, NQO1, BDH1, GAPDH, HSD17B7, GPD1, DHRS12, DHRS13, VDAC2, ALDH3B1, PARP12, DLD, TGDS, PARP3, PARP4, AHCYL2, ALDH9A1, NMNAT1, RETSAT, MDH1	1.86153	0.0191844	3.05265
UP_KEYWORDS	Hydrolase		162	0.00283382	CHIA, NIT1, BTD, MMP9, OVCH2, PGAM1, PDE3B, PTPN21, GPCPD1, RNF213, CMBL, ASPA, HTRA2, NT5C2, VPS4B, RPP30, ERAP1, VPS4A, TMPRSS15, PLD1, F10, NUDT5, HDAC10, FBP1, SPAG1, PNPLA2, PTPRU, PTPRN, PTPDC1, PNPLA6, PNKP, ATP2C1, MGAM, PELO, ENPP7, ACHE, ENPP1, PFKFB3, GNE, SSH2, MME, OCRL, ADA, ACE, ENTPD7, DUSP16, CDADC1, CDA, ASRGL1, ENTPD6, PPTC7, MEST, ACER3, PTPN3, PLB1, GGH, DUSP23, EPHX2, EPHX1,…	1.23797	0.0248833	4.02054

## Sheet: Enriched in seg 3 vs seg 2
Category	Term	Count	PValue	Genes	Fold Enrichment	Benjamini	FDR
GOTERM_BP_DIRECT	GO:0015721~bile acid and bile salt transport	4	9.40391e-06	SLC51B, SLC51A, SLC10A2, FABP6	92.1372	0.00201042	0.0119167
KEGG_PATHWAY	hsa04976:Bile secretion	4	0.000253728	AQP8, SLC51B, SLC51A, SLC10A2	28.6128	0.0116051	0.239562
GOTERM_MF_DIRECT	GO:0005215~transporter activity	5	0.000206721	SLC15A2, AQP8, SLC51B, SLC51A, FABP6	16.071	0.0196516	0.227446

## Sheet: revigo_list Seg1
term_ID	description	frequencyInDb	log10pvalue	uniqueness	dispensability	representative
GO:0042493	response to drug	0.00207	-4.4921	0.788	0	response to drug
GO:0009636	response to toxic substance	0.00341	-3.1656	0.783	0.686	response to drug
GO:0042542	response to hydrogen peroxide	0.00057	-0.8592	0.77	0.648	response to drug
GO:0006805	xenobiotic metabolic process	0.00067	-1.1091	0.755	0.611	response to drug
GO:0030968	endoplasmic reticulum unfolded protein response	5e-05	-2.2087	0.715	0.503	response to drug
GO:0071333	cellular response to glucose stimulus	3e-05	-1.4407	0.663	0.607	response to drug
GO:0007584	response to nutrient	4e-05	-2.8243	0.813	0.502	response to drug
GO:0042632	cholesterol homeostasis	4e-05	-3.1713	0.89	0	cholesterol homeostasis
GO:0055088	lipid homeostasis	6e-05	-1.7048	0.89	0.6	cholesterol homeostasis
GO:0030501	positive regulation of bone mineralization	2e-05	-1.7048	0.882	0.157	cholesterol homeostasis
GO:0007596	blood coagulation	0.00015	-0.9115	0.765	0.497	cholesterol homeostasis
GO:0044255	cellular lipid metabolic process	0.02577	-13.7932	0.648	0	cellular lipid metabolism
GO:0006654	phosphatidic acid biosynthetic process	0	-1.4374	0.722	0.422	cellular lipid metabolism
GO:0006665	sphingolipid metabolic process	0.00022	-1.8736	0.707	0.63	cellular lipid metabolism
GO:0046474	glycerophospholipid biosynthetic process	0.00159	-6.0985	0.641	0.667	cellular lipid metabolism
GO:0044281	small molecule metabolic process	0.215	-33.2644	0.839	0.225	cellular lipid metabolism
GO:0006554	lysine catabolic process	0.00029	-0.7528	0.821	0.194	cellular lipid metabolism
GO:0008203	cholesterol metabolic process	7e-05	-0.8791	0.714	0.507	cellular lipid metabolism
GO:0030148	sphingolipid biosynthetic process	4e-05	-3.699	0.707	0.491	cellular lipid metabolism
GO:0033539	fatty acid beta-oxidation using acyl-CoA dehydrogenase	0.00013	-1.9033	0.696	0.533	cellular lipid metabolism
GO:0006099	tricarboxylic acid cycle	0.00483	-2.3532	0.844	0.125	cellular lipid metabolism
GO:0006629	lipid metabolic process	0.03094	-1.4454	0.849	0.158	cellular lipid metabolism
GO:0055114	oxidation-reduction process	0.15044	-9.4283	0.842	0.328	cellular lipid metabolism
GO:0006766	vitamin metabolic process	0.01323	-1.677	0.844	0.141	cellular lipid metabolism
GO:0061024	membrane organization	0.01009	-2.812	0.895	0	membrane organization
GO:0001558	regulation of cell growth	0.00021	-0.8607	0.81	0.461	membrane organization
GO:0006921	cellular component disassembly involved in execution phase of apoptosis	2e-05	-0.7584	0.858	0.393	membrane organization
GO:0007030	Golgi organization	7e-05	-1.9083	0.871	0.428	membrane organization
GO:0006888	ER to Golgi vesicle-mediated transport	0.00019	-7.3737	0.849	0.047	ER to Golgi vesicle-mediated transport
GO:0055085	transmembrane transport	0.09397	-2.052	0.793	0.445	ER to Golgi vesicle-mediated transport
GO:0015031	protein transport	0.01595	-2.3736	0.871	0.228	ER to Golgi vesicle-mediated transport
GO:0015918	sterol transport	5e-05	-0.748	0.849	0.677	ER to Golgi vesicle-mediated transport
GO:0016192	vesicle-mediated transport	0.00381	-0.8583	0.911	0.298	ER to Golgi vesicle-mediated transport
GO:0033344	cholesterol efflux	2e-05	-1.9566	0.853	0.521	ER to Golgi vesicle-mediated transport
GO:0044237	cellular metabolic process	0.53874	-1.5875	0.942	0.066	cellular metabolism
GO:0016311	dephosphorylation	0.00777	-1.7545	0.892	0.067	dephosphorylation
GO:0018279	protein N-linked glycosylation via asparagine	2e-05	-4.6253	0.804	0.079	protein N-linked glycosylation via asparagine
GO:0016266	O-glycan processing	1e-05	-1.3812	0.813	0.629	protein N-linked glycosylation via asparagine
GO:0042157	lipoprotein metabolic process	0.00098	-1.4389	0.891	0.208	protein N-linked glycosylation via asparagine
GO:0043687	post-translational protein modification	0.00027	-2.9599	0.872	0.364	protein N-linked glycosylation via asparagine
GO:0006094	gluconeogenesis	0.00274	-1.2309	0.798	0.387	protein N-linked glycosylation via asparagine
GO:0044267	cellular protein metabolic process	0.08784	-1.7302	0.854	0.392	protein N-linked glycosylation via asparagine
GO:0005975	carbohydrate metabolic process	0.05984	-1.4463	0.912	0.097	carbohydrate metabolism

## Sheet: Revigo_list seg4
term_ID	description	frequencyInDb	log10pvalue	uniqueness	dispensability	representative
GO:0000278	mitotic cell cycle	0.00087	-8.0137	0.805	0	mitotic cell cycle
GO:0051321	meiotic cell cycle	0.00023	-1.0575	0.796	0.546	mitotic cell cycle
GO:0007067	mitotic nuclear division	0.00047	-4.3936	0.733	0.571	mitotic cell cycle
GO:0032467	positive regulation of cytokinesis	2e-05	-1.2558	0.793	0.473	mitotic cell cycle
GO:0043046	DNA methylation involved in gamete generation	1e-05	-1.0194	0.73	0.619	mitotic cell cycle
GO:0043085	positive regulation of catalytic activity	0.00209	-1.7113	0.893	0	positive regulation of catalytic activity
GO:0006260	DNA replication	0.01998	-4.9586	0.716	0.026	DNA replication
GO:0006302	double-strand break repair	0.00063	-1.1407	0.73	0.509	DNA replication
GO:0016259	selenocysteine metabolic process	0.0005	-3.399	0.842	0.101	DNA replication
GO:0055086	nucleobase-containing small molecule metabolic process	0.10836	-1.5199	0.758	0.276	DNA replication
GO:0006413	translational initiation	0.00267	-2.2267	0.798	0.536	DNA replication
GO:0006414	translational elongation	0.00715	-2.8486	0.785	0.517	DNA replication
GO:0006415	translational termination	0.00178	-3.1884	0.728	0.285	DNA replication
GO:0006665	sphingolipid metabolic process	0.00022	-0.7642	0.825	0.627	DNA replication
GO:0006271	DNA strand elongation involved in DNA replication	0.00012	-1.0575	0.775	0.684	DNA replication
GO:0010467	gene expression	0.16702	-2.9016	0.844	0.263	DNA replication
GO:0019432	triglyceride biosynthetic process	2e-05	-1.1314	0.84	0.125	DNA replication
GO:0006270	DNA replication initiation	0.00118	-1.5375	0.747	0.485	DNA replication
GO:0006139	nucleobase-containing compound metabolic process	0.29917	-0.9174	0.818	0.432	DNA replication
GO:0036297	interstrand cross-link repair	0	-0.7781	0.789	0.311	DNA replication
GO:0006687	glycosphingolipid metabolic process	4e-05	-1.0233	0.834	0.343	DNA replication
GO:0044281	small molecule metabolic process	0.215	-1.3035	0.867	0.299	DNA replication
GO:0019083	viral transcription	0.00064	-2.7468	0.757	0.253	DNA replication
GO:0034587	piRNA metabolic process	1e-05	-2.0259	0.856	0.165	DNA replication
GO:0006281	DNA repair	0.01953	-0.8495	0.667	0.68	DNA replication
GO:0032438	melanosome organization	1e-05	-2.8983	0.825	0.338	DNA replication
GO:0032212	positive regulation of telomere maintenance via telomerase	0	-1.1253	0.721	0.384	DNA replication
GO:0019058	viral life cycle	0.01214	-2.3651	0.859	0.677	DNA replication
GO:0000184	nuclear-transcribed mRNA catabolic process, nonsense-mediated decay	4e-05	-2.3649	0.839	0.183	DNA replication
GO:0000724	double-strand break repair via homologous recombination	0.00041	-1.5237	0.736	0.442	DNA replication
GO:0044267	cellular protein metabolic process	0.08784	-0.9534	0.79	0.419	DNA replication
GO:0033572	transferrin transport	1e-05	-4.1662	0.801	0.03	transferrin transport
GO:0055085	transmembrane transport	0.09397	-0.8194	0.704	0.576	transferrin transport
GO:0015992	proton transport	0.01974	-2.3492	0.756	0.396	transferrin transport
GO:0034501	protein localization to kinetochore	1e-05	-1.0726	0.788	0.584	transferrin transport
GO:0016197	endosomal transport	0.00015	-0.7829	0.739	0.693	transferrin transport
GO:1990126	retrograde transport, endosome to plasma membrane	0	-0.9435	0.741	0.529	transferrin transport
GO:0048490	anterograde synaptic vesicle transport	1e-05	-2.9303	0.718	0.156	transferrin transport
GO:0008089	anterograde axon cargo transport	1e-05	-1.9306	0.742	0.59	transferrin transport
GO:0006897	endocytosis	0.002	-2.3646	0.801	0.624	transferrin transport
GO:0006886	intracellular protein transport	0.00521	-2.4958	0.708	0.492	transferrin transport
GO:0001887	selenium compound metabolic process	0.0006	-2.2811	0.917	0.05	selenium compound metabolism
GO:0051301	cell division	0.01357	-3.9066	0.862	0.089	cell division
GO:0007059	chromosome segregation	0.00373	-2.8585	0.872	0.102	cell division
GO:0035338	long-chain fatty-acyl-CoA biosynthetic process	0	-0.8358	0.908	0.097	long-chain fatty-acyl-CoA biosynthesis
